# Supplementary material for: Targeted splice sequencing reveals RNA toxicity and therapeutic response in myotonic dystrophy
Source: Nucleic Acids Res. 2021 Jan 27;49(4):2240–54. doi: 10.1093/nar/gkab022 (PMC7913682; doi:10.1093/nar/gkab022)
Supplement: gkab022_Supplemental_Files [file gkab022_supplemental_files.zip]

Archive with 7 entries (7 files):
- Supplemental Data Files.zip
- Supplemental Data Table 1 (RNAseq splicing changes).xlsx
- Supplemental Data Table 2 (RNAseq gene expression).xlsx
- Supplemental Data Table 3 (amplicon info).xlsx
- Supplemental Data Table 4 (targeted RNAseq amplicon counts).xlsx
- Supplemental Data Table 5 (targeted RNAseq PSIs).xlsx
- Targeted splice sequencing reveals RNA toxicity and therapeutic response in myotonic dystrophy (Supplement) (Revised).docx
