# Supplementary material for: Targeted splice sequencing reveals RNA toxicity and therapeutic response in myotonic dystrophy
Source: Nucleic Acids Res. 2021 Jan 27;49(4):2240–54. doi: 10.1093/nar/gkab022 (PMC7913682; doi:10.1093/nar/gkab022)
Supplement: gkab022_Supplemental_Files [file gkab022_supplemental_files.zip › Supplemental Data Table 1 (RNAseq splicing changes).xlsx]

## Sheet: PSIs_allsig
GeneID	geneSymbol	Gene.description	Gene.type	WT_1	WT_2	WT_4	WT_5	HSALR_1	HSALR_2	HSALR_3	HSALR_4	Mbnl1-null_Mbnl2-het_1	Mbnl1-null_Mbnl2-het_2	Mbnl1-null_Mbnl2-het_3	Mbnl1-null_Mbnl2-het_4	deltaPSI_WTvsHSALR	deltaPSI_WTvsMbnl1-null_Mbnl2-het	adj-p_WTvsHSALR	adj-p_WTvsMbnl1-null_Mbnl2-het	exon_length	mean_isoform-specific_counts	splice_type	strand	mm10 coordinates (upstream exon; alternative exon; downstream exon)
ENSMUSG00000030730.12	Atp2a1	ATPase, Ca++ transporting, cardiac muscle, fast twitch 1 [Source:MGI Symbol;Acc:MGI:105058]	protein_coding	0.999	1	1	1	0.235	0.179	0.282	0.29	0.003	0.002	0.003	0.002	-0.753	-0.997	0	0	42	129959	SE	-	chr7:126445857-126446126;126446544-126446586;126446870-126446988
ENSMUSG00000061723.18	Tnnt3	troponin T3, skeletal, fast [Source:MGI Symbol;Acc:MGI:109550]	protein_coding	0.005	0.002	0.002	0.002	0.865	0.909	0.815	0.762	0.999	0.999	0.999	0.999	0.835	0.996	0	0	39	73562.4	SE	+	chr7:142505287-142505299;142507749-142507788;142508334-142508353
ENSMUSG00000061723.18	Tnnt3	troponin T3, skeletal, fast [Source:MGI Symbol;Acc:MGI:109550]	protein_coding	0.015	0.011	0.01	0.008	0.607	0.691	0.57	0.576	0.996	0.997	0.994	0.996	0.6	0.985	0	0	39	73730.5	SE	+	chr7:142505515-142505530;142507749-142507788;142508334-142508353
ENSMUSG00000061723.18	Tnnt3	troponin T3, skeletal, fast [Source:MGI Symbol;Acc:MGI:109550]	protein_coding	0.967	0.993	0.989	0.993	0.027	0.019	0.046	0.062	0.001	0.001	0.001	0.001	-0.947	-0.984	0	0	12;39	27074.7	MXE	+	chr7:142504047-142504065;142505287-142505299;142507749-142507788;142508334-142508353
ENSMUSG00000061723.18	Tnnt3	troponin T3, skeletal, fast [Source:MGI Symbol;Acc:MGI:109550]	protein_coding	0.961	0.992	0.988	0.992	NA	NA	NA	NA	0	0	0	0	NA	-0.983	NA	0	12;39	24671	MXE	+	chr7:142501828-142501842;142505287-142505299;142507749-142507788;142508334-142508353
ENSMUSG00000061723.18	Tnnt3	troponin T3, skeletal, fast [Source:MGI Symbol;Acc:MGI:109550]	protein_coding	0.99	0.998	0.997	0.999	0.786	0.769	0.848	0.905	0.053	0.013	0.03	0.018	-0.169	-0.968	0	0	12	4533.33	SE	+	chr7:142502739-142502757;142505287-142505299;142508334-142508353
ENSMUSG00000061723.18	Tnnt3	troponin T3, skeletal, fast [Source:MGI Symbol;Acc:MGI:109550]	protein_coding	0.95	0.953	0.96	0.96	NA	NA	NA	NA	0.001	0.001	0.002	0.001	NA	-0.955	NA	0	15;39	20186.1	MXE	+	chr7:142501828-142501842;142505515-142505530;142507749-142507788;142508334-142508353
ENSMUSG00000021798.13	Ldb3	LIM domain binding 3 [Source:MGI Symbol;Acc:MGI:1344412]	protein_coding	0.07	0.043	0.047	0.03	0.839	0.898	0.785	0.804	1	0.998	0.997	0.997	0.784	0.951	0	0	186	2535.17	SE	-	chr14:34552176-34552322;34555342-34555528;34566856-34566893
ENSMUSG00000061723.18	Tnnt3	troponin T3, skeletal, fast [Source:MGI Symbol;Acc:MGI:109550]	protein_coding	0.986	0.997	0.996	0.998	NA	NA	NA	NA	0.029	0.067	0.033	0.066	NA	-0.946	NA	0	18;39	39711.4	MXE	+	chr7:142501828-142501842;142504047-142504065;142507749-142507788;142508334-142508353
ENSMUSG00000061723.18	Tnnt3	troponin T3, skeletal, fast [Source:MGI Symbol;Acc:MGI:109550]	protein_coding	0.975	0.972	0.976	0.978	0.278	0.212	0.262	0.273	0.036	0.034	0.033	0.029	-0.719	-0.942	0	0	15;39	40261.5	MXE	+	chr7:142505287-142505299;142505515-142505530;142507749-142507788;142508334-142508353
ENSMUSG00000026414.13	Tnnt2	troponin T2, cardiac [Source:MGI Symbol;Acc:MGI:104597]	protein_coding	0	0	0	0	0.204	0.472	0.697	0.606	1	0.902	0.833	1	0.495	0.934	1.69634e-07	1	30	8.41667	SE	+	chr1:135842014-135842026;135843784-135843814;135845554-135845644
ENSMUSG00000026950.17	Neb	nebulin [Source:MGI Symbol;Acc:MGI:97292]	protein_coding	0.035	0.001	0.004	0	0.147	0.508	0.205	0	1	0.756	1	1	0.205	0.929	0.130035	0	93	67.0833	SE	-	chr2:52149589-52149697;52153055-52153148;52162067-52162172
ENSMUSG00000061723.18	Tnnt3	troponin T3, skeletal, fast [Source:MGI Symbol;Acc:MGI:109550]	protein_coding	0.996	0.999	0.999	0.999	0.288	0.226	0.328	0.411	0.072	0.08	0.065	0.066	-0.685	-0.928	0	0	12;39	65585.2	MXE	+	chr7:142504249-142504264;142505287-142505299;142507749-142507788;142508334-142508353
ENSMUSG00000026950.17	Neb	nebulin [Source:MGI Symbol;Acc:MGI:97292]	protein_coding	0.079	0.036	0	0	1	1	0.128	0.279	1	0.892	1	0.915	0.573	0.923	7.31614e-06	1	93	11.6667	SE	-	chr2:52150536-52150629;52153055-52153148;52162067-52162172
ENSMUSG00000061723.18	Tnnt3	troponin T3, skeletal, fast [Source:MGI Symbol;Acc:MGI:109550]	protein_coding	0.128	0.039	0.083	0.051	0.948	0.944	0.934	0.9	0.998	0.995	0.995	0.991	0.856	0.919	0	0	39	22833.1	SE	+	chr7:142504047-142504065;142507749-142507788;142508334-142508353
ENSMUSG00000061723.18	Tnnt3	troponin T3, skeletal, fast [Source:MGI Symbol;Acc:MGI:109550]	protein_coding	0.979	0.966	0.97	0.972	0.304	0.216	0.271	0.308	0.061	0.064	0.046	0.045	-0.697	-0.918	0	0	15;39	26838.7	MXE	+	chr7:142504249-142504264;142505515-142505530;142507749-142507788;142508334-142508353
ENSMUSG00000061723.18	Tnnt3	troponin T3, skeletal, fast [Source:MGI Symbol;Acc:MGI:109550]	protein_coding	0.169	0.06	0.085	0.069	0.712	0.728	0.61	0.547	0.976	0.984	0.97	0.965	0.553	0.878	0	0	15	51115.8	SE	+	chr7:142505287-142505299;142505515-142505530;142508334-142508353
ENSMUSG00000061723.18	Tnnt3	troponin T3, skeletal, fast [Source:MGI Symbol;Acc:MGI:109550]	protein_coding	0.985	0.988	0.989	0.988	0.449	0.394	0.543	0.486	0.106	0.096	0.131	0.13	-0.519	-0.872	0	0	15;39	34248.1	MXE	+	chr7:142504047-142504065;142505515-142505530;142507749-142507788;142508334-142508353
ENSMUSG00000061723.18	Tnnt3	troponin T3, skeletal, fast [Source:MGI Symbol;Acc:MGI:109550]	protein_coding	0.972	0.993	0.99	0.994	0.227	0.195	0.206	0.255	0.138	0.155	0.119	0.122	-0.766	-0.854	0	0	15;39	30772	MXE	+	chr7:142504047-142504065;142504249-142504264;142507749-142507788;142508334-142508353
ENSMUSG00000061723.18	Tnnt3	troponin T3, skeletal, fast [Source:MGI Symbol;Acc:MGI:109550]	protein_coding	0.997	1	0.999	1	0.446	0.387	0.391	0.499	0.098	0.2	0.108	0.187	-0.568	-0.851	0	0	18;15	19839.8	MXE	+	chr7:142501828-142501842;142504047-142504065;142505515-142505530;142507749-142507788
ENSMUSG00000029862.15	Clcn1	chloride channel, voltage-sensitive 1 [Source:MGI Symbol;Acc:MGI:88417]	protein_coding	0.098	0.047	0.076	0.054	0.517	0.51	0.585	0.579	0.92	0.919	0.887	0.918	0.479	0.842	0	0	79	229.167	SE	+	chr6:42292940-42293018;42293443-42293522;42294077-42294156
ENSMUSG00000026414.13	Tnnt2	troponin T2, cardiac [Source:MGI Symbol;Acc:MGI:104597]	protein_coding	1	1	1	1	0.567	0.504	0	0.538	0.114	0	0.127	0.411	-0.598	-0.837	1.51378e-09	3.44461e-15	12;30	7	MXE	+	chr1:135841900-135841911;135842014-135842026;135843784-135843814;135845554-135845644
ENSMUSG00000040998.18	Npnt	nephronectin [Source:MGI Symbol;Acc:MGI:2148811]	protein_coding	0.823	0.733	0.783	1	0.137	0.101	0.162	0.158	0.015	0.015	0	0	-0.695	-0.827	1.43952e-11	0	93	32.6667	SE	-	chr3:132909895-132910015;132914372-132914465;132917460-132917553
ENSMUSG00000032497.16	Lrrfip2	leucine rich repeat (in FLII) interacting protein 2 [Source:MGI Symbol;Acc:MGI:1918518]	protein_coding	0.99	0.899	0.903	0.893	0.309	0.231	0.355	0.442	0.089	0.067	0.13	0.129	-0.587	-0.817	0	0	45	130.5	SE	+	chr9:111179046-111179097;111179176-111179221;111179872-111179920
ENSMUSG00000026950.17	Neb	nebulin [Source:MGI Symbol;Acc:MGI:97292]	protein_coding	0.114	0.021	0.023	0.016	0.277	0.455	0.292	0.249	0.843	0.842	0.862	0.875	0.275	0.812	0	0	93;93	2178.17	MXE	-	chr2:52149589-52149697;52151363-52151456;52153055-52153148;52157290-52157383
ENSMUSG00000028035.13	Dnajb4	DnaJ heat shock protein family (Hsp40) member B4 [Source:MGI Symbol;Acc:MGI:1914285]	protein_coding	1	0.481	1	1	0.209	1	1	0	0	0	0	0.236	-0.318	-0.811	0.657701	3.35909e-09	51;63	3	MXE	-	chr3:152193376-152193618;152195049-152195100;152208883-152208946;152209834-152210057
ENSMUSG00000061723.18	Tnnt3	troponin T3, skeletal, fast [Source:MGI Symbol;Acc:MGI:109550]	protein_coding	0.849	0.953	0.918	0.955	0.287	0.224	0.206	0.312	0.125	0.147	0.091	0.089	-0.662	-0.806	0	0	15;15	30505.1	MXE	+	chr7:142504047-142504065;142504249-142504264;142505515-142505530;142507749-142507788
ENSMUSG00000052934.14	Fbxo31	F-box protein 31 [Source:MGI Symbol;Acc:MGI:1354708]	protein_coding	0.873	0.835	0.816	0.835	0.427	0.323	0.374	0.398	0.045	0.027	0.073	0.035	-0.459	-0.795	0	0	87	540.083	SE	-	chr8:121560385-121560462;121564637-121564724;121566274-121566346
ENSMUSG00000079055.10	Slc8a3	solute carrier family 8 (sodium/calcium exchanger), member 3 [Source:MGI Symbol;Acc:MGI:107976]	protein_coding	0.927	0.828	0.938	1	0.248	0.22	0.291	0.253	0.093	0.15	0.156	0.134	-0.67	-0.79	0	0	18	116.167	SE	-	chr12:81204891-81205016;81209453-81209471;81214065-81214169
ENSMUSG00000029862.15	Clcn1	chloride channel, voltage-sensitive 1 [Source:MGI Symbol;Acc:MGI:88417]	protein_coding	0.449	0.138	0.2	0.067	0.799	0.812	0.625	0.613	0.951	1	1	1	0.499	0.774	1.5497e-11	0	79	79.8333	SE	+	chr6:42292940-42293018;42293443-42293522;42294074-42294156
ENSMUSG00000007827.10	Ankrd26	ankyrin repeat domain 26 [Source:MGI Symbol;Acc:MGI:1917887]	protein_coding	1	0.75	1	1	1	0.5	0.333	0.667	0.333	0.2	0.143	0	-0.313	-0.768	1	1.44432e-10	99	5.5	SE	-	chr6:118539846-118539875;118540450-118540549;118542889-118542983
ENSMUSG00000061723.18	Tnnt3	troponin T3, skeletal, fast [Source:MGI Symbol;Acc:MGI:109550]	protein_coding	0.988	0.99	0.991	0.993	0.97	0.966	0.972	0.973	0.196	0.217	0.267	0.219	-0.02	-0.766	0	0	15	2690.83	SE	+	chr7:142502739-142502757;142505515-142505530;142508334-142508353
ENSMUSG00000018395.19	Kif3a	kinesin family member 3A [Source:MGI Symbol;Acc:MGI:107689]	protein_coding	1	1	1	1	0.159	0.24	0.24	1	0.095	0	0.558	0.296	-0.59	-0.763	2.83791e-10	3.44461e-15	72;9	7.08333	MXE	+	chr11:53586834-53586930;53588688-53588760;53590716-53590725;53593373-53593530
ENSMUSG00000061723.18	Tnnt3	troponin T3, skeletal, fast [Source:MGI Symbol;Acc:MGI:109550]	protein_coding	0.39	0.125	0.161	0.106	0.849	0.853	0.889	0.831	0.963	0.918	0.963	0.926	0.66	0.747	0	0	18	129011	SE	+	chr7:142501828-142501842;142502739-142502757;142504047-142504065
ENSMUSG00000061723.18	Tnnt3	troponin T3, skeletal, fast [Source:MGI Symbol;Acc:MGI:109550]	protein_coding	0.376	0.123	0.158	0.104	0.845	0.854	0.885	0.824	0.956	0.914	0.959	0.919	0.662	0.747	0	0	18;18	34598.3	MXE	+	chr7:142501828-142501842;142502739-142502757;142504047-142504065;142505287-142505299
ENSMUSG00000061723.18	Tnnt3	troponin T3, skeletal, fast [Source:MGI Symbol;Acc:MGI:109550]	protein_coding	0.379	0.124	0.163	0.107	0.833	0.835	0.871	0.799	0.958	0.916	0.96	0.918	0.641	0.745	0	0	18;18	34617.2	MXE	+	chr7:142501828-142501842;142502739-142502757;142504047-142504065;142508334-142508353
ENSMUSG00000026950.17	Neb	nebulin [Source:MGI Symbol;Acc:MGI:97292]	protein_coding	0.364	0.886	0.871	0.911	0.091	0.036	0.027	0.041	0.015	0.029	0.008	0.016	-0.709	-0.741	0	0	93;93	4153.67	MXE	-	chr2:52151363-52151456;52153055-52153148;52160655-52160748;52162067-52162172
ENSMUSG00000026950.17	Neb	nebulin [Source:MGI Symbol;Acc:MGI:97292]	protein_coding	0.477	0.118	0.145	0.099	0.675	0.758	0.696	0.655	0.951	0.933	0.951	0.943	0.486	0.735	0	0	93	4559.67	SE	-	chr2:52149589-52149697;52150966-52151059;52151363-52151456
ENSMUSG00000073557.11	Ppp1r12b	protein phosphatase 1, regulatory (inhibitor) subunit 12B [Source:MGI Symbol;Acc:MGI:1916417]	protein_coding	0.878	0.938	0.971	0.972	0.568	0.486	0.579	0.57	0.222	0.182	0.216	0.223	-0.389	-0.729	0	0	181	748.667	SE	-	chr1:134759968-134760495;134765896-134766077;134771997-134772048
ENSMUSG00000026950.17	Neb	nebulin [Source:MGI Symbol;Acc:MGI:97292]	protein_coding	0.343	0.107	0.301	0.292	0.874	0.934	0.927	0.912	1	0.953	1	1	0.651	0.728	0	0	93	126.25	SE	-	chr2:52149589-52149697;52150966-52151059;52162067-52162172
ENSMUSG00000040690.15	Col16a1	collagen, type XVI, alpha 1 [Source:MGI Symbol;Acc:MGI:1095396]	protein_coding	0	0.252	0.263	0.212	0.529	0.635	0.729	0.729	0.979	0.951	0.928	0.782	0.474	0.728	8.23244e-05	0	48	33.5	SE	+	chr4:130072825-130072885;130073068-130073116;130073239-130073293
ENSMUSG00000033707.8	Lrrc24	leucine rich repeat containing 24 [Source:MGI Symbol;Acc:MGI:3605040]	protein_coding	0.533	0.276	0.206	0.087	0.682	1	0.811	1	1	1	1	1	0.598	0.724	6.27326e-06	0	248	12.8333	SE	-	chr15:76718221-76718500;76718651-76718899;76719795-76719924
ENSMUSG00000026414.13	Tnnt2	troponin T2, cardiac [Source:MGI Symbol;Acc:MGI:104597]	protein_coding	0	0	0	0	0.254	0.406	0.506	0.133	0.58	1	0.86	0.434	0.325	0.719	3.66364e-07	1.29722e-12	30	9.66667	SE	+	chr1:135841900-135841911;135843784-135843814;135845554-135845644
ENSMUSG00000020456.17	Ogdh	oxoglutarate (alpha-ketoglutarate) dehydrogenase (lipoamide) [Source:MGI Symbol;Acc:MGI:1098267]	protein_coding	0.121	0.899	1	1	0.054	0.197	0.147	0.121	0.076	0.02	0.052	0	-0.625	-0.718	3.21117e-06	2.94067e-10	45	17.5833	SE	+	chr11:6316764-6316855;6324877-6324922;6334532-6334648
ENSMUSG00000039782.14	Cpeb2	cytoplasmic polyadenylation element binding protein 2 [Source:MGI Symbol;Acc:MGI:2442640]	protein_coding	0.198	0.074	0.311	0.152	0.828	0.777	1	0.849	0.934	0.786	0.944	0.924	0.68	0.713	9.01371e-13	0	24	24.1667	SE	+	chr5:43261733-43261784;43268868-43268892;43277430-43277601
ENSMUSG00000025871.18	4833439L19Rik	RIKEN cDNA 4833439L19 gene [Source:MGI Symbol;Acc:MGI:1921162]	protein_coding	0.151	0.139	0.122	0.169	0.503	0.49	0.459	0.49	0.856	0.86	0.846	0.873	0.34	0.713	0	0	107	336.583	SE	-	chr13:54561692-54561871;54564514-54564621;54565181-54565303
ENSMUSG00000025871.18	4833439L19Rik	RIKEN cDNA 4833439L19 gene [Source:MGI Symbol;Acc:MGI:1921162]	protein_coding	0.149	0.134	0.115	0.148	0.483	0.465	0.445	0.478	0.845	0.856	0.835	0.857	0.331	0.712	0	0	112	326	SE	-	chr13:54561707-54561871;54564509-54564621;54565181-54565325
ENSMUSG00000026950.17	Neb	nebulin [Source:MGI Symbol;Acc:MGI:97292]	protein_coding	0.44	0.105	0.135	0.087	0.593	0.699	0.626	0.559	0.891	0.891	0.902	0.917	0.427	0.709	0	0	93;93	6648.5	MXE	-	chr2:52149589-52149697;52151363-52151456;52157831-52157924;52159476-52159569
ENSMUSG00000072653.13	Zfp783	zinc finger protein 783 [Source:MGI Symbol;Acc:MGI:3040704]	transcribed_unprocessed_pseudogene	0	0.11	0	0	0.313	0.185	0	0	1	0.363	0.577	1	0.097	0.708	1	2.03896e-06	126;80	4.75	A3SS	+	chr6:47945428-47945751;47945836-47945962;47945882-47945962
ENSMUSG00000035314.10	Gdpd5	glycerophosphodiester phosphodiesterase domain containing 5 [Source:MGI Symbol;Acc:MGI:2686926]	protein_coding	1	0.635	0.905	0.839	0.098	0.224	0.465	0.343	0.093	0.076	0	0.383	-0.562	-0.707	0.000147777	1.79546e-08	15	12.3333	SE	+	chr7:99456451-99456534;99456996-99457011;99458773-99458886
ENSMUSG00000061723.18	Tnnt3	troponin T3, skeletal, fast [Source:MGI Symbol;Acc:MGI:109550]	protein_coding	0.811	0.849	0.893	0.887	0.339	0.243	0.409	0.374	0.265	0.133	0.155	0.061	-0.519	-0.706	0	0	12	6739.75	SE	+	chr7:142504047-142504065;142505287-142505299;142508334-142508353
ENSMUSG00000024603.7	Dctn4	dynactin 4 [Source:MGI Symbol;Acc:MGI:1914915]	protein_coding	0	0.019	0	0	0.203	0.235	0.338	0.309	0.673	0.619	0.824	0.685	0.267	0.696	0	0	21	70.25	SE	+	chr18:60544038-60544146;60545356-60545377;60545747-60545821
ENSMUSG00000006219.12	Fblim1	filamin binding LIM protein 1 [Source:MGI Symbol;Acc:MGI:1921452]	protein_coding	1	0	1	1	0.29	0.45	NA	NA	0	0.076	0.17	0	-0.38	-0.689	1	0.0131072	143	2.41667	SE	-	chr4:141595894-141595948;141601566-141601709;141605920-141606027
ENSMUSG00000048581.12	E130311K13Rik	RIKEN cDNA E130311K13 gene [Source:MGI Symbol;Acc:MGI:3607716]	protein_coding	0.194	0.238	0.529	0.286	NA	NA	NA	NA	1	1	1	1	NA	0.688	NA	2.2129e-14	148	13.75	SE	-	chr3:63920200-63920361;63925333-63925481;63929256-63929472
ENSMUSG00000049550.17	Clip1	CAP-GLY domain containing linker protein 1 [Source:MGI Symbol;Acc:MGI:1928401]	protein_coding	0.079	0.081	0.083	0.094	0.529	0.544	0.552	0.537	0.756	0.797	0.742	0.781	0.456	0.685	0	0	6	537.25	SE	-	chr5:123579999-123580124;123581591-123581597;123582719-123582769
ENSMUSG00000026950.17	Neb	nebulin [Source:MGI Symbol;Acc:MGI:97292]	protein_coding	0.476	0.08	0.094	0.055	0.489	0.483	0.433	0.438	0.839	0.849	0.853	0.899	0.284	0.684	1.20202e-08	0	93;93	3185.5	MXE	-	chr2:52149589-52149697;52151363-52151456;52157290-52157383;52157831-52157912
ENSMUSG00000000538.18	Tom1l2	target of myb1-like 2 (chicken) [Source:MGI Symbol;Acc:MGI:2443306]	protein_coding	0.185	0.058	0.015	0.102	0.28	0.203	0.126	0.314	0.691	1	0.691	0.71	0.141	0.683	0.0840563	0	63	30.1667	SE	-	chr11:60231100-60231137;60239009-60239072;60241817-60241893
ENSMUSG00000029673.17	Auts2	autism susceptibility candidate 2 [Source:MGI Symbol;Acc:MGI:1919847]	protein_coding	0.712	1	1	1	1	0.452	1	0.623	0.076	0.382	0.248	0.292	-0.159	-0.678	1	4.3947e-08	242;221	4.41667	A5SS	-	chr5:131472237-131472479;131472258-131472479;131466031-131466127
ENSMUSG00000022708.16	Zbtb20	zinc finger and BTB domain containing 20 [Source:MGI Symbol;Acc:MGI:1929213]	protein_coding	1	1	0.406	1	0.102	1	0.406	0.406	0.577	0	0.12	0	-0.373	-0.677	0.00134994	8.07044e-09	46	3.33333	SE	+	chr16:43024937-43024987;43072423-43072469;43146896-43146943
ENSMUSG00000026950.17	Neb	nebulin [Source:MGI Symbol;Acc:MGI:97292]	protein_coding	0.402	0.083	0.097	0.067	0.431	0.561	0.497	0.439	0.8	0.829	0.843	0.88	0.32	0.676	9.30159e-13	0	93	4474.17	SE	-	chr2:52151363-52151456;52153055-52153148;52159476-52159569
ENSMUSG00000061723.18	Tnnt3	troponin T3, skeletal, fast [Source:MGI Symbol;Acc:MGI:109550]	protein_coding	0.555	0.228	0.3	0.22	0.968	0.976	0.959	0.935	0.999	1	1	1	0.634	0.674	0	0	18;12	16961.2	MXE	+	chr7:142502739-142502757;142504047-142504065;142505287-142505299;142508334-142508353
ENSMUSG00000027763.13	Mbnl1	muscleblind like splicing factor 1 [Source:MGI Symbol;Acc:MGI:1928482]	protein_coding	1	0.986	0.988	0.961	0.991	0.989	1	0.977	0	0.206	1	0.041	0.005	-0.672	1	3.4824e-07	1049	1119.58	SE	+	chr3:60473041-60473173;60528755-60529804;60595593-60595764
ENSMUSG00000026950.17	Neb	nebulin [Source:MGI Symbol;Acc:MGI:97292]	protein_coding	0.453	0.059	0.068	0.028	0.48	0.374	0.413	0.437	0.817	0.783	0.812	0.877	0.274	0.67	1.18383e-10	0	93;93	2304.42	MXE	-	chr2:52149589-52149697;52151363-52151456;52156354-52156447;52157290-52157383
ENSMUSG00000040560.9	Wdr7	WD repeat domain 7 [Source:MGI Symbol;Acc:MGI:1860197]	protein_coding	0.085	0.042	0.276	0.107	0.742	0.653	0.745	0.848	0.769	0.867	0.721	0.83	0.619	0.669	0	0	96	45.0833	SE	+	chr18:63779868-63779957;63791795-63791891;63794224-63794343
ENSMUSG00000073758.10	Sh3d21	SH3 domain containing 21 [Source:MGI Symbol;Acc:MGI:1914188]	protein_coding	1	1	1	1	0.542	NA	0	0.798	0.513	0.363	0.283	0.165	-0.553	-0.669	1	5.76732e-12	299	5.58333	RI	-	chr4:126161967-126162023;126161967-126162266;126162175-126162266
ENSMUSG00000008305.18	Tle1	transducin-like enhancer of split 1 [Source:MGI Symbol;Acc:MGI:104636]	protein_coding	1	1	0.434	0.793	0.204	0.479	0	0.204	0.187	0.113	0.133	0.133	-0.585	-0.665	0.000900972	1.56829e-05	105;75	7.16667	A5SS	-	chr4:72169091-72169196;72169121-72169196;72145309-72145420
ENSMUSG00000029392.12	Rilpl1	Rab interacting lysosomal protein-like 1 [Source:MGI Symbol;Acc:MGI:1922945]	protein_coding	0.958	0.98	0.977	0.963	0.432	0.485	0.517	0.616	0.312	0.245	0.321	0.346	-0.457	-0.664	0	0	24	490.833	SE	-	chr5:124493651-124493844;124495898-124495922;124501839-124501932
ENSMUSG00000001911.16	Nfix	nuclear factor I/X [Source:MGI Symbol;Acc:MGI:97311]	protein_coding	0.316	0.287	0.271	0.265	0.736	0.809	0.796	0.739	0.96	0.926	0.929	0.966	0.485	0.661	0	0	123	856.833	SE	-	chr8:84721642-84721818;84723727-84723850;84726468-84726605
ENSMUSG00000061723.18	Tnnt3	troponin T3, skeletal, fast [Source:MGI Symbol;Acc:MGI:109550]	protein_coding	0.56	0.855	0.767	0.832	0.103	0.104	0.138	0.209	0.186	0.045	0.079	0.06	-0.615	-0.661	0	0	12;15	7045.83	MXE	+	chr7:142502739-142502757;142505287-142505299;142505515-142505530;142508334-142508353
ENSMUSG00000026950.17	Neb	nebulin [Source:MGI Symbol;Acc:MGI:97292]	protein_coding	0.441	0.857	0.839	0.888	0.428	0.312	0.368	0.424	0.12	0.101	0.094	0.069	-0.373	-0.66	5.22444e-08	0	93;93	4282.5	MXE	-	chr2:52151363-52151456;52153055-52153148;52159476-52159569;52162067-52162172
ENSMUSG00000026950.17	Neb	nebulin [Source:MGI Symbol;Acc:MGI:97292]	protein_coding	0.452	0.117	0.159	0.102	0.565	0.66	0.603	0.532	0.846	0.858	0.865	0.896	0.383	0.659	5.56735e-13	0	93	5378.08	SE	-	chr2:52151363-52151456;52157831-52157924;52159476-52159569
ENSMUSG00000064302.13	Clasp1	CLIP associating protein 1 [Source:MGI Symbol;Acc:MGI:1923957]	protein_coding	0.611	0.796	0.773	0.787	0.211	0.194	0.428	0.13	0.095	0.05	0.12	0.066	-0.501	-0.659	9.34335e-14	0	48	71.0833	SE	+	chr1:118510205-118510376;118512174-118512222;118521826-118521934
ENSMUSG00000061723.18	Tnnt3	troponin T3, skeletal, fast [Source:MGI Symbol;Acc:MGI:109550]	protein_coding	0.56	0.856	0.767	0.832	0.103	0.104	0.138	0.209	0.19	0.046	0.08	0.062	-0.615	-0.659	0	0	12;15	7041.25	MXE	+	chr7:142501828-142501842;142505287-142505299;142505515-142505530;142508334-142508353
ENSMUSG00000027291.15	Vps39	VPS39 HOPS complex subunit [Source:MGI Symbol;Acc:MGI:2443189]	protein_coding	0.669	0.823	0.818	0.775	0.273	0.191	0.25	0.243	0.239	0.158	0.045	0.023	-0.532	-0.655	0	0	33	49.5	SE	-	chr2:120346327-120346392;120346856-120346889;120350163-120350229
ENSMUSG00000028649.17	Macf1	microtubule-actin crosslinking factor 1 [Source:MGI Symbol;Acc:MGI:108559]	protein_coding	0	0.234	0	0	0.595	0.355	NA	0	0.631	0.71	0.811	0.701	0.258	0.655	1	2.83753e-10	63	13.25	SE	-	chr4:123440549-123440791;123441602-123441665;123444834-123444952
ENSMUSG00000026950.17	Neb	nebulin [Source:MGI Symbol;Acc:MGI:97292]	protein_coding	0.514	0.092	0.102	0.063	0.574	0.56	0.563	0.529	0.869	0.796	0.854	0.868	0.364	0.654	8.04699e-10	0	93;93	2358.08	MXE	-	chr2:52149589-52149697;52151363-52151456;52153055-52153148;52153682-52153775
ENSMUSG00000026950.17	Neb	nebulin [Source:MGI Symbol;Acc:MGI:97292]	protein_coding	0.586	0.213	0.281	0.202	0.875	0.916	0.895	0.874	0.976	0.967	0.975	0.968	0.57	0.651	0	0	93	8901.5	SE	-	chr2:52149589-52149697;52150536-52150629;52151363-52151456
ENSMUSG00000026950.17	Neb	nebulin [Source:MGI Symbol;Acc:MGI:97292]	protein_coding	0.451	0.792	0.741	0.817	0.148	0.115	0.125	0.141	0.053	0.05	0.048	0.046	-0.568	-0.651	0	0	93;93	11906.4	MXE	-	chr2:52149589-52149697;52150536-52150629;52151363-52151456;52159476-52159569
ENSMUSG00000021493.15	Pdlim7	PDZ and LIM domain 7 [Source:MGI Symbol;Acc:MGI:1914649]	protein_coding	0.122	0.107	0.123	0.129	0.376	0.378	0.337	0.365	0.749	0.769	0.786	0.778	0.244	0.65	0	0	119	1675.83	SE	-	chr13:55507863-55507880;55508207-55508326;55508779-55508810
ENSMUSG00000028035.13	Dnajb4	DnaJ heat shock protein family (Hsp40) member B4 [Source:MGI Symbol;Acc:MGI:1914285]	protein_coding	1	0.379	1	1	0.234	1	NA	NA	0	0	0.234	0.55	-0.228	-0.649	1	2.2228e-07	63	2.16667	SE	-	chr3:152195049-152195100;152208883-152208946;152209834-152210057
ENSMUSG00000030166.14	Rad52	RAD52 homolog, DNA repair protein [Source:MGI Symbol;Acc:MGI:101949]	protein_coding	1	1	1	1	0.425	0.247	1	0.198	0.552	0.396	0.33	0.141	-0.532	-0.645	0.00012155	1.56698e-11	102	4.16667	SE	+	chr6:119902697-119902835;119913001-119913103;119918586-119918786
ENSMUSG00000084925.7	1810062O18Rik	RIKEN cDNA 1810062O18 gene [Source:MGI Symbol;Acc:MGI:1922852]	antisense_RNA	0.593	0	0.267	0	0.522	0.522	0.593	0.267	1	0.744	0.686	1	0.261	0.643	0.00700738	1.70201e-07	37	4.33333	SE	+	chr14:20564780-20564839;20565010-20565047;20570341-20570543
ENSMUSG00000039844.19	Rapgef1	Rap guanine nucleotide exchange factor (GEF) 1 [Source:MGI Symbol;Acc:MGI:104580]	protein_coding	0.667	0.772	0.77	0.906	0.434	0.302	0.504	0.49	0.139	0.069	0.169	0.176	-0.346	-0.641	2.72864e-09	0	96	130.667	SE	+	chr2:29707197-29707400;29720642-29720738;29722223-29722309
ENSMUSG00000074513.9	Arfip1	ADP-ribosylation factor interacting protein 1 [Source:MGI Symbol;Acc:MGI:1277120]	protein_coding	0.74	0.81	0.862	0.719	0.271	0.279	0.392	0.233	0.178	0.149	0.122	0.118	-0.489	-0.641	1.36226e-10	0	75	34.3333	SE	-	chr3:84527685-84527798;84529190-84529265;84534586-84534695
ENSMUSG00000021268.17	Meg3	maternally expressed 3 [Source:MGI Symbol;Acc:MGI:1202886]	lincRNA	0.092	0.2	0.113	0.163	NA	NA	NA	NA	0.798	0.758	0.805	0.765	NA	0.64	NA	0	94;81	982.5	MXE	+	chr12:109544026-109544742;109544947-109545041;109549290-109549371;109549478-109549552
ENSMUSG00000047921.15	Trappc9	trafficking protein particle complex 9 [Source:MGI Symbol;Acc:MGI:1923760]	protein_coding	0.427	0.897	0.602	0.673	0.071	0.049	0.121	0.264	0.021	0	0.021	0	-0.524	-0.639	2.40145e-12	0	21	66.1667	SE	-	chr15:73052161-73052307;73055747-73055768;73057921-73058514
ENSMUSG00000039607.15	Rbms3	RNA binding motif, single stranded interacting protein [Source:MGI Symbol;Acc:MGI:2444477]	protein_coding	1	1	1	1	0.569	0.569	NA	0.725	0.623	0.435	0.398	0	-0.379	-0.636	1	1.14804e-09	51	6.83333	SE	-	chr9:116636368-116636479;116678646-116678697;116681130-116681227
ENSMUSG00000028402.17	Mpdz	multiple PDZ domain protein [Source:MGI Symbol;Acc:MGI:1343489]	protein_coding	0.193	0.257	0.289	0.273	0.802	0.67	0.659	0.549	0.89	0.834	0.92	0.899	0.417	0.633	0	0	99	148.417	SE	-	chr4:81310156-81310319;81313499-81313598;81317593-81317704
ENSMUSG00000040272.14	Accs	1-aminocyclopropane-1-carboxylate synthase (non-functional) [Source:MGI Symbol;Acc:MGI:1919717]	protein_coding	0	0	0.493	0	0.795	0.493	0.393	1	1	0.493	0.872	0.66	0.547	0.633	6.52613e-05	1.40596e-05	273;270	4.75	A3SS	-	chr2:93849764-93849939;93847916-93848189;93847916-93848186
ENSMUSG00000061723.18	Tnnt3	troponin T3, skeletal, fast [Source:MGI Symbol;Acc:MGI:109550]	protein_coding	0.903	0.974	0.954	0.996	0.673	0.607	0.575	0.63	0.314	0.396	0.283	0.306	-0.336	-0.632	0	0	12	1278.42	SE	+	chr7:142504047-142504065;142505287-142505299;142507749-142507788
ENSMUSG00000027692.16	Tnik	TRAF2 and NCK interacting kinase [Source:MGI Symbol;Acc:MGI:1916264]	protein_coding	1	0.921	0.783	0.878	0.312	0.293	0.476	0.476	0.341	0.202	0.272	0.243	-0.506	-0.631	3.64722e-10	0	79	59.6667	SE	+	chr3:28649142-28649254;28649495-28649574;28650026-28650197
ENSMUSG00000021493.15	Pdlim7	PDZ and LIM domain 7 [Source:MGI Symbol;Acc:MGI:1914649]	protein_coding	0.096	0.076	0.095	0.098	0.322	0.327	0.287	0.308	0.709	0.736	0.707	0.735	0.22	0.63	0	0	17;119	1589.33	MXE	-	chr13:55507487-55507624;55507863-55507880;55508207-55508326;55508779-55508810
ENSMUSG00000026950.17	Neb	nebulin [Source:MGI Symbol;Acc:MGI:97292]	protein_coding	0.835	0.869	0.871	0.885	0.276	0.275	0.267	0.247	0.234	0.193	0.262	0.258	-0.599	-0.628	0	0	93	4430.25	SE	-	chr2:52150536-52150629;52151363-52151456;52159476-52159569
ENSMUSG00000004562.16	Arhgef40	Rho guanine nucleotide exchange factor (GEF) 40 [Source:MGI Symbol;Acc:MGI:2685515]	protein_coding	0.641	0.471	1	1	0	0.151	0.1	0.192	0.281	0.134	0.134	0.056	-0.667	-0.627	5.94256e-06	1.40338e-05	143;131	13.1667	A3SS	+	chr14:52003653-52003758;52004599-52004742;52004611-52004742
ENSMUSG00000062906.12	Hdac10	histone deacetylase 10 [Source:MGI Symbol;Acc:MGI:2158340]	protein_coding	0.297	0.389	0.273	0.379	0.646	0.835	0.568	0.591	1	0.95	0.894	1	0.325	0.626	0.0033274	0	77	22.9167	SE	-	chr15:89126377-89126437;89126629-89126706;89126868-89126995
ENSMUSG00000066800.11	Rnasel	ribonuclease L (2, 5-oligoisoadenylate synthetase-dependent) [Source:MGI Symbol;Acc:MGI:1098272]	protein_coding	1	1	1	1	0.171	0.398	1	NA	0.142	0.282	1	0.076	-0.477	-0.625	1	4.91411e-07	1271	5.41667	RI	+	chr1:153759543-153759676;153759543-153760814;153760774-153760814
ENSMUSG00000062906.12	Hdac10	histone deacetylase 10 [Source:MGI Symbol;Acc:MGI:2158340]	protein_coding	0.252	0.285	0.321	0.325	0.673	0.548	0.635	0.37	1	0.892	0.78	1	0.261	0.622	0.0313131	5.48569e-13	618	38.3333	RI	-	chr15:89126377-89126437;89126377-89126995;89126868-89126995
ENSMUSG00000020169.4	Best3	bestrophin 3 [Source:MGI Symbol;Acc:MGI:3580298]	protein_coding	0.338	0.853	1	0.836	0.704	0.652	0.605	0.338	0.338	0.203	0	0	-0.182	-0.621	0.869519	7.11155e-07	95	16.3333	SE	+	chr10:116988614-116988782;116992507-116992602;116993063-116993297
ENSMUSG00000026571.12	Dcaf6	DDB1 and CUL4 associated factor 6 [Source:MGI Symbol;Acc:MGI:1921356]	protein_coding	1	0.868	1	0.725	0.595	1	0.829	1	0.606	0.227	0.284	0	-0.042	-0.619	1	6.25456e-09	126	11.1667	SE	-	chr1:165367041-165367505;165371122-165371248;165390413-165390533
ENSMUSG00000064302.13	Clasp1	CLIP associating protein 1 [Source:MGI Symbol;Acc:MGI:1923957]	protein_coding	0.335	0.168	0.087	0.098	0.739	0.769	0.852	0.885	0.759	0.783	0.814	0.801	0.639	0.617	0	0	24	95.5	SE	+	chr1:118539265-118539369;118541674-118541698;118543101-118543346
ENSMUSG00000074513.9	Arfip1	ADP-ribosylation factor interacting protein 1 [Source:MGI Symbol;Acc:MGI:1277120]	protein_coding	0.828	0.903	0.913	0.871	0.535	0.448	0.477	0.458	0.24	0.307	0.192	0.309	-0.399	-0.617	2.21506e-13	0	96	55.8333	SE	-	chr3:84527685-84527798;84529169-84529265;84534586-84534695
ENSMUSG00000030592.18	Ryr1	ryanodine receptor 1, skeletal muscle [Source:MGI Symbol;Acc:MGI:99659]	protein_coding	0.471	0.79	0.726	0.72	0.158	0.119	0.139	0.116	0.064	0.065	0.06	0.052	-0.544	-0.616	0	0	15	2434.25	SE	-	chr7:29054888-29055059;29056233-29056248;29056923-29057016
ENSMUSG00000026950.17	Neb	nebulin [Source:MGI Symbol;Acc:MGI:97292]	protein_coding	0.655	0.292	0.319	0.231	0.976	0.988	0.991	0.987	0.99	0.982	0.994	0.987	0.611	0.614	0	0	105	11962.7	SE	-	chr2:52160655-52160748;52161370-52161475;52162067-52162172
ENSMUSG00000026950.17	Neb	nebulin [Source:MGI Symbol;Acc:MGI:97292]	protein_coding	0.254	0.755	0.687	0.788	0.021	0.01	0.006	0.009	0.006	0.012	0.003	0.008	-0.61	-0.614	0	0	93;93	8467.33	MXE	-	chr2:52149589-52149697;52150536-52150629;52160655-52160748;52162067-52162172
ENSMUSG00000018661.17	Cog1	component of oligomeric golgi complex 1 [Source:MGI Symbol;Acc:MGI:1333873]	protein_coding	0.725	0.758	0.834	0.753	0.267	0.238	0.532	0.443	0.094	0.219	0.115	0.192	-0.398	-0.613	3.21409e-10	0	35	102	SE	+	chr11:113661139-113661218;113661658-113661693;113662206-113662400
ENSMUSG00000031376.15	Atp2b3	ATPase, Ca++ transporting, plasma membrane 3 [Source:MGI Symbol;Acc:MGI:1347353]	protein_coding	0.115	0.177	0.173	0.082	0.501	0.518	0.439	0.227	0.744	0.573	0.793	0.884	0.285	0.612	0.000102724	0	154	39.25	SE	+	chrX:73555052-73555235;73559863-73560017;73570233-73571005
ENSMUSG00000032826.17	Ank2	ankyrin 2, brain [Source:MGI Symbol;Acc:MGI:88025]	protein_coding	0.826	1	1	0.757	0	0	0	1	0	0.675	0.203	0.263	-0.646	-0.611	0.0096191	7.29318e-05	12	6.5	SE	-	chr3:126976844-126976932;126979255-126979267;126981799-126981944
ENSMUSG00000029862.15	Clcn1	chloride channel, voltage-sensitive 1 [Source:MGI Symbol;Acc:MGI:88417]	protein_coding	0.079	0.165	0.152	0.218	0.324	0.316	0.441	0.39	0.79	0.732	0.708	0.829	0.214	0.611	1.12e-07	0	82;79	159.833	A3SS	+	chr6:42292940-42293018;42294074-42294156;42294077-42294156
ENSMUSG00000029392.12	Rilpl1	Rab interacting lysosomal protein-like 1 [Source:MGI Symbol;Acc:MGI:1922945]	protein_coding	0.86	0.936	0.931	0.891	0.388	0.44	0.451	0.418	0.254	0.208	0.333	0.385	-0.48	-0.61	0	0	88	420.333	SE	-	chr5:124493663-124493844;124496182-124496270;124501839-124501932
ENSMUSG00000049225.14	Pdp1	pyruvate dehyrogenase phosphatase catalytic subunit 1 [Source:MGI Symbol;Acc:MGI:2685870]	protein_coding	0.057	0	0.017	0.04	0.355	0.371	0.36	0.351	0.598	0.668	0.639	0.649	0.331	0.61	0	0	35	202.667	SE	-	chr4:11959806-11962233;11965613-11965648;11966301-11966427
ENSMUSG00000061723.18	Tnnt3	troponin T3, skeletal, fast [Source:MGI Symbol;Acc:MGI:109550]	protein_coding	0.138	0.037	0.05	0.031	0.512	0.532	0.595	0.482	0.678	0.617	0.731	0.665	0.466	0.609	0	0	18;18	80230.3	MXE	+	chr7:142501828-142501842;142502739-142502757;142504047-142504065;142504249-142504264
ENSMUSG00000066043.13	Phactr4	phosphatase and actin regulator 4 [Source:MGI Symbol;Acc:MGI:2140327]	protein_coding	0.588	0.908	0.922	0.868	0.274	0.34	0.431	0.292	0.126	0.224	0.228	0.28	-0.487	-0.607	1.08834e-07	1.1252e-14	81	35.25	SE	-	chr4:132378404-132378563;132383281-132383362;132386891-132387065
ENSMUSG00000079055.10	Slc8a3	solute carrier family 8 (sodium/calcium exchanger), member 3 [Source:MGI Symbol;Acc:MGI:107976]	protein_coding	0.791	0.716	0.647	0.852	0.175	0.25	0.253	0.295	0.109	0.124	0.187	0.161	-0.508	-0.606	0	0	104;107	208.667	MXE	-	chr12:81204891-81205016;81214065-81214169;81216720-81216827;81314259-81316104
ENSMUSG00000026950.17	Neb	nebulin [Source:MGI Symbol;Acc:MGI:97292]	protein_coding	0.672	0.3	0.328	0.237	0.977	0.988	0.991	0.988	0.99	0.982	0.995	0.988	0.602	0.605	0	0	93;105	7267	MXE	-	chr2:52149589-52149697;52160655-52160748;52161370-52161475;52162067-52162172
ENSMUSG00000026950.17	Neb	nebulin [Source:MGI Symbol;Acc:MGI:97292]	protein_coding	0.673	0.3	0.328	0.237	0.977	0.988	0.991	0.988	0.99	0.982	0.995	0.988	0.601	0.604	0	0	93;105	7265.17	MXE	-	chr2:52150536-52150629;52160655-52160748;52161370-52161475;52162067-52162172
ENSMUSG00000026950.17	Neb	nebulin [Source:MGI Symbol;Acc:MGI:97292]	protein_coding	0.673	0.3	0.328	0.237	0.977	0.988	0.991	0.988	0.991	0.982	0.995	0.988	0.601	0.604	0	0	93;105	7264.75	MXE	-	chr2:52151363-52151456;52160655-52160748;52161370-52161475;52162067-52162172
ENSMUSG00000021493.15	Pdlim7	PDZ and LIM domain 7 [Source:MGI Symbol;Acc:MGI:1914649]	protein_coding	0.178	0.137	0.153	0.144	0.44	0.547	0.428	0.476	0.734	0.809	0.674	0.801	0.32	0.602	0	0	17;119	244.667	MXE	-	chr13:55507487-55507624;55507863-55507880;55508207-55508326;55508891-55509043
ENSMUSG00000030249.15	Abcc9	ATP-binding cassette, sub-family C (CFTR/MRP), member 9 [Source:MGI Symbol;Acc:MGI:1352630]	protein_coding	0.521	0.132	0.173	0.129	0.476	0.646	0.615	0.393	0.837	0.81	0.807	0.904	0.294	0.601	0.000271348	0	39	256.667	SE	-	chr6:142646271-142646373;142648026-142648065;142652526-142652632
ENSMUSG00000061723.18	Tnnt3	troponin T3, skeletal, fast [Source:MGI Symbol;Acc:MGI:109550]	protein_coding	0.634	0.285	0.391	0.292	0.98	0.984	0.973	0.951	1	1	1	1	0.571	0.599	0	0	18;12	23202.9	MXE	+	chr7:142501828-142501842;142502739-142502757;142505287-142505299;142508334-142508353
ENSMUSG00000061723.18	Tnnt3	troponin T3, skeletal, fast [Source:MGI Symbol;Acc:MGI:109550]	protein_coding	0.092	0.06	0.066	0.066	NA	NA	NA	NA	0.753	0.593	0.775	0.556	NA	0.598	NA	0	35;14	7623.62	MXE	+	chr7:142498835-142498899;142501619-142501654;142501828-142501842;142504047-142504065
ENSMUSG00000026080.13	Chst10	carbohydrate sulfotransferase 10 [Source:MGI Symbol;Acc:MGI:2138283]	protein_coding	1	1	1	1	NA	0	0	NA	0.304	1	0.326	0	-1	-0.593	1	0.000263645	4220	4.25	RI	-	chr1:38863866-38866035;38863866-38868086;38867980-38868086
ENSMUSG00000025227.14	Mfsd13a	major facilitator superfamily domain containing 13a [Source:MGI Symbol;Acc:MGI:1922396]	protein_coding	0.687	0.354	0.523	0.068	1	1	1	0.523	1	1	1	1	0.473	0.592	5.17911e-06	3.27646e-11	172	8	SE	+	chr19:46369236-46369333;46371935-46372107;46372181-46372375
ENSMUSG00000021268.17	Meg3	maternally expressed 3 [Source:MGI Symbol;Acc:MGI:1202886]	lincRNA	0.979	0.506	0.626	0.524	0.08	0.093	0.053	0.068	0.058	0.071	0.071	0.071	-0.585	-0.591	0	0	81	2992.75	SE	+	chr12:109546429-109546542;109549290-109549371;109549478-109549552
ENSMUSG00000061723.18	Tnnt3	troponin T3, skeletal, fast [Source:MGI Symbol;Acc:MGI:109550]	protein_coding	0.362	0.125	0.157	0.105	0.747	0.745	0.735	0.721	0.78	0.784	0.783	0.752	0.55	0.588	0	0	18;18	37788.6	MXE	+	chr7:142501828-142501842;142502739-142502757;142504047-142504065;142505515-142505530
ENSMUSG00000026826.13	Nr4a2	nuclear receptor subfamily 4, group A, member 2 [Source:MGI Symbol;Acc:MGI:1352456]	protein_coding	1	0.523	1	1	0.758	0.687	NA	NA	1	0	0.173	0	-0.158	-0.588	1	1.22847e-06	339;122	4	A3SS	-	chr2:57114717-57115038;57112950-57113289;57112950-57113072
ENSMUSG00000026950.17	Neb	nebulin [Source:MGI Symbol;Acc:MGI:97292]	protein_coding	0.688	0.145	0.202	0.139	0.624	0.75	0.815	0.672	0.901	0.791	0.941	0.889	0.422	0.587	1.19398e-05	1.1252e-14	93	4289.25	SE	-	chr2:52149589-52149697;52157831-52157924;52159476-52159569
ENSMUSG00000060913.6	Trim55	tripartite motif-containing 55 [Source:MGI Symbol;Acc:MGI:3036269]	protein_coding	0.898	0.976	0.97	0.972	0.542	0.488	0.588	0.484	0.359	0.335	0.367	0.412	-0.429	-0.586	0	0	288	620.5	SE	+	chr3:19672755-19672997;19674253-19674541;19691476-19692421
ENSMUSG00000028402.17	Mpdz	multiple PDZ domain protein [Source:MGI Symbol;Acc:MGI:1343489]	protein_coding	0.222	0.25	0.158	0.243	NA	NA	NA	NA	0.758	0.717	0.866	0.875	NA	0.586	NA	0	99	72.375	SE	-	chr4:81310156-81310319;81313499-81313598;81320345-81320523
ENSMUSG00000049225.14	Pdp1	pyruvate dehyrogenase phosphatase catalytic subunit 1 [Source:MGI Symbol;Acc:MGI:2685870]	protein_coding	0.596	0	0.247	0.487	0.716	0.775	0.863	0.863	0.946	0.89	0.95	0.868	0.472	0.581	0.000756225	7.66588e-09	35	67.25	SE	-	chr4:11959806-11962233;11965613-11965648;11965883-11965927
ENSMUSG00000003153.10	Slc2a3	solute carrier family 2 (facilitated glucose transporter), member 3 [Source:MGI Symbol;Acc:MGI:95757]	protein_coding	0.024	0.057	0.184	0	0.101	0.024	0.007	0	0.184	0.404	1	1	-0.033	0.581	0.275504	0.00382051	2936	6.83333	RI	-	chr6:122737057-122737298;122737057-122739993;122739832-122739993
ENSMUSG00000041471.8	Fam35a	family with sequence similarity 35, member A [Source:MGI Symbol;Acc:MGI:1922948]	protein_coding	0.828	0.211	0	0.091	0.512	0.324	0.375	1	0.643	1	0.808	1	0.27	0.58	0.532277	4.91337e-05	66	7.16667	SE	-	chr14:34267500-34268952;34269470-34269536;34309039-34309094
ENSMUSG00000022092.10	Ppp3cc	protein phosphatase 3, catalytic subunit, gamma isoform [Source:MGI Symbol;Acc:MGI:107162]	protein_coding	0.664	0.666	0.554	0.694	0.208	0.144	0.242	0.154	0.023	0.075	0.11	0.051	-0.458	-0.58	0	0	27	84.9167	SE	-	chr14:70224966-70225048;70225927-70225954;70235139-70235208
ENSMUSG00000039607.15	Rbms3	RNA binding motif, single stranded interacting protein [Source:MGI Symbol;Acc:MGI:2444477]	protein_coding	1	0.737	1	0.737	0.219	0.538	NA	0	0.412	0.34	0	0.412	-0.616	-0.578	1	2.41841e-06	111;51	7.5	MXE	-	chr9:116586017-116586095;116636368-116636479;116678646-116678697;116681130-116681227
ENSMUSG00000051747.14	Ttn	titin [Source:MGI Symbol;Acc:MGI:98864]	protein_coding	0.409	0.192	0.211	0.166	0.741	0.665	0.894	0.84	0.769	0.812	0.879	0.828	0.54	0.577	0	0	138	202.75	SE	-	chr2:76954794-76955088;76965090-76965228;76967053-76967185
ENSMUSG00000043987.18	Cep164	centrosomal protein 164 [Source:MGI Symbol;Acc:MGI:2384878]	protein_coding	1	1	0.556	1	1	1	1	NA	0.385	0.333	0.2	0.333	0.111	-0.576	1	4.62901e-06	297	4.16667	SE	-	chr9:45779689-45779836;45781951-45782248;45785777-45785921
ENSMUSG00000020847.15	Rph3al	rabphilin 3A-like (without C2 domains) [Source:MGI Symbol;Acc:MGI:1923492]	protein_coding	1	1	1	1	NA	1	0.469	NA	0.307	0.181	0.21	1	-0.266	-0.576	1	9.71372e-06	125	2.75	SE	-	chr11:75910949-75911059;75911606-75911731;75937662-75937697
ENSMUSG00000018411.17	Mapt	microtubule-associated protein tau [Source:MGI Symbol;Acc:MGI:97180]	protein_coding	0.665	0.759	0.846	0.713	0.332	0.248	0.279	0.48	0.214	0.203	0.146	0.138	-0.411	-0.571	5.5825e-12	0	97	107.25	SE	+	chr11:104302360-104302410;104305312-104305409;104306625-104306734
ENSMUSG00000074182.8	Znhit6	zinc finger, HIT type 6 [Source:MGI Symbol;Acc:MGI:1916996]	protein_coding	0.432	0.604	0.488	0.202	1	0.571	0.276	0.276	1	1	1	1	0.099	0.569	1	3.56855e-10	138;107	5.58333	A3SS	+	chr3:145576850-145576996;145578220-145578358;145578251-145578358
ENSMUSG00000039844.19	Rapgef1	Rap guanine nucleotide exchange factor (GEF) 1 [Source:MGI Symbol;Acc:MGI:104580]	protein_coding	0.962	0.978	0.95	0.924	0.844	0.769	0.802	0.812	0.48	0.208	0.569	0.292	-0.147	-0.566	0.000418251	0	96	96.25	SE	+	chr2:29710152-29710308;29720642-29720738;29722223-29722309
ENSMUSG00000026571.12	Dcaf6	DDB1 and CUL4 associated factor 6 [Source:MGI Symbol;Acc:MGI:1921356]	protein_coding	0.867	0.869	0.857	0.86	0.483	0.419	0.48	0.508	0.287	0.238	0.357	0.308	-0.391	-0.566	0	0	174	847.167	SE	-	chr1:165357428-165357546;165374061-165374235;165388657-165388746
ENSMUSG00000025871.18	4833439L19Rik	RIKEN cDNA 4833439L19 gene [Source:MGI Symbol;Acc:MGI:1921162]	protein_coding	0.262	0.241	0.225	0.202	0.483	0.46	0.462	0.419	0.79	0.818	0.787	0.799	0.224	0.566	0	0	88	297.333	SE	-	chr13:54561692-54561871;54564184-54564272;54565181-54565356
ENSMUSG00000026950.17	Neb	nebulin [Source:MGI Symbol;Acc:MGI:97292]	protein_coding	0.546	0.173	0.214	0.144	0.586	0.653	0.601	0.556	0.824	0.836	0.824	0.858	0.33	0.566	1.91233e-07	0	93;93	6053.83	MXE	-	chr2:52150536-52150629;52151363-52151456;52157831-52157924;52159476-52159569
ENSMUSG00000026950.17	Neb	nebulin [Source:MGI Symbol;Acc:MGI:97292]	protein_coding	0.291	0.692	0.617	0.72	0.076	0.051	0.063	0.076	0.014	0.018	0.014	0.018	-0.513	-0.564	0	0	93;93	8213.92	MXE	-	chr2:52149589-52149697;52150536-52150629;52151363-52151456;52162067-52162172
ENSMUSG00000010461.14	Eya4	EYA transcriptional coactivator and phosphatase 4 [Source:MGI Symbol;Acc:MGI:1337104]	protein_coding	0.719	0.799	0.759	0.657	0.172	0.214	0.208	0.282	0.122	0.184	0.146	0.228	-0.515	-0.564	0	0	69	44.5833	SE	-	chr10:23163393-23163486;23171625-23171694;23172998-23173123
ENSMUSG00000062906.12	Hdac10	histone deacetylase 10 [Source:MGI Symbol;Acc:MGI:2158340]	protein_coding	0.408	0.5	0.375	0.355	0.808	0.851	0.783	0.643	1	0.968	0.921	1	0.362	0.563	9.93495e-05	0	66	30.75	SE	-	chr15:89126377-89126437;89126640-89126706;89126868-89126995
ENSMUSG00000026950.17	Neb	nebulin [Source:MGI Symbol;Acc:MGI:97292]	protein_coding	0.598	0.361	0.383	0.298	0.912	0.934	0.913	0.884	0.977	0.971	0.974	0.971	0.501	0.563	0	0	93;93	6206.33	MXE	-	chr2:52149589-52149697;52151363-52151456;52160655-52160748;52161370-52161475
ENSMUSG00000061723.18	Tnnt3	troponin T3, skeletal, fast [Source:MGI Symbol;Acc:MGI:109550]	protein_coding	0.482	0.219	0.257	0.191	0.723	0.748	0.769	0.725	0.842	0.834	0.862	0.864	0.454	0.563	0	0	18;15	20373.4	MXE	+	chr7:142502739-142502757;142504047-142504065;142504249-142504264;142505287-142505299
ENSMUSG00000061723.18	Tnnt3	troponin T3, skeletal, fast [Source:MGI Symbol;Acc:MGI:109550]	protein_coding	0.848	0.985	0.982	0.988	0.672	0.633	0.698	0.728	0.37	0.392	0.387	0.407	-0.268	-0.562	0	0	12;15	27542.2	MXE	+	chr7:142504249-142504264;142505287-142505299;142505515-142505530;142507749-142507788
ENSMUSG00000026950.17	Neb	nebulin [Source:MGI Symbol;Acc:MGI:97292]	protein_coding	0.288	0.689	0.614	0.718	0.076	0.051	0.063	0.076	0.014	0.018	0.014	0.018	-0.511	-0.561	0	0	93;93	8189.83	MXE	-	chr2:52149589-52149697;52150536-52150629;52151363-52151456;52160655-52160748
ENSMUSG00000001036.17	Epn2	epsin 2 [Source:MGI Symbol;Acc:MGI:1333766]	protein_coding	1	0.747	0.855	1	1	NA	0	NA	0.197	0.329	0.831	0	-0.4	-0.561	1	2.125e-06	70;73	3.91667	MXE	-	chr11:61548007-61548042;61553509-61553579;61565821-61565894;61579566-61579658
ENSMUSG00000028078.14	Dclk2	doublecortin-like kinase 2 [Source:MGI Symbol;Acc:MGI:1918012]	protein_coding	1	0.354	1	1	0.084	1	0.522	NA	0.578	0.19	0.19	0.154	-0.303	-0.56	1	1.48413e-05	82	5.5	SE	-	chr3:86787348-86787412;86789408-86789490;86791994-86792111
ENSMUSG00000018411.17	Mapt	microtubule-associated protein tau [Source:MGI Symbol;Acc:MGI:97180]	protein_coding	0.802	0.877	0.903	0.849	0.517	0.422	0.43	0.571	0.299	0.362	0.288	0.246	-0.373	-0.559	0	0	198	223.167	SE	+	chr11:104302360-104302410;104305211-104305409;104306625-104306758
ENSMUSG00000068966.10	Zbtb34	zinc finger and BTB domain containing 34 [Source:MGI Symbol;Acc:MGI:2685195]	protein_coding	0.376	1	0.576	1	0.67	1	1	1	0	0.311	0.404	0	0.179	-0.559	0.594002	0.00432564	120	4.08333	SE	-	chr2:33406107-33412495;33428100-33428220;33431230-33431324
ENSMUSG00000034055.16	Phka1	phosphorylase kinase alpha 1 [Source:MGI Symbol;Acc:MGI:97576]	protein_coding	0.493	0.711	0.64	0.755	0.139	0.128	0.078	0.107	0.075	0.122	0.073	0.107	-0.537	-0.555	0	0	177	1478.92	SE	-	chrX:102555525-102555617;102557095-102557272;102559564-102559734
ENSMUSG00000045095.16	Magi1	membrane associated guanylate kinase, WW and PDZ domain containing 1 [Source:MGI Symbol;Acc:MGI:1203522]	protein_coding	1	1	0.459	1	1	1	0.246	0.567	0.29	0.236	0.511	0.203	-0.162	-0.555	1	0.00219747	204	13.3333	SE	-	chr6:93686781-93686875;93694007-93694211;93697193-93697487
ENSMUSG00000018417.14	Myo1b	myosin IB [Source:MGI Symbol;Acc:MGI:107752]	protein_coding	0.4	0.311	0.455	0.313	0.335	0.46	0.705	0.705	1	1	0.806	0.889	0.181	0.554	0.894915	3.15384e-12	87	24	SE	-	chr1:51763889-51763964;51768649-51768736;51769003-51769090
ENSMUSG00000033335.17	Dnm2	dynamin 2 [Source:MGI Symbol;Acc:MGI:109547]	protein_coding	0.899	0.893	0.885	0.89	0.692	0.649	0.555	0.619	0.284	0.367	0.361	0.343	-0.263	-0.553	0	0	139;139	325	MXE	+	chr9:21478280-21478348;21478898-21479037;21480406-21480545;21481332-21481419
ENSMUSG00000087165.7	2010001A14Rik	RIKEN cDNA 2010001A14 gene [Source:MGI Symbol;Acc:MGI:1923766]	processed_transcript	0.097	1	1	1	0.517	0.428	0.097	0.106	0.588	0.118	0.182	0	-0.487	-0.552	0.00965661	0.00603739	86	8.58333	SE	-	chr11:57795518-57795794;57796311-57796397;57801233-57801414
ENSMUSG00000026950.17	Neb	nebulin [Source:MGI Symbol;Acc:MGI:97292]	protein_coding	0.631	0.37	0.4	0.31	0.917	0.94	0.912	0.895	0.979	0.974	0.978	0.974	0.488	0.549	0	0	93;105	7013.58	MXE	-	chr2:52149589-52149697;52151363-52151456;52161370-52161475;52162067-52162172
ENSMUSG00000061723.18	Tnnt3	troponin T3, skeletal, fast [Source:MGI Symbol;Acc:MGI:109550]	protein_coding	0.977	0.98	0.981	0.98	NA	NA	NA	NA	0.407	0.439	0.447	0.442	NA	-0.546	NA	0	18;39	34333.4	MXE	+	chr7:142501828-142501842;142502739-142502757;142507749-142507788;142508334-142508353
ENSMUSG00000058966.13	Fam57b	family with sequence similarity 57, member B [Source:MGI Symbol;Acc:MGI:1916202]	protein_coding	1	0.224	0.367	0.224	0.224	1	0.224	0.367	1	1	1	1	0	0.546	0.98096	0.00372688	195;123	5.33333	A3SS	+	chr7:126816884-126817001;126817116-126817311;126817188-126817311
ENSMUSG00000045095.16	Magi1	membrane associated guanylate kinase, WW and PDZ domain containing 1 [Source:MGI Symbol;Acc:MGI:1203522]	protein_coding	1	1	0.442	1	1	1	0.398	0.569	0.292	0.238	0.529	0.204	-0.119	-0.545	1	0.00216937	201	13.5833	SE	-	chr6:93686781-93686875;93694007-93694208;93697193-93697487
ENSMUSG00000061723.18	Tnnt3	troponin T3, skeletal, fast [Source:MGI Symbol;Acc:MGI:109550]	protein_coding	0.563	0.275	0.328	0.244	0.808	0.823	0.837	0.786	0.883	0.886	0.907	0.907	0.461	0.543	0	0	18;15	26580.9	MXE	+	chr7:142501828-142501842;142502739-142502757;142504249-142504264;142505287-142505299
ENSMUSG00000024845.17	Tmem134	transmembrane protein 134 [Source:MGI Symbol;Acc:MGI:1914240]	processed_transcript	0.524	0.38	0.449	0.458	0.966	0.962	0.797	0.787	0.981	1	1	1	0.425	0.542	0	0	45	88.4167	SE	+	chr19:4127571-4127639;4131030-4131075;4131228-4131282
ENSMUSG00000021375.9	Kif13a	kinesin family member 13A [Source:MGI Symbol;Acc:MGI:1098264]	protein_coding	0.919	1	0.983	0.952	0.626	0.602	0.584	0.576	0.404	0.37	0.534	0.378	-0.367	-0.542	0	0	120	202.917	SE	-	chr13:46802515-46802729;46808156-46808276;46808890-46809057
ENSMUSG00000026867.18	Gapvd1	GTPase activating protein and VPS9 domains 1 [Source:MGI Symbol;Acc:MGI:1913941]	protein_coding	0.51	0.756	0.852	0.803	0.38	0.297	0.478	0.198	0.242	0.16	0.123	0.236	-0.392	-0.54	1.07259e-05	0	81	57.8333	SE	-	chr2:34720567-34720728;34722937-34723018;34725042-34725232
ENSMUSG00000025812.17	Pard3	par-3 family cell polarity regulator [Source:MGI Symbol;Acc:MGI:2135608]	protein_coding	1	1	1	1	1	0.733	1	0.616	0.186	1	0.407	0.256	-0.163	-0.538	1	1.13994e-07	45	8.25	SE	+	chr8:127409555-127409704;127410728-127410773;127415569-127415797
ENSMUSG00000048997.17	Atxn7l2	ataxin 7-like 2 [Source:MGI Symbol;Acc:MGI:1919772]	protein_coding	0	0.303	0.303	0.303	0.566	0.465	NA	0.544	1	0.058	1	1	0.298	0.537	1	0.00569883	129	5.41667	SE	-	chr3:108208975-108209095;108209588-108209717;108210344-108210468
ENSMUSG00000025006.15	Sorbs1	sorbin and SH3 domain containing 1 [Source:MGI Symbol;Acc:MGI:700014]	protein_coding	0.588	1	1	1	0.404	0.379	0.449	0.457	0.027	0.484	0.488	0.449	-0.475	-0.535	0.00132716	0.00033609	63	25.8333	SE	-	chr19:40352517-40352565;40361041-40361104;40361428-40361503
ENSMUSG00000026193.15	Fn1	fibronectin 1 [Source:MGI Symbol;Acc:MGI:95566]	protein_coding	0.063	0.067	0.097	0.085	0.168	0.161	0.168	0.028	0.562	0.691	0.567	0.628	0.053	0.534	0.00571527	0	270	484.917	SE	-	chr1:71602309-71602497;71603659-71603929;71604969-71605083
ENSMUSG00000025871.18	4833439L19Rik	RIKEN cDNA 4833439L19 gene [Source:MGI Symbol;Acc:MGI:1921162]	protein_coding	0.391	0.392	0.426	0.521	0.823	0.843	0.86	0.874	0.972	0.95	0.955	0.991	0.417	0.534	0	0	112	226.833	SE	-	chr13:54564184-54564272;54564509-54564621;54565181-54565325
ENSMUSG00000043987.18	Cep164	centrosomal protein 164 [Source:MGI Symbol;Acc:MGI:2384878]	protein_coding	1	1	0.707	1	1	1	1	1	0.668	0	0.617	0.287	0.073	-0.534	1	2.72127e-06	147	5.08333	SE	-	chr9:45779689-45779836;45784882-45785029;45785777-45785921
ENSMUSG00000035165.14	Kcne3	potassium voltage-gated channel, Isk-related subfamily, gene 3 [Source:MGI Symbol;Acc:MGI:1891124]	protein_coding	1	0.361	1	1	1	1	0	1	0.039	0.066	0.124	1	-0.09	-0.533	1	9.82964e-06	393;142	3.83333	A5SS	+	chr7:100182681-100183074;100182681-100182823;100184137-100184865
ENSMUSG00000030766.15	Arhgap17	Rho GTPase activating protein 17 [Source:MGI Symbol;Acc:MGI:1917747]	protein_coding	0.367	0.319	0.35	0.239	0.712	0.726	0.681	0.688	0.821	0.847	0.836	0.883	0.383	0.528	4.4155e-11	0	234	107.417	SE	-	chr7:123292035-123292205;123294471-123294705;123296409-123296590
ENSMUSG00000039701.11	Usp53	ubiquitin specific peptidase 53 [Source:MGI Symbol;Acc:MGI:2139607]	protein_coding	0	0	0.21	0	0.762	0.21	1	0	0.571	0.138	0.615	1	0.441	0.528	0.00653394	3.89424e-05	25	5	SE	-	chr3:122968588-122969249;122982684-122982709;122984281-122984323
ENSMUSG00000026950.17	Neb	nebulin [Source:MGI Symbol;Acc:MGI:97292]	protein_coding	0.598	0.359	0.389	0.288	0.853	0.873	0.848	0.824	0.92	0.938	0.934	0.948	0.441	0.526	0	0	93;105	7393.58	MXE	-	chr2:52151363-52151456;52159476-52159569;52161370-52161475;52162067-52162172
ENSMUSG00000022724.15	Mina	NA	NA	0.738	1	0.771	1	0.529	0.273	0.297	1	NA	0.529	0.529	0	-0.352	-0.525	0.000370798	1	77	4.33333	SE	+	chr16:59487427-59487599;59489489-59489566;59491204-59491668
ENSMUSG00000028693.15	Nasp	nuclear autoantigenic sperm protein (histone-binding) [Source:MGI Symbol;Acc:MGI:1355328]	protein_coding	0.233	0.205	0.134	0.19	0.533	0.703	0.574	0.597	0.817	0.591	0.665	0.781	0.411	0.523	0	0	975	282.917	SE	-	chr4:116605683-116605763;116610402-116611377;116611971-116612081
ENSMUSG00000024743.14	Syt7	synaptotagmin VII [Source:MGI Symbol;Acc:MGI:1859545]	protein_coding	1	0.391	1	1	NA	NA	1	NA	0.3	0	0	1	0.152	-0.523	1	1.42879e-07	132	3.25	SE	+	chr19:10417962-10418042;10421756-10421888;10435549-10435685
ENSMUSG00000024150.11	Mcfd2	multiple coagulation factor deficiency 2 [Source:MGI Symbol;Acc:MGI:2183439]	protein_coding	0.067	0.16	0.087	0.222	0.38	0.26	0.429	1	0.429	0.611	0.585	1	0.383	0.522	0.157183	2.59314e-05	132	15.8333	SE	-	chr17:87257927-87258089;87258749-87258881;87265791-87265880
ENSMUSG00000042350.13	Arel1	apoptosis resistant E3 ubiquitin protein ligase 1 [Source:MGI Symbol;Acc:MGI:1915747]	protein_coding	1	1	1	1	0.233	1	NA	NA	0.132	0.132	0.646	1	-0.383	-0.522	1	0.00397157	226	2.25	SE	-	chr12:84951081-84951381;84952190-84952416;84965888-84966030
ENSMUSG00000026773.19	Pfkfb3	6-phosphofructo-2-kinase/fructose-2,6-biphosphatase 3 [Source:MGI Symbol;Acc:MGI:2181202]	protein_coding	0.928	0.993	0.962	0.943	0.91	0.894	0.899	0.932	0.584	0.22	0.422	0.516	-0.048	-0.521	0.028116	0	23	237.833	SE	-	chr2:11474406-11474543;11478035-11478058;11480197-11480371
ENSMUSG00000027255.14	Arfgap2	ADP-ribosylation factor GTPase activating protein 2 [Source:MGI Symbol;Acc:MGI:1924288]	protein_coding	0.671	0.729	0.791	0.804	0.43	0.481	0.424	0.442	0.227	0.233	0.195	0.26	-0.305	-0.52	0	0	42	334.083	SE	+	chr2:91268451-91268508;91269069-91269111;91269451-91269504
ENSMUSG00000018395.19	Kif3a	kinesin family member 3A [Source:MGI Symbol;Acc:MGI:107689]	protein_coding	0	0	0	0	0.455	0.567	0.314	NA	0.5	0.846	0.155	0.579	0.445	0.52	1	6.30903e-10	9	11.6667	SE	+	chr11:53586834-53586930;53590716-53590725;53593373-53593530
ENSMUSG00000026950.17	Neb	nebulin [Source:MGI Symbol;Acc:MGI:97292]	protein_coding	0.774	0.274	0.362	0.275	0.867	0.908	0.948	0.908	0.952	0.899	0.972	0.938	0.486	0.519	2.71908e-13	0	93	9547.17	SE	-	chr2:52149589-52149697;52150536-52150629;52159476-52159569
ENSMUSG00000027763.13	Mbnl1	muscleblind like splicing factor 1 [Source:MGI Symbol;Acc:MGI:1928482]	protein_coding	0.073	0.074	0.045	0.082	0.408	0.403	0.405	0.436	0.545	0.621	0.577	0.607	0.344	0.519	0	0	54	509.333	SE	+	chr3:60613262-60613520;60614682-60614736;60615619-60615773
ENSMUSG00000020181.15	Nav3	neuron navigator 3 [Source:MGI Symbol;Acc:MGI:2183703]	protein_coding	1	0.452	0	0.623	0.452	0.623	0	NA	0	0	0	0	-0.16	-0.519	1	0.000108105	21	6.41667	SE	-	chr10:109718193-109718366;109719065-109719086;109719956-109720078
ENSMUSG00000027457.15	Snph	syntaphilin [Source:MGI Symbol;Acc:MGI:2139270]	protein_coding	1	1	1	0.882	1	0.819	1	1	0.301	0.209	0.301	1	-0.016	-0.518	1	9.82525e-07	207	13	SE	-	chr2:151597108-151597258;151600256-151600463;151600977-151601074
ENSMUSG00000031812.16	Map1lc3b	microtubule-associated protein 1 light chain 3 beta [Source:MGI Symbol;Acc:MGI:1914693]	protein_coding	0.194	0.217	0.157	0.152	0.544	0.721	0.544	0.597	0.555	0.753	0.748	0.737	0.421	0.518	0	0	2603	328.417	RI	+	chr8:121593489-121593650;121593489-121596092;121595985-121596092
ENSMUSG00000004285.12	Atp6v1f	ATPase, H+ transporting, lysosomal V1 subunit F [Source:MGI Symbol;Acc:MGI:1913394]	protein_coding	1	1	1	1	1	NA	0.084	0.623	0.084	0.187	0.659	1	-0.431	-0.517	1	9.29356e-07	260	4.66667	SE	+	chr6:29468067-29468167;29468966-29469226;29470066-29470512
ENSMUSG00000026950.17	Neb	nebulin [Source:MGI Symbol;Acc:MGI:97292]	protein_coding	0.681	0.655	0.679	0.694	0.163	0.126	0.144	0.106	0.162	0.148	0.162	0.172	-0.542	-0.516	0	0	93;93	3055.83	MXE	-	chr2:52149589-52149697;52159476-52159569;52160655-52160748;52162067-52162172
ENSMUSG00000036167.15	Pphln1	periphilin 1 [Source:MGI Symbol;Acc:MGI:1917029]	protein_coding	0.309	0.656	0.637	0.656	0.196	0.225	0.241	0.211	0.026	0.096	0.039	0.045	-0.346	-0.513	6.35738e-05	0	57	45.1667	SE	+	chr15:93441500-93441712;93452116-93452173;93455450-93455530
ENSMUSG00000030929.17	Eri2	exoribonuclease 2 [Source:MGI Symbol;Acc:MGI:1918401]	protein_coding	1	1	1	1	1	1	1	0.343	0.44	0.164	1	0.343	-0.164	-0.513	1	0.000238446	747;89	5.66667	A3SS	-	chr7:119787733-119787834;119786738-119787485;119786738-119786827
ENSMUSG00000048537.16	Phldb1	pleckstrin homology like domain, family B, member 1 [Source:MGI Symbol;Acc:MGI:2143230]	protein_coding	0.605	0.532	0.653	0.547	0.638	0.336	0.333	0.471	0.054	0.065	0.056	0.113	-0.14	-0.512	0.302288	0	45	108.583	SE	-	chr9:44697925-44698220;44698826-44698871;44699346-44699449
ENSMUSG00000051747.14	Ttn	titin [Source:MGI Symbol;Acc:MGI:98864]	protein_coding	0.234	0.055	0.035	0.109	0.478	0.338	0.248	0.381	0.623	0.695	0.524	0.641	0.253	0.512	0.000107361	3.14678e-13	81	25.1667	SE	-	chr2:76831787-76831874;76840232-76840313;76850569-76850644
ENSMUSG00000061723.18	Tnnt3	troponin T3, skeletal, fast [Source:MGI Symbol;Acc:MGI:109550]	protein_coding	0.303	0.632	0.499	0.636	0.033	0.028	0.039	0.065	0.007	0.007	0.006	0.004	-0.476	-0.512	0	0	12;15	18154.8	MXE	+	chr7:142504047-142504065;142505287-142505299;142505515-142505530;142508334-142508353
ENSMUSG00000025006.15	Sorbs1	sorbin and SH3 domain containing 1 [Source:MGI Symbol;Acc:MGI:700014]	protein_coding	0.703	0.437	0	0.368	0.755	0.747	0.672	0.796	1	0.87	0.833	0.851	0.365	0.512	0.0186657	8.90232e-06	63;75	50.25	MXE	-	chr19:40352517-40352565;40361041-40361104;40361428-40361503;40363201-40363265
ENSMUSG00000038485.5	Socs7	suppressor of cytokine signaling 7 [Source:MGI Symbol;Acc:MGI:2651588]	protein_coding	0.291	0.451	0.53	0.457	NA	NA	NA	NA	0.925	0.935	0.949	0.964	NA	0.511	NA	0	102	106.875	SE	+	chr11:97373065-97373130;97376996-97377098;97377935-97378066
ENSMUSG00000045095.16	Magi1	membrane associated guanylate kinase, WW and PDZ domain containing 1 [Source:MGI Symbol;Acc:MGI:1203522]	protein_coding	1	1	0.491	1	1	1	0.27	0.722	0.317	0.3	0.609	0.224	-0.125	-0.51	1	0.00329301	168	15.4167	SE	-	chr6:93686781-93686875;93694007-93694175;93697193-93697487
ENSMUSG00000039844.19	Rapgef1	Rap guanine nucleotide exchange factor (GEF) 1 [Source:MGI Symbol;Acc:MGI:104580]	protein_coding	0.524	0.545	0.526	0.59	0.173	0.127	0.177	0.143	0.042	0.027	0.052	0.027	-0.391	-0.509	0	0	96	350.917	SE	+	chr2:29719592-29719850;29720642-29720738;29722223-29722309
ENSMUSG00000099689.6	Zfp383	zinc finger protein 383 [Source:MGI Symbol;Acc:MGI:1920979]	protein_coding	0.502	0.228	0.195	0.221	0.615	0.599	0.671	0.581	0.936	0.765	0.837	0.631	0.33	0.506	1.94763e-05	5.9349e-10	517	90.0833	RI	+	chr7:29912168-29912295;29912168-29912685;29912589-29912685
ENSMUSG00000027806.9	Tsc22d2	TSC22 domain family, member 2 [Source:MGI Symbol;Acc:MGI:1919283]	protein_coding	0.622	0.842	0.767	0.973	0.452	0.352	0.559	0.528	0.234	0.332	0.306	0.314	-0.328	-0.504	2.22934e-05	7.49529e-14	72	67.0833	SE	+	chr3:58414714-58417613;58428227-58428299;58459330-58459382
ENSMUSG00000038485.5	Socs7	suppressor of cytokine signaling 7 [Source:MGI Symbol;Acc:MGI:2651588]	protein_coding	0.613	0.453	0.411	0.403	0.83	0.913	0.803	0.937	0.963	0.976	0.968	0.979	0.401	0.502	0	0	102	206.5	SE	+	chr11:97376436-97376541;97376996-97377098;97377935-97378066
ENSMUSG00000040093.15	Bmf	BCL2 modifying factor [Source:MGI Symbol;Acc:MGI:2176433]	protein_coding	0	0.184	0	0	0	0	NA	0	1	0.19	1	0	-0.046	0.501	1	0.0146447	77	4.58333	SE	-	chr2:118546908-118547012;118547293-118547370;118549040-118549170
ENSMUSG00000033653.17	Vps8	VPS8 CORVET complex subunit [Source:MGI Symbol;Acc:MGI:2146407]	protein_coding	0.485	0.653	0.825	1	0.32	0.32	0.32	0	0	0.295	0.426	0.239	-0.501	-0.501	0.00179616	0.0164738	6	7.66667	SE	+	chr16:21448348-21448403;21451355-21451361;21456228-21456353
ENSMUSG00000026193.15	Fn1	fibronectin 1 [Source:MGI Symbol;Acc:MGI:95566]	protein_coding	0.065	0.069	0.053	0.074	0.129	0.116	0.117	0.062	0.569	0.667	0.501	0.523	0.041	0.5	0.00620663	0	273	314.75	SE	-	chr1:71612467-71612650;71613762-71614035;71615359-71615551
ENSMUSG00000051747.14	Ttn	titin [Source:MGI Symbol;Acc:MGI:98864]	protein_coding	0.683	0.427	0.465	0.427	0.972	0.976	0.971	0.967	0.999	1	1	1	0.471	0.499	0	0	303	48417	SE	-	chr2:76703983-76705329;76705669-76705972;76706439-76706593
ENSMUSG00000036437.6	Npy1r	neuropeptide Y receptor Y1 [Source:MGI Symbol;Acc:MGI:104963]	protein_coding	1	1	0.444	1	0.062	0.375	1	1	0.285	0.468	0.444	0.255	-0.252	-0.498	0.00447855	5.19087e-06	149	5.83333	SE	+	chr8:66697191-66697522;66701387-66701536;66703782-66704625
ENSMUSG00000021268.17	Meg3	maternally expressed 3 [Source:MGI Symbol;Acc:MGI:1202886]	lincRNA	0.251	0.568	0.461	0.535	0.927	0.917	0.956	0.948	0.96	0.946	0.955	0.945	0.483	0.498	0	0	113;81	4496.58	MXE	+	chr12:109544947-109545041;109546429-109546542;109549290-109549371;109549478-109549552
ENSMUSG00000067916.9	Zfp991	zinc finger protein 991 [Source:MGI Symbol;Acc:MGI:3701604]	protein_coding	0.445	1	1	1	NA	NA	NA	NA	0.167	0.286	0	1	NA	-0.498	NA	0.000106206	82;46	2.25	MXE	+	chr4:147134571-147134664;147140037-147140119;147165340-147165386;147175846-147175904
ENSMUSG00000028522.16	Mier1	MEIR1 treanscription regulator [Source:MGI Symbol;Acc:MGI:1918398]	protein_coding	1	1	0.413	1	1	1	NA	1	0.26	0.584	0.26	0.319	0.147	-0.497	1	3.54363e-06	77;35	4	A3SS	+	chr4:103115559-103115660;103118238-103118315;103118280-103118315
ENSMUSG00000024969.15	Mark2	MAP/microtubule affinity regulating kinase 2 [Source:MGI Symbol;Acc:MGI:99638]	protein_coding	1	1	0.904	1	0.524	1	0.911	0.733	0.688	0.512	0.44	0.282	-0.184	-0.495	0.016758	6.61706e-09	27	12	SE	-	chr19:7276848-7277450;7279985-7280012;7280997-7281255
ENSMUSG00000024969.15	Mark2	MAP/microtubule affinity regulating kinase 2 [Source:MGI Symbol;Acc:MGI:99638]	protein_coding	0.122	0.114	0.037	0.1	0.366	0.345	0.334	0.363	0.419	0.655	0.587	0.689	0.259	0.494	0	0	162	113.25	SE	-	chr19:7280997-7281255;7281797-7281959;7282725-7282823
ENSMUSG00000022641.15	Bbx	bobby sox HMG box containing [Source:MGI Symbol;Acc:MGI:1917758]	protein_coding	1	1	1	1	0.699	1	1	1	0	0.65	0.374	1	-0.075	-0.494	1	2.62518e-07	114	7.41667	SE	-	chr16:50280368-50280539;50320299-50320413;50331028-50331102
ENSMUSG00000062906.12	Hdac10	histone deacetylase 10 [Source:MGI Symbol;Acc:MGI:2158340]	protein_coding	0.738	0.809	0.785	0.814	NA	NA	NA	NA	0.299	0.385	0.161	0.327	NA	-0.494	NA	5.22531e-10	66;127	25.375	MXE	-	chr15:89126377-89126437;89126640-89126706;89126868-89126995;89127385-89127490
ENSMUSG00000057897.14	Camk2b	calcium/calmodulin-dependent protein kinase II, beta [Source:MGI Symbol;Acc:MGI:88257]	protein_coding	0.695	0.555	0.462	0.499	0.093	0.095	0.113	0.096	0.046	0.076	0.053	0.062	-0.453	-0.493	0	0	114	547.5	SE	-	chr11:5972812-5972888;5978398-5978512;5979672-5979721
ENSMUSG00000032480.17	Dhx30	DEAH (Asp-Glu-Ala-His) box polypeptide 30 [Source:MGI Symbol;Acc:MGI:1920081]	protein_coding	0.388	0.537	0.723	0.607	0.223	0.15	0.246	0.22	0.048	0.121	0.067	0.051	-0.354	-0.492	6.6031e-05	0	29	36.8333	SE	-	chr9:110098728-110098859;110107940-110107969;110109025-110109121
ENSMUSG00000021268.17	Meg3	maternally expressed 3 [Source:MGI Symbol;Acc:MGI:1202886]	lincRNA	0.275	0.554	0.473	0.57	0.943	0.932	0.964	0.958	0.967	0.956	0.961	0.954	0.481	0.492	0	0	113;81	5434.83	MXE	+	chr12:109544026-109544742;109546429-109546542;109549290-109549371;109549478-109549552
ENSMUSG00000031959.15	Wdr59	WD repeat domain 59 [Source:MGI Symbol;Acc:MGI:2442115]	protein_coding	0.217	0.325	0.254	0.276	0.705	0.643	0.411	0.604	0.772	0.593	0.83	0.84	0.323	0.491	0.000138065	1.32685e-11	57	42.4167	SE	-	chr8:111466788-111466922;111472629-111472686;111476043-111476197
ENSMUSG00000009207.15	Lnpk1	NA	NA	0.728	0.908	0.767	0.914	0.389	0.361	0.498	0.537	0.279	0.347	0.362	0.372	-0.383	-0.489	0	0	83	270.583	SE	-	chr2:74520290-74522297;74528091-74528174;74529630-74529801
ENSMUSG00000031865.16	Dctn1	dynactin 1 [Source:MGI Symbol;Acc:MGI:107745]	protein_coding	0.661	0.619	0.475	0.422	0	0	0.17	0	0	0.098	0.038	0.093	-0.502	-0.487	2.49536e-10	4.66434e-08	21;18	26.4167	MXE	+	chr6:83183298-83183333;83183935-83183956;83186427-83186445;83187763-83187784
ENSMUSG00000030929.17	Eri2	exoribonuclease 2 [Source:MGI Symbol;Acc:MGI:1918401]	protein_coding	1	0.268	0.569	1	0.468	0.128	1	0.164	0.227	0.19	0.164	0.306	-0.269	-0.487	0.0532167	0.00957912	747	7.16667	RI	-	chr7:119786738-119786827;119786738-119787485;119787403-119787485
ENSMUSG00000050052.12	Tdrp	testis development related protein [Source:MGI Symbol;Acc:MGI:1919398]	protein_coding	0.55	0.571	0.368	0.484	0.907	1	0.904	0.94	1	0.968	0.949	1	0.445	0.486	5.64083e-14	1	98	48.6667	SE	-	chr8:13953755-13954135;13955719-13955817;13974540-13974777
ENSMUSG00000032534.17	Cep63	centrosomal protein 63 [Source:MGI Symbol;Acc:MGI:2158560]	protein_coding	0.302	0.565	0.345	0.245	0.552	1	0.394	0.178	1	1	0.394	1	0.167	0.484	1	0.00101594	206	11.5	SE	-	chr9:102588707-102588987;102590327-102590533;102594507-102594594
ENSMUSG00000061723.18	Tnnt3	troponin T3, skeletal, fast [Source:MGI Symbol;Acc:MGI:109550]	protein_coding	0.54	0.488	0.508	0.513	0.913	0.928	0.842	0.838	0.995	0.996	0.994	0.996	0.368	0.483	0	0	15;12	14678.7	MXE	+	chr7:142504047-142504065;142504249-142504264;142505287-142505299;142508334-142508353
ENSMUSG00000021079.15	Timm9	translocase of inner mitochondrial membrane 9 [Source:MGI Symbol;Acc:MGI:1353436]	protein_coding	0.697	0.778	0.719	0.787	0.503	0.376	0.441	0.322	0.31	0.247	0.225	0.279	-0.335	-0.48	8.60818e-10	0	136	114.833	SE	-	chr12:71132000-71132086;71132506-71132642;71136554-71136675
ENSMUSG00000027763.13	Mbnl1	muscleblind like splicing factor 1 [Source:MGI Symbol;Acc:MGI:1928482]	protein_coding	0.279	0.232	0.171	0.193	0.635	0.423	0.322	0.582	0.771	0.595	0.833	0.595	0.272	0.48	0.000198895	2.15809e-13	36	64.9167	SE	+	chr3:60615619-60615773;60621422-60621458;60625123-60625198
ENSMUSG00000043831.12	Lysmd4	LysM, putative peptidoglycan-binding, domain containing 4 [Source:MGI Symbol;Acc:MGI:1922349]	protein_coding	0.847	0.604	0.613	0.554	0.196	0.026	0.229	0.209	0.248	0.132	0.109	0.209	-0.49	-0.48	8.96219e-08	3.56111e-07	26	23.75	SE	+	chr7:67223608-67223891;67224375-67224401;67225863-67228463
ENSMUSG00000057230.13	Aak1	AP2 associated kinase 1 [Source:MGI Symbol;Acc:MGI:1098687]	protein_coding	0.159	0.618	0.618	0.541	0.834	0.712	0.702	1	1	1	0.852	1	0.328	0.479	0.042153	1.66664e-07	111	28.3333	SE	+	chr6:86982541-86982643;86983811-86983922;86986263-86986374
ENSMUSG00000024905.15	Mtl5	NA	NA	0.574	0.574	1	1	1	0.692	1	1	0	0.231	1	0	0.136	-0.479	1	0.0020567	121	3.25	SE	+	chr19:3392102-3392261;3393924-3394045;3395919-3395993
ENSMUSG00000014426.8	Map3k4	mitogen-activated protein kinase kinase kinase 4 [Source:MGI Symbol;Acc:MGI:1346875]	protein_coding	0.33	0.105	0.223	0.085	0.424	0.725	0.553	0.741	0.576	0.584	0.744	0.748	0.425	0.477	8.60818e-10	0	156	114.833	SE	-	chr17:12239969-12240070;12242649-12242805;12243499-12243596
ENSMUSG00000026571.12	Dcaf6	DDB1 and CUL4 associated factor 6 [Source:MGI Symbol;Acc:MGI:1921356]	protein_coding	0.836	0.812	0.815	0.828	0.448	0.387	0.499	0.505	0.309	0.304	0.416	0.357	-0.363	-0.476	0	0	60	530.5	SE	-	chr1:165357428-165357546;165367445-165367505;165388657-165388761
ENSMUSG00000020387.15	Jade2	jade family PHD finger 2 [Source:MGI Symbol;Acc:MGI:1924151]	protein_coding	1	1	0.346	1	NA	1	1	1	0	0.443	1	0	0.163	-0.476	1	0.000198847	88	2.16667	SE	-	chr11:51848993-51849051;51854879-51854967;51857310-51857396
ENSMUSG00000026950.17	Neb	nebulin [Source:MGI Symbol;Acc:MGI:97292]	protein_coding	0.827	0.725	0.74	0.718	0.657	0.435	0.626	0.647	0.29	0.234	0.281	0.304	-0.161	-0.475	0.000173097	0	93	1463.08	SE	-	chr2:52153055-52153148;52153682-52153775;52157290-52157383
ENSMUSG00000028522.16	Mier1	MEIR1 treanscription regulator [Source:MGI Symbol;Acc:MGI:1918398]	protein_coding	1	1	0	1	1	1	NA	NA	0.264	0.683	0.152	0	0.25	-0.475	1	3.27065e-05	74;35	2.91667	A3SS	+	chr4:103115559-103115660;103118241-103118315;103118280-103118315
ENSMUSG00000027438.14	Napb	N-ethylmaleimide sensitive fusion protein attachment protein beta [Source:MGI Symbol;Acc:MGI:104562]	protein_coding	0	0	0	0	0.43	0.232	0.352	0.693	0.55	0.704	0.459	0.184	0.427	0.474	1.59351e-09	9.99319e-11	47	10.75	SE	-	chr2:148706945-148707023;148707158-148707205;148709316-148709433
ENSMUSG00000066643.12	Wdr35	WD repeat domain 35 [Source:MGI Symbol;Acc:MGI:1921932]	protein_coding	0.333	0.618	0.857	0.52	0.273	0.153	0.257	0.667	0.25	0.12	0.066	0	-0.245	-0.473	0.136218	1.22729e-06	33	22.75	SE	+	chr12:8989904-8990090;8995639-8995672;8996068-8996129
ENSMUSG00000033697.15	Arhgap39	Rho GTPase activating protein 39 [Source:MGI Symbol;Acc:MGI:107858]	protein_coding	1	1	0.892	1	0.699	0.673	0.382	0.205	0.34	0.596	0.563	0.508	-0.483	-0.471	9.96047e-08	1.44154e-12	93	20.75	SE	-	chr15:76727402-76727476;76730363-76730456;76734876-76735438
ENSMUSG00000039542.16	Ncam1	neural cell adhesion molecule 1 [Source:MGI Symbol;Acc:MGI:97281]	protein_coding	0.497	0.585	0.592	0.793	0.341	0.359	0.262	0.277	0.12	0.14	0.156	0.17	-0.307	-0.47	0.00470982	7.32174e-11	30	87.8333	SE	-	chr9:49546157-49546308;49550539-49550569;49557095-49557238
ENSMUSG00000019899.15	Lama2	laminin, alpha 2 [Source:MGI Symbol;Acc:MGI:99912]	protein_coding	0.955	0.961	0.919	0.937	0.855	0.942	0.915	0.846	0.466	0.332	0.566	0.538	-0.054	-0.468	0.485462	0	12	84.3333	SE	-	chr10:27018406-27018527;27021460-27021472;27023271-27023410
ENSMUSG00000026950.17	Neb	nebulin [Source:MGI Symbol;Acc:MGI:97292]	protein_coding	1	1	0.968	1	0.823	0.629	0.657	0.775	0.445	0.619	0.586	0.454	-0.271	-0.466	0	0	93	71.1667	SE	-	chr2:52149589-52149697;52150966-52151059;52157290-52157383
ENSMUSG00000025812.17	Pard3	par-3 family cell polarity regulator [Source:MGI Symbol;Acc:MGI:2135608]	protein_coding	0.314	0.605	0.625	0.613	0.238	0.161	0.22	0.194	0.075	0.097	0.093	0.032	-0.336	-0.465	8.91505e-05	4.5127e-13	45	36.9167	SE	+	chr8:127409555-127409707;127410728-127410773;127415569-127415797
ENSMUSG00000061723.18	Tnnt3	troponin T3, skeletal, fast [Source:MGI Symbol;Acc:MGI:109550]	protein_coding	0.396	0.887	0.852	0.876	0.41	0.442	0.488	0.421	0.243	0.256	0.325	0.328	-0.312	-0.465	5.16795e-05	5.22531e-10	14;15	1371.75	MXE	+	chr7:142501619-142501654;142501828-142501842;142504249-142504264;142505515-142505530
ENSMUSG00000079055.10	Slc8a3	solute carrier family 8 (sodium/calcium exchanger), member 3 [Source:MGI Symbol;Acc:MGI:107976]	protein_coding	0.428	0.664	0.558	0.347	0.937	0.954	0.946	0.955	0.987	0.987	0.947	0.934	0.449	0.464	0	0	18;104	160.75	MXE	-	chr12:81204891-81205016;81209453-81209471;81214065-81214169;81314259-81316104
ENSMUSG00000038244.13	Mical2	microtubule associated monooxygenase, calponin and LIM domain containing 2 [Source:MGI Symbol;Acc:MGI:2444947]	protein_coding	0.847	0.909	0.929	0.904	0.788	0.76	0.9	0.92	0.556	0.258	0.373	0.554	-0.055	-0.462	0.17723	0	126	122.75	SE	+	chr7:112331895-112332039;112336848-112336974;112346721-112346908
ENSMUSG00000040481.17	Bptf	bromodomain PHD finger transcription factor [Source:MGI Symbol;Acc:MGI:2444008]	protein_coding	1	1	1	1	NA	NA	NA	NA	0.635	0.303	0.581	0.635	NA	-0.462	NA	5.02691e-07	186	9	SE	-	chr11:107082512-107082700;107086711-107086897;107095715-107095925
ENSMUSG00000037679.8	Inf2	inverted formin, FH2 and WH2 domain containing [Source:MGI Symbol;Acc:MGI:1917685]	protein_coding	1	0.844	0.889	0.941	0.802	0.892	1	0.93	0.365	0.216	0.458	0.792	-0.012	-0.461	1	1.33771e-07	57	34.1667	SE	+	chr12:112611409-112612036;112612547-112612604;112614894-112615556
ENSMUSG00000021203.15	Otub2	OTU domain, ubiquitin aldehyde binding 2 [Source:MGI Symbol;Acc:MGI:1915399]	protein_coding	0.653	1	0.601	1	0.397	1	1	1	0.101	0.43	0.397	0.485	0.036	-0.46	1	0.00133652	427	8.66667	SE	+	chr12:103388681-103388873;103392496-103392923;103400195-103400291
ENSMUSG00000074219.2	Gm10644	predicted gene 10644 [Source:MGI Symbol;Acc:MGI:3704314]	protein_coding	0	0.69	0.241	0.56	0.389	NA	0	0	0.323	1	1	1	-0.243	0.458	1	0.00168717	212	3.41667	SE	-	chr8:83932328-83934606;83934858-83935070;83935731-83935828
ENSMUSG00000039844.19	Rapgef1	Rap guanine nucleotide exchange factor (GEF) 1 [Source:MGI Symbol;Acc:MGI:104580]	protein_coding	0.39	0.484	0.493	0.493	0.75	0.841	0.748	0.793	0.894	0.954	0.911	0.934	0.318	0.458	0	0	153;96	336.917	MXE	+	chr2:29707197-29707400;29710155-29710308;29720642-29720738;29722223-29722309
ENSMUSG00000029446.14	Psph	phosphoserine phosphatase [Source:MGI Symbol;Acc:MGI:97788]	protein_coding	0.396	0.558	0.699	0.649	0.312	0.149	0.284	0.348	0.148	0.074	0.135	0.121	-0.302	-0.456	4.44515e-05	0	112	73.8333	SE	-	chr5:129771475-129771632;129776829-129776941;129779021-129779248
ENSMUSG00000027457.15	Snph	syntaphilin [Source:MGI Symbol;Acc:MGI:2139270]	protein_coding	1	1	1	0.852	1	0.793	1	1	0.527	0.258	0.242	1	-0.015	-0.456	1	3.6491e-06	108	8.66667	SE	-	chr2:151597108-151597258;151600256-151600364;151600977-151601074
ENSMUSG00000078350.11	Smim1	small integral membrane protein 1 [Source:MGI Symbol;Acc:MGI:1916109]	protein_coding	1	1	0.824	1	0.854	0.672	1	1	0.456	0.486	0.687	0.369	-0.075	-0.456	0.780827	2.43574e-07	200;130	12.3333	A3SS	-	chr4:154025503-154025621;154023687-154023887;154023687-154023817
ENSMUSG00000022139.16	Mbnl2	muscleblind like splicing factor 2 [Source:MGI Symbol;Acc:MGI:2145597]	protein_coding	0.248	0.225	0.211	0.246	0.461	0.487	0.363	0.457	0.632	0.666	0.73	0.724	0.21	0.455	1.56356e-11	0	95	224.917	SE	+	chr14:120396450-120396604;120404637-120404732;120428934-120431697
ENSMUSG00000084843.1	B230312C02Rik	RIKEN cDNA B230312C02 gene [Source:MGI Symbol;Acc:MGI:2444130]	lincRNA	1	1	1	1	1	0.487	1	0.57	1	0.363	0.387	0.431	-0.236	-0.455	1	9.41369e-05	423	9.5	SE	-	chr2:180382106-180382266;180382629-180383052;180383277-180383379
ENSMUSG00000035325.16	Sec31a	Sec31 homolog A (S. cerevisiae) [Source:MGI Symbol;Acc:MGI:1916412]	protein_coding	0.874	0.527	0.782	0.705	0.561	0.311	0.742	0.538	0.23	0.22	0.295	0.328	-0.184	-0.454	0.230995	1.94287e-08	39	34.9167	SE	-	chr5:100368293-100368352;100369595-100369634;100373379-100373715
ENSMUSG00000033105.12	Lss	lanosterol synthase [Source:MGI Symbol;Acc:MGI:1336155]	protein_coding	0.085	0.821	0.576	1	0.254	0.754	0.505	0.718	0.164	0.17	0.133	0.203	-0.063	-0.453	1	0.0251005	95	9.08333	SE	+	chr10:76535558-76536365;76537568-76537663;76538351-76538448
ENSMUSG00000078247.3	Airn	antisense Igf2r RNA [Source:MGI Symbol;Acc:MGI:1353471]	antisense_RNA	0.235	0.711	1	0.571	0.264	0.278	0.648	0.451	0.033	0.27	0.403	0	-0.219	-0.453	0.808976	0.0385458	223	11.9167	SE	+	chr17:12741384-12741424;12779289-12779512;12814495-12814717
ENSMUSG00000063235.16	Ptpmt1	protein tyrosine phosphatase, mitochondrial 1 [Source:MGI Symbol;Acc:MGI:1913711]	processed_transcript	0.869	0.911	0.728	0.867	0.357	0.411	0.492	0.423	0.401	0.344	0.362	0.46	-0.423	-0.452	4.15937e-11	5.05333e-13	58	64.8333	SE	-	chr2:90910993-90911319;90916853-90916911;90917428-90917596
ENSMUSG00000071337.11	Tia1	cytotoxic granule-associated RNA binding protein 1 [Source:MGI Symbol;Acc:MGI:107914]	protein_coding	0.138	0.206	0.119	0.14	0.58	0.358	0.554	0.523	0.624	0.552	0.689	0.547	0.353	0.452	1.70039e-08	0	1534	104.083	RI	+	chr6:86418877-86418932;86418877-86420411;86420323-86420411
ENSMUSG00000048794.14	Cfap100	cilia and flagella associated protein 100 [Source:MGI Symbol;Acc:MGI:2141635]	protein_coding	0.705	0.589	1	1	0.137	NA	1	0	1	0	0	0.489	-0.445	-0.451	1	0.000191749	309	3.58333	RI	-	chr6:90409341-90409493;90409341-90409650;90409601-90409650
ENSMUSG00000025269.16	Apex2	apurinic/apyrimidinic endonuclease 2 [Source:MGI Symbol;Acc:MGI:1924872]	protein_coding	0.757	0.233	0.285	0.28	0.768	0.639	0.681	0.521	0.807	0.829	0.87	0.848	0.264	0.45	0.0991576	9.75448e-06	356	71.0833	SE	-	chrX:150587042-150587126;150587922-150588278;150589761-150589844
ENSMUSG00000039137.18	Whrn	whirlin [Source:MGI Symbol;Acc:MGI:2682003]	protein_coding	0	0.315	0	0	NA	0	1	0	0.535	0.446	0.133	1	0.255	0.45	1	0.00269759	332	3.08333	SE	-	chr4:63419421-63419493;63429085-63429417;63431849-63432059
ENSMUSG00000040118.15	Cacna2d1	calcium channel, voltage-dependent, alpha2/delta subunit 1 [Source:MGI Symbol;Acc:MGI:88295]	protein_coding	1	1	1	1	0.708	0.754	0.784	0.733	0.531	0.39	0.705	0.58	-0.255	-0.449	0	0	57	240.583	SE	+	chr5:16320083-16320158;16322538-16322595;16326311-16326383
ENSMUSG00000057897.14	Camk2b	calcium/calmodulin-dependent protein kinase II, beta [Source:MGI Symbol;Acc:MGI:88257]	protein_coding	0.66	0.517	0.397	0.398	0.083	0.085	0.128	0.093	0.031	0.062	0.049	0.038	-0.396	-0.448	0	0	129	527.583	SE	-	chr11:5972812-5972888;5976764-5976893;5979672-5979721
ENSMUSG00000000538.18	Tom1l2	target of myb1-like 2 (chicken) [Source:MGI Symbol;Acc:MGI:2443306]	protein_coding	0.677	0.532	0.415	0.549	0.932	0.943	0.769	0.949	0.985	1	0.989	0.99	0.355	0.448	0	0	60	240.667	SE	-	chr11:60231100-60231137;60232897-60232957;60241817-60241893
ENSMUSG00000055897.13	Ppp4r1l-ps	protein phosphatase 4, regulatory subunit 1-like, pseudogene [Source:MGI Symbol;Acc:MGI:1924560]	transcribed_unprocessed_pseudogene	0.314	0.49	0.544	0.143	0.334	0.309	0.501	0.305	0.938	0.696	0.648	1	-0.011	0.448	1	0.000425378	98	26.0833	SE	-	chr2:173597039-173597187;173599589-173599687;173608732-173608879
ENSMUSG00000051586.16	Mical3	microtubule associated monooxygenase, calponin and LIM domain containing 3 [Source:MGI Symbol;Acc:MGI:2442733]	protein_coding	1	0.836	0.926	0.951	0.456	0.597	0.756	0.913	0.601	0.406	0.464	0.455	-0.248	-0.447	0.00281027	8.93807e-12	84	50.75	SE	-	chr6:121008994-121009181;121019695-121019779;121021182-121021356
ENSMUSG00000027763.13	Mbnl1	muscleblind like splicing factor 1 [Source:MGI Symbol;Acc:MGI:1928482]	protein_coding	0.479	0.531	0.452	0.416	0.913	0.958	0.834	0.831	0.024	0.021	0.031	0.017	0.415	-0.446	0	0	1049	1275.5	SE	+	chr3:60501277-60501423;60528755-60529804;60595593-60595764
ENSMUSG00000031865.16	Dctn1	dynactin 1 [Source:MGI Symbol;Acc:MGI:107745]	protein_coding	1	0.623	0.13	0.331	0.096	0.064	0.134	0.142	0.084	0.047	0.05	0.125	-0.412	-0.445	0.0608331	0.0103018	21	23.3333	SE	+	chr6:83183298-83183333;83183935-83183956;83186427-83186445
ENSMUSG00000022568.16	Scrib	scribbled planar cell polarity [Source:MGI Symbol;Acc:MGI:2145950]	protein_coding	0.367	0.571	0.359	0.588	0.703	0.83	0.688	0.818	0.801	0.983	0.918	0.956	0.289	0.443	0.00032991	4.33901e-14	63	69.75	SE	-	chr15:76061133-76061223;76061738-76061801;76062669-76063047
ENSMUSG00000040648.14	Ppip5k2	diphosphoinositol pentakisphosphate kinase 2 [Source:MGI Symbol;Acc:MGI:2142810]	protein_coding	1	1	0.205	0.475	0.283	0.083	0.184	0	0.106	0.274	0.296	0.232	-0.532	-0.443	0.017753	0.07731	120	12.0833	SE	-	chr1:97713003-97713144;97717441-97717561;97719833-97719906
ENSMUSG00000061723.18	Tnnt3	troponin T3, skeletal, fast [Source:MGI Symbol;Acc:MGI:109550]	protein_coding	0.322	0.585	0.46	0.51	0.101	0.124	0.117	0.202	0.006	0.036	0.014	0.048	-0.333	-0.443	0	0	41;41	178560	MXE	+	chr7:142512531-142512622;142513664-142513705;142514325-142514366;142515775-142515830
ENSMUSG00000056211.13	R3hdm1	R3H domain containing 1 [Source:MGI Symbol;Acc:MGI:2448514]	protein_coding	0.821	0.833	0.821	0.917	0.377	0.377	0.368	0.934	0.355	0.326	0.618	0.326	-0.334	-0.442	0.00805928	1.00607e-09	90	53.3333	SE	+	chr1:128153188-128153399;128162768-128162858;128167892-128168007
ENSMUSG00000018411.17	Mapt	microtubule-associated protein tau [Source:MGI Symbol;Acc:MGI:97180]	protein_coding	0.97	0.961	0.889	0.893	0.632	0.436	0.519	0.564	0.502	0.424	0.483	0.544	-0.39	-0.44	0	0	54	130.25	SE	+	chr11:104306625-104306758;104307880-104307934;104310268-104310534
ENSMUSG00000037341.13	Slc9a7	solute carrier family 9 (sodium/hydrogen exchanger), member 7 [Source:MGI Symbol;Acc:MGI:2444530]	protein_coding	0.555	0.237	0.533	0.555	0.804	0.806	0.849	0.384	0.877	0.929	0.833	1	0.241	0.44	0.26024	2.92975e-05	60	16.3333	SE	-	chrX:20131770-20131834;20138912-20138972;20158814-20158968
ENSMUSG00000045102.11	Poln	DNA polymerase N [Source:MGI Symbol;Acc:MGI:2675617]	protein_coding	0.381	0	0	1	NA	NA	NA	NA	0.133	1	1	1	NA	0.438	NA	0.00290987	62	4	SE	-	chr5:34007197-34007509;34008839-34008901;34014242-34014353
ENSMUSG00000056228.10	Cars2	cysteinyl-tRNA synthetase 2 (mitochondrial)(putative) [Source:MGI Symbol;Acc:MGI:1919191]	protein_coding	0.69	0.358	0	0	NA	NA	NA	NA	0.527	0.271	1	1	NA	0.438	NA	0.00181715	76;58	4	MXE	-	chr8:11542577-11542590;11542901-11542977;11547029-11547087;11547726-11547844
ENSMUSG00000027111.15	Itga6	integrin alpha 6 [Source:MGI Symbol;Acc:MGI:96605]	protein_coding	0.674	0.739	0.634	0.796	0.543	0.821	0.639	0.464	0.191	0.221	0.219	0.464	-0.094	-0.437	1	1.2107e-09	130	57.75	SE	+	chr2:71849380-71849506;71853533-71853663;71855853-71856758
ENSMUSG00000038831.16	Ralgps1	Ral GEF with PH domain and SH3 binding motif 1 [Source:MGI Symbol;Acc:MGI:1922008]	protein_coding	1	1	1	1	0.435	0.435	1	NA	0.278	0.743	0.698	0.536	-0.377	-0.436	1	1.5313e-07	158	6	SE	-	chr2:33146569-33146653;33157771-33157929;33158909-33159036
ENSMUSG00000029767.16	Calu	calumenin [Source:MGI Symbol;Acc:MGI:1097158]	protein_coding	0.78	0.818	0.757	0.803	0.509	0.446	0.593	0.563	0.318	0.33	0.354	0.421	-0.262	-0.434	0	0	194	505.083	SE	+	chr6:29361293-29361487;29361559-29361753;29366039-29366206
ENSMUSG00000021493.15	Pdlim7	PDZ and LIM domain 7 [Source:MGI Symbol;Acc:MGI:1914649]	protein_coding	0.934	0.938	0.936	0.933	0.798	0.779	0.807	0.787	0.531	0.513	0.493	0.468	-0.142	-0.434	0	0	119;31	1539.75	MXE	-	chr13:55507863-55507880;55508207-55508326;55508779-55508810;55508891-55509043
ENSMUSG00000030852.17	Tacc2	transforming, acidic coiled-coil containing protein 2 [Source:MGI Symbol;Acc:MGI:1928899]	protein_coding	0.953	0.945	0.971	0.959	0.576	0.496	0.605	0.622	0.551	0.505	0.49	0.545	-0.382	-0.434	0	0	295;202	1039.25	A5SS	+	chr7:130734948-130735243;130734948-130735150;130739811-130739873
ENSMUSG00000026950.17	Neb	nebulin [Source:MGI Symbol;Acc:MGI:97292]	protein_coding	0.75	0.552	0.487	0.4	0.795	0.891	0.825	0.751	0.985	0.972	0.984	0.981	0.268	0.433	1.02797e-06	0	93;93	609.25	MXE	-	chr2:52149589-52149697;52150966-52151059;52153055-52153148;52157290-52157383
ENSMUSG00000021868.6	Ppif	peptidylprolyl isomerase F (cyclophilin F) [Source:MGI Symbol;Acc:MGI:2145814]	protein_coding	0.855	1	0.844	1	0.561	0.524	0.42	0.525	0.339	0.408	0.474	0.75	-0.417	-0.432	8.0168e-08	6.45747e-08	2338	198	RI	+	chr14:25696003-25696092;25696003-25698341;25698265-25698341
ENSMUSG00000025478.15	Dpysl4	dihydropyrimidinase-like 4 [Source:MGI Symbol;Acc:MGI:1349764]	protein_coding	1	1	1	0.261	0.191	0.171	1	NA	0.113	0.228	0.191	1	-0.361	-0.432	1	0.000282979	1806	8.66667	RI	+	chr7:139091861-139092026;139091861-139093667;139093605-139093667
ENSMUSG00000026950.17	Neb	nebulin [Source:MGI Symbol;Acc:MGI:97292]	protein_coding	0.825	0.486	0.505	0.454	0.997	0.998	1	1	1	0.997	1	0.999	0.431	0.431	0	0	111	9464.17	SE	-	chr2:52164591-52164702;52165166-52165277;52167559-52167664
ENSMUSG00000059474.13	Mbtd1	mbt domain containing 1 [Source:MGI Symbol;Acc:MGI:2143977]	protein_coding	1	0.117	1	1	0.727	0.142	0.399	NA	1	0.249	0.142	0	-0.357	-0.431	1	0.0136042	50	4.5	SE	+	chr11:93886206-93886416;93891338-93891388;93905158-93905343
ENSMUSG00000026950.17	Neb	nebulin [Source:MGI Symbol;Acc:MGI:97292]	protein_coding	0.309	0.215	0.145	0.141	0.217	0.282	0.197	0.201	0.598	0.653	0.598	0.687	0.022	0.431	0.739887	0	93;93	1308.33	MXE	-	chr2:52150536-52150629;52151363-52151456;52153055-52153148;52157290-52157383
ENSMUSG00000023007.15	Prpf40b	pre-mRNA processing factor 40B [Source:MGI Symbol;Acc:MGI:1925583]	protein_coding	0.429	0.769	1	1	1	0.437	0.625	1	0.625	0.25	0.294	0.308	-0.034	-0.43	0.480916	0.0396951	198	8.58333	SE	+	chr15:99295240-99295273;99301786-99301984;99303282-99303363
ENSMUSG00000041654.15	Slc39a11	solute carrier family 39 (metal ion transporter), member 11 [Source:MGI Symbol;Acc:MGI:1917056]	protein_coding	0.171	0.142	0	0.292	0.375	0.248	0.105	0.355	0.673	0.512	0.515	0.623	0.119	0.43	0.470977	0.000846395	145;124	10.5833	A5SS	-	chr11:113463950-113464095;113463971-113464095;113369727-113369898
ENSMUSG00000035064.17	Eef2k	eukaryotic elongation factor-2 kinase [Source:MGI Symbol;Acc:MGI:1195261]	protein_coding	1	0.804	1	1	1	0.435	0.755	0.278	0.606	0.693	0.48	0.31	-0.334	-0.429	0.00392686	2.00655e-07	94	10.8333	SE	+	chr7:120843566-120843785;120844695-120844789;120858343-120858534
ENSMUSG00000038690.15	Atp5j2	ATP synthase, H+ transporting, mitochondrial F0 complex, subunit F2 [Source:MGI Symbol;Acc:MGI:1927558]	protein_coding	1	0.664	1	0.81	0.327	0.426	0.577	0.415	0.559	0.425	0.406	0.378	-0.432	-0.426	0.000958296	0.000185027	130;66	23	A3SS	-	chr5:145191502-145191592;145188192-145188322;145188192-145188258
ENSMUSG00000040964.16	Arhgef10l	Rho guanine nucleotide exchange factor (GEF) 10-like [Source:MGI Symbol;Acc:MGI:1920004]	protein_coding	0.981	0.939	0.954	0.972	0.759	0.686	0.797	0.691	0.497	0.51	0.566	0.573	-0.228	-0.425	0	0	15	170.333	SE	-	chr4:140568338-140568520;140568755-140568770;140570256-140570402
ENSMUSG00000002799.5	Jag2	jagged 2 [Source:MGI Symbol;Acc:MGI:1098270]	protein_coding	0.474	0.424	0.305	0.295	0.707	0.578	0.765	0.457	0.804	0.846	0.701	0.845	0.252	0.424	0.0104636	6.75619e-13	114	81.1667	SE	-	chr12:112915470-112915517;112915604-112915718;112915879-112915993
ENSMUSG00000036672.5	Cenpt	centromere protein T [Source:MGI Symbol;Acc:MGI:2443939]	protein_coding	0	0.092	0	0	0.083	0.185	0.232	0.476	0.761	0.431	0.431	0.163	0.221	0.423	0.0239272	9.77676e-06	298	6.75	RI	-	chr8:105849625-105849713;105849625-105849923;105849832-105849923
ENSMUSG00000029862.15	Clcn1	chloride channel, voltage-sensitive 1 [Source:MGI Symbol;Acc:MGI:88417]	protein_coding	0.44	0.742	0.639	0.732	0.269	0.263	0.305	0.292	0.202	0.17	0.206	0.283	-0.356	-0.423	2.29291e-07	4.15171e-12	82;79	114.083	A3SS	+	chr6:42293443-42293522;42294074-42294156;42294077-42294156
ENSMUSG00000028677.18	Rnf220	ring finger protein 220 [Source:MGI Symbol;Acc:MGI:1913993]	protein_coding	0.72	0.433	0.566	0.59	1	1	1	1	1	1	1	1	0.423	0.423	4.27596e-11	2.84376e-13	122;44	25.3333	A5SS	-	chr4:117285850-117285972;117285928-117285972;117278006-117278103
ENSMUSG00000071337.11	Tia1	cytotoxic granule-associated RNA binding protein 1 [Source:MGI Symbol;Acc:MGI:107914]	protein_coding	0.167	0.079	0.184	0.292	0.391	0.722	0.219	0.328	0.595	0.612	0.655	0.545	0.235	0.421	0.0657324	4.07105e-11	66	36	SE	+	chr6:86419928-86420411;86423605-86423671;86424344-86424423
ENSMUSG00000051747.14	Ttn	titin [Source:MGI Symbol;Acc:MGI:98864]	protein_coding	0.855	0.973	0.979	0.927	NA	NA	NA	NA	0.411	0.404	0.657	0.59	NA	-0.418	NA	0	81;84	52.875	MXE	-	chr2:76831787-76831874;76840232-76840313;76847387-76847471;76850569-76850644
ENSMUSG00000021671.8	Poc5	POC5 centriolar protein [Source:MGI Symbol;Acc:MGI:1914713]	protein_coding	0.589	0.623	0.559	0.563	0.945	1	1	1	1	1	1	1	0.403	0.417	1.33801e-12	0	118	38.6667	SE	+	chr13:96391587-96391675;96393226-96393344;96394491-96394569
ENSMUSG00000030616.15	Sytl2	synaptotagmin-like 2 [Source:MGI Symbol;Acc:MGI:1933366]	protein_coding	0.533	0.339	0.432	0.363	0	NA	0	0	0	0	0	0	-0.417	-0.417	1	2.71402e-10	93;120	9.91667	MXE	+	chr7:90392358-90392453;90393522-90393615;90395162-90395282;90396473-90396643
ENSMUSG00000033752.7	Mnd1	meiotic nuclear divisions 1 [Source:MGI Symbol;Acc:MGI:1924165]	protein_coding	0.648	0.689	0.831	0.755	NA	NA	NA	NA	0.183	0.291	0.463	0.321	NA	-0.416	NA	0.000231005	115;75	16.625	MXE	-	chr3:84093554-84093599;84104934-84105049;84116426-84116501;84134017-84134166
ENSMUSG00000036792.12	Mbd5	methyl-CpG binding domain protein 5 [Source:MGI Symbol;Acc:MGI:2138934]	protein_coding	0.501	0.065	0.169	0.125	0.242	0.352	0.262	1	0.743	0.614	0.565	0.601	0.249	0.416	0.44403	0.00018372	1017;327	21.5833	A5SS	+	chr2:49272040-49273057;49272040-49272367;49274562-49274774
ENSMUSG00000026950.17	Neb	nebulin [Source:MGI Symbol;Acc:MGI:97292]	protein_coding	0.877	0.92	0.914	0.889	0.666	0.601	0.64	0.668	0.475	0.439	0.514	0.513	-0.256	-0.415	0	0	93	1348.67	SE	-	chr2:52150536-52150629;52151363-52151456;52157831-52157912
ENSMUSG00000075569.10	Rsph10b	radial spoke head 10 homolog B (Chlamydomonas) [Source:MGI Symbol;Acc:MGI:1922386]	protein_coding	0	1	0.656	1	0.581	0.813	0.813	0.465	1	0	0	0	0.004	-0.414	0.178499	0.000261443	120;91	7.16667	MXE	+	chr5:143967102-143967246;143977046-143977166;143979857-143979948;143983903-143984102
ENSMUSG00000030172.15	Erc1	ELKS/RAB6-interacting/CAST family member 1 [Source:MGI Symbol;Acc:MGI:2151013]	protein_coding	0.821	0.605	0.551	0.779	0.37	0.261	0.107	0.351	0.327	0.36	0.245	0.175	-0.417	-0.412	0.000177586	5.30432e-06	84	36.1667	SE	-	chr6:119773733-119773901;119777987-119778071;119779476-119779632
ENSMUSG00000066442.17	Mthfs	5, 10-methenyltetrahydrofolate synthetase [Source:MGI Symbol;Acc:MGI:1340032]	protein_coding	1	1	0.239	1	0	1	0	0	1	0.135	0.059	NA	-0.56	-0.412	2.21499e-07	1	217	2.25	SE	+	chr9:89215208-89215470;89226170-89226387;89235671-89235744
ENSMUSG00000028759.13	Hp1bp3	heterochromatin protein 1, binding protein 3 [Source:MGI Symbol;Acc:MGI:109369]	protein_coding	0.585	0.814	0.838	0.836	0.62	0.592	0.7	0.63	0.42	0.432	0.345	0.231	-0.133	-0.411	0.0313564	1.89542e-12	198	236.667	SE	+	chr4:138216625-138216740;138221525-138221723;138222088-138222188
ENSMUSG00000026113.17	Inpp4a	inositol polyphosphate-4-phosphatase, type I [Source:MGI Symbol;Acc:MGI:1931123]	protein_coding	0.579	0.158	0.393	0.32	0.592	0.657	0.809	0.706	0.822	0.699	0.814	0.759	0.329	0.411	0.00910681	2.56629e-06	18	40.5833	SE	+	chr1:37372310-37372419;37374271-37374289;37377577-37377761
ENSMUSG00000079055.10	Slc8a3	solute carrier family 8 (sodium/calcium exchanger), member 3 [Source:MGI Symbol;Acc:MGI:107976]	protein_coding	0.759	0.712	0.691	0.808	0.37	0.469	0.49	0.577	0.284	0.277	0.398	0.367	-0.266	-0.411	3.32257e-09	0	104;107	196.5	MXE	-	chr12:81209453-81209471;81214065-81214169;81216720-81216827;81314259-81316104
ENSMUSG00000030987.5	Stim1	stromal interaction molecule 1 [Source:MGI Symbol;Acc:MGI:107476]	protein_coding	0.145	0.09	0.103	0.093	0.263	0.312	0.263	0.31	0.429	0.524	0.584	0.534	0.179	0.41	0	0	93	388.083	SE	+	chr7:102427081-102427317;102428773-102428866;102430884-102430928
ENSMUSG00000031422.16	Morf4l2	mortality factor 4 like 2 [Source:MGI Symbol;Acc:MGI:1927167]	protein_coding	0.543	0.428	0.456	0.346	0.726	0.771	0.672	0.663	0.826	0.854	0.843	0.888	0.265	0.409	4.75207e-13	0	77	793.75	SE	-	chrX:136732941-136734501;136735545-136735622;136739804-136739894
ENSMUSG00000028863.13	Meaf6	MYST/Esa1-associated factor 6 [Source:MGI Symbol;Acc:MGI:1917338]	protein_coding	0.595	0.898	0.804	0.791	0.703	0.654	0.946	0.863	0.419	0.326	0.335	0.387	0.02	-0.405	1	1.65931e-06	58	27.25	SE	+	chr4:125102838-125103031;125107651-125107709;125108322-125108356
ENSMUSG00000009995.17	Taz	tafazzin [Source:MGI Symbol;Acc:MGI:109626]	protein_coding	0.094	0.176	0.212	0.104	0.439	0.378	0.303	0.61	0.264	0.676	0.579	0.686	0.286	0.405	0.000921011	8.71817e-06	91	31	SE	+	chrX:74288450-74288513;74288928-74289019;74289104-74289182
ENSMUSG00000045659.18	Plekha7	pleckstrin homology domain containing, family A member 7 [Source:MGI Symbol;Acc:MGI:2445094]	protein_coding	0	1	1	1	0	0	1	NA	0	0.07	1	0.311	-0.417	-0.405	1	0.006034	120	2.41667	SE	-	chr7:116154632-116154686;116156855-116156975;116157481-116157568
ENSMUSG00000030616.15	Sytl2	synaptotagmin-like 2 [Source:MGI Symbol;Acc:MGI:1933366]	protein_coding	0.435	0.663	0.415	0.674	0.716	1	1	1	0.871	0.934	1	1	0.382	0.404	5.25977e-05	5.4916e-08	48	29.4167	SE	+	chr7:90387502-90387556;90388867-90388915;90392358-90392453
ENSMUSG00000038208.13	Pgap3	post-GPI attachment to proteins 3 [Source:MGI Symbol;Acc:MGI:2444461]	protein_coding	0.567	0.812	0.508	0.505	0.914	0.846	1	0.892	1	1	1	1	0.315	0.402	0.000257773	6.22983e-11	153	25.9167	SE	-	chr11:98391321-98391757;98397895-98398048;98398884-98398982
ENSMUSG00000030279.15	C2cd5	C2 calcium-dependent domain containing 5 [Source:MGI Symbol;Acc:MGI:1921991]	protein_coding	0.463	0.922	0.458	0.626	0.483	0.344	0.183	0.663	0.235	0.126	0.169	0.33	-0.199	-0.402	0.390086	0.000319233	102	21.0833	SE	-	chr6:143017882-143018073;143019327-143019429;143020323-143020374
ENSMUSG00000048416.15	Mlf1	myeloid leukemia factor 1 [Source:MGI Symbol;Acc:MGI:1341819]	protein_coding	0.712	0.57	0.502	0.494	0.684	0.812	0.797	0.825	0.97	0.976	0.976	0.96	0.21	0.401	3.17604e-07	0	45	2121.5	SE	+	chr3:67384550-67384698;67390977-67391022;67392891-67392975
ENSMUSG00000036053.16	Fmnl2	formin-like 2 [Source:MGI Symbol;Acc:MGI:1918659]	protein_coding	0.67	0.431	0.504	0.404	0.253	0.184	0.078	0.076	0.238	0.086	0.058	0.03	-0.354	-0.399	0.000849977	2.26429e-06	47	22.0833	SE	+	chr2:53126852-53126976;53130411-53130458;53131839-53134202
ENSMUSG00000048581.12	E130311K13Rik	RIKEN cDNA E130311K13 gene [Source:MGI Symbol;Acc:MGI:3607716]	protein_coding	0.4	0.239	0.428	0.384	0.678	0.591	0.4	0.566	0.792	0.872	0.778	0.604	0.196	0.399	0.325248	1.38317e-05	148	27.8333	SE	-	chr3:63920200-63920361;63925333-63925481;63927263-63927323
ENSMUSG00000033590.8	Myo5c	myosin VC [Source:MGI Symbol;Acc:MGI:2442485]	protein_coding	0.263	0.588	0.543	0.416	0.772	0.865	0.461	0.762	0.865	0.543	1	1	0.262	0.399	0.117984	0.0405482	266;226	13.1667	A5SS	+	chr9:75257958-75258224;75257958-75258184;75262207-75262289
ENSMUSG00000041132.11	N4bp2l1	NEDD4 binding protein 2-like 1 [Source:MGI Symbol;Acc:MGI:2140872]	protein_coding	0.368	1	1	0.686	0.179	0.304	1	1	0.179	0.636	0.08	0.567	-0.143	-0.398	1	0.0205874	128	8.66667	SE	-	chr5:150576639-150576767;150577171-150577299;150594263-150594462
ENSMUSG00000025036.6	Sfxn2	sideroflexin 2 [Source:MGI Symbol;Acc:MGI:2137678]	protein_coding	0.211	0.071	0.3	0.707	1	0.517	1	1	0.445	0.707	1	0.728	0.557	0.398	7.51865e-05	0.0461296	86	6.08333	SE	+	chr19:46587934-46588010;46588223-46588309;46590140-46590201
ENSMUSG00000026950.17	Neb	nebulin [Source:MGI Symbol;Acc:MGI:97292]	protein_coding	0.814	0.449	0.509	0.414	0.894	0.923	0.949	0.905	0.953	0.907	0.973	0.945	0.371	0.398	0	0	93;105	6600.5	MXE	-	chr2:52149589-52149697;52159476-52159569;52161370-52161475;52162067-52162172
ENSMUSG00000025871.18	4833439L19Rik	RIKEN cDNA 4833439L19 gene [Source:MGI Symbol;Acc:MGI:1921162]	protein_coding	0.543	0.557	0.595	0.644	0.902	0.916	0.922	0.926	0.985	0.971	0.975	0.995	0.332	0.397	0	0	107	397.083	SE	-	chr13:54564184-54564272;54564514-54564621;54565181-54565303
ENSMUSG00000013629.16	Cad	carbamoyl-phosphate synthetase 2, aspartate transcarbamylase, and dihydroorotase [Source:MGI Symbol;Acc:MGI:1916969]	protein_coding	0.653	0.791	0.548	0.623	0.452	0.355	0.274	0.366	0.076	0.315	0.238	0.398	-0.292	-0.397	0.021228	7.35961e-05	51	24.25	SE	+	chr5:31075088-31075185;31075470-31075521;31075808-31075853
ENSMUSG00000029471.13	Camkk2	calcium/calmodulin-dependent protein kinase kinase 2, beta [Source:MGI Symbol;Acc:MGI:2444812]	protein_coding	0	0.55	0.875	0.736	0.798	0.765	1	0.582	0	0.285	0.06	0.23	0.246	-0.397	0.781274	0.0310799	43	10	SE	-	chr5:122733827-122734245;122736987-122737030;122737432-122737533
ENSMUSG00000045319.13	Proser2	proline and serine rich 2 [Source:MGI Symbol;Acc:MGI:2442238]	protein_coding	0.397	1	0.497	1	0.27	0.497	0.451	0.291	0.767	0.132	0.324	0.099	-0.346	-0.393	0.0144295	0.00896748	202	11.75	SE	-	chr2:6113892-6114113;6129627-6129829;6130041-6130139
ENSMUSG00000027695.16	Pld1	phospholipase D1 [Source:MGI Symbol;Acc:MGI:109585]	protein_coding	1	0.482	0.317	0.65	0.619	0.279	0.619	0.317	0.411	0.08	0.148	0.237	-0.154	-0.393	1	0.0391594	114	8.83333	SE	+	chr3:28078203-28078417;28079188-28079302;28085785-28085914
ENSMUSG00000037270.18	4932438A13Rik	RIKEN cDNA 4932438A13 gene [Source:MGI Symbol;Acc:MGI:2444631]	protein_coding	0.606	0.814	0.786	0.848	0.531	0.575	0.421	0.681	0.285	0.409	0.364	0.426	-0.211	-0.393	0.0130617	1.81079e-09	202;97	64.6667	A5SS	+	chr3:37030546-37030748;37030546-37030643;37032364-37032526
ENSMUSG00000061723.18	Tnnt3	troponin T3, skeletal, fast [Source:MGI Symbol;Acc:MGI:109550]	protein_coding	0.614	0.636	0.585	0.583	0.775	0.825	0.787	0.793	0.997	0.998	0.996	0.997	0.191	0.392	0	0	18;15	15118.8	MXE	+	chr7:142502739-142502757;142504047-142504065;142505515-142505530;142508334-142508353
ENSMUSG00000026950.17	Neb	nebulin [Source:MGI Symbol;Acc:MGI:97292]	protein_coding	0.42	0.566	0.566	0.566	0.119	0.076	0.046	0.054	0.098	0.212	0.07	0.18	-0.456	-0.389	0	0	93;93	3848.33	MXE	-	chr2:52151363-52151456;52159476-52159569;52160655-52160748;52162067-52162172
ENSMUSG00000042305.12	Tmem183a	transmembrane protein 183A [Source:MGI Symbol;Acc:MGI:1914729]	protein_coding	0.766	0.621	0.555	0.697	0.3	0.337	0.257	0.499	0.277	0.217	0.285	0.308	-0.312	-0.388	2.48536e-05	2.24694e-13	163	112.417	SE	-	chr1:134352354-134352435;134352974-134353137;134354660-134354841
ENSMUSG00000020694.16	Tlk2	tousled-like kinase 2 (Arabidopsis) [Source:MGI Symbol;Acc:MGI:1346023]	protein_coding	0.913	0.944	0.867	0.878	0.616	0.563	0.665	0.419	0.546	0.546	0.459	0.504	-0.335	-0.387	3.83196e-14	0	96	146	SE	+	chr11:105209793-105209837;105210544-105210640;105221185-105221353
ENSMUSG00000025812.17	Pard3	par-3 family cell polarity regulator [Source:MGI Symbol;Acc:MGI:2135608]	protein_coding	0.451	0.732	0.429	0.268	0.615	0.554	0.571	0.771	0.935	0.8	0.689	1	0.158	0.386	0.591683	0.00228486	149;62	32.4167	A5SS	+	chr8:127409555-127409704;127409555-127409617;127410728-127410773
ENSMUSG00000031865.16	Dctn1	dynactin 1 [Source:MGI Symbol;Acc:MGI:107745]	protein_coding	0.629	0.458	0.163	0.559	1	1	0.717	1	1	0.575	1	0.772	0.477	0.385	4.31763e-08	0.018971	18	8.16667	SE	+	chr6:83183935-83183956;83186427-83186445;83187763-83187784
ENSMUSG00000020061.17	Mybpc1	myosin binding protein C, slow-type [Source:MGI Symbol;Acc:MGI:1336213]	protein_coding	0.778	0.501	0.485	0.443	0.825	0.852	0.833	0.841	0.925	0.932	0.941	0.944	0.286	0.384	1.43663e-08	0	42	3776.17	SE	-	chr10:88573415-88573529;88582006-88582048;88585659-88585695
ENSMUSG00000021271.4	Zfp839	zinc finger protein 839 [Source:MGI Symbol;Acc:MGI:1920055]	protein_coding	0.638	0.489	0.852	0.571	0.3	0.322	1	0.396	0.377	0.26	0.317	0.061	-0.133	-0.384	1	0.00140387	228	28.4167	SE	+	chr12:110854999-110855872;110860795-110861023;110863963-110864056
ENSMUSG00000074513.9	Arfip1	ADP-ribosylation factor interacting protein 1 [Source:MGI Symbol;Acc:MGI:1277120]	protein_coding	0.644	0.544	0.671	0.694	NA	NA	NA	NA	0.181	0.261	0.334	0.24	NA	-0.384	NA	7.31276e-10	222;96	57.375	MXE	-	chr3:84497735-84497891;84519481-84519703;84529169-84529265;84534586-84534695
ENSMUSG00000031586.16	Rbpms	RNA binding protein gene with multiple splicing [Source:MGI Symbol;Acc:MGI:1334446]	protein_coding	0.772	0.853	0.857	0.764	0.8	0.815	0.88	0.857	0.503	0.432	0.373	0.406	0.026	-0.383	1	0	104	152	SE	-	chr8:33782646-33784186;33789391-33789495;33795081-33795150
ENSMUSG00000023805.16	Synj2	synaptojanin 2 [Source:MGI Symbol;Acc:MGI:1201671]	protein_coding	0.291	0.279	0.219	0.219	0.628	0.534	0.689	0.377	0.678	0.605	0.608	0.644	0.305	0.382	6.58271e-06	0	149	157.667	SE	+	chr17:6035410-6035559;6036356-6036505;6037383-6037462
ENSMUSG00000026790.19	Odf2	outer dense fiber of sperm tails 2 [Source:MGI Symbol;Acc:MGI:1098824]	protein_coding	0.733	0.526	0.549	0.665	1	1	1	0.659	1	1	1	1	0.296	0.382	0.000705717	1.09485e-12	280;72	45.75	A5SS	+	chr2:29914230-29914510;29914230-29914302;29914733-29914919
ENSMUSG00000054715.11	Zscan22	zinc finger and SCAN domain containing 22 [Source:MGI Symbol;Acc:MGI:2443312]	protein_coding	0.078	0.688	0.504	0.318	1	0.459	1	1	0.459	1	0.651	1	0.468	0.381	0.0012692	0.00387637	485	11.0833	SE	+	chr7:12897814-12897943;12903600-12904085;12906233-12907537
ENSMUSG00000066442.17	Mthfs	5, 10-methenyltetrahydrofolate synthetase [Source:MGI Symbol;Acc:MGI:1340032]	protein_coding	1	1	1	1	0.239	0	0.239	1	1	0.239	1	0.239	-0.631	-0.381	0.00664533	1	217	1.83333	SE	+	chr9:89211399-89211481;89226170-89226387;89239841-89239981
ENSMUSG00000025162.17	Csnk1d	casein kinase 1, delta [Source:MGI Symbol;Acc:MGI:1355272]	protein_coding	0.412	0.533	0.614	0.527	0.208	0.213	0.179	0.218	0.186	0.169	0.135	0.077	-0.317	-0.38	0	0	63	223.917	SE	-	chr11:120963647-120963906;120964947-120965010;120967994-120968134
ENSMUSG00000011257.19	Pabpc4	poly(A) binding protein, cytoplasmic 4 [Source:MGI Symbol;Acc:MGI:2385206]	protein_coding	0.249	0.189	0.2	0.175	0.452	0.471	0.409	0.36	0.626	0.599	0.558	0.544	0.22	0.379	0	0	87	1411.42	SE	+	chr4:123295201-123295321;123295749-123295836;123295929-123296057
ENSMUSG00000025006.15	Sorbs1	sorbin and SH3 domain containing 1 [Source:MGI Symbol;Acc:MGI:700014]	protein_coding	0.74	0.532	0.289	0.587	0.755	0.752	0.655	0.773	1	0.928	0.915	0.82	0.197	0.379	0.506846	5.35432e-05	75	45.6667	SE	-	chr19:40361041-40361104;40361428-40361503;40363201-40363265
ENSMUSG00000030172.15	Erc1	ELKS/RAB6-interacting/CAST family member 1 [Source:MGI Symbol;Acc:MGI:2151013]	protein_coding	0.77	0.352	0.36	0.664	0.136	0.119	0.147	0.217	0.171	0.224	0.171	0.063	-0.382	-0.379	0.000423793	0.000657465	93	25.75	SE	-	chr6:119773733-119773901;119777978-119778071;119779476-119779632
ENSMUSG00000028906.16	Epb41	erythrocyte membrane protein band 4.1 [Source:MGI Symbol;Acc:MGI:95401]	protein_coding	0.619	0.584	0.585	0.581	0.297	0.272	0.323	0.338	0.201	0.2	0.226	0.23	-0.285	-0.378	0	0	450	381.333	SE	-	chr4:131935738-131935867;131937014-131937464;131957642-131957819
ENSMUSG00000050471.17	Fam118b	family with sequence similarity 118, member B [Source:MGI Symbol;Acc:MGI:1924483]	protein_coding	0.847	0.799	0.726	0.845	0.387	0.396	0.781	0.669	0.275	0.381	0.542	0.506	-0.246	-0.378	0.0350727	2.83103e-07	75	42.9167	SE	-	chr9:35244613-35244706;35267036-35267111;35267722-35267777
ENSMUSG00000070385.12	Ampd1	adenosine monophosphate deaminase 1 [Source:MGI Symbol;Acc:MGI:88015]	protein_coding	0.811	0.781	0.859	0.851	0.492	0.536	0.436	0.471	0.281	0.373	0.701	0.438	-0.342	-0.377	1.15714e-09	2.23029e-05	12	47	SE	+	chr3:103074013-103074117;103075406-103075418;103088316-103088536
ENSMUSG00000061723.18	Tnnt3	troponin T3, skeletal, fast [Source:MGI Symbol;Acc:MGI:109550]	protein_coding	0.431	0.126	0.12	0.104	0.318	0.282	0.268	0.262	0.581	0.595	0.558	0.555	0.087	0.377	0.0508477	3.44461e-15	15;12	1996.25	MXE	+	chr7:142502739-142502757;142504249-142504264;142505287-142505299;142505515-142505530
ENSMUSG00000079036.10	Alkbh1	alkB homolog 1, histone H2A dioxygenase [Source:MGI Symbol;Acc:MGI:2384034]	protein_coding	1	1	0.535	1	1	0.418	1	1	0.463	0.365	0.668	0.535	-0.029	-0.376	1	0.00108753	73	5.58333	SE	-	chr12:87440305-87440414;87441270-87441343;87441642-87441780
ENSMUSG00000033526.16	Ppip5k1	diphosphoinositol pentakisphosphate kinase 1 [Source:MGI Symbol;Acc:MGI:2443281]	protein_coding	0.056	0.025	0.053	0.059	0.289	0.301	0.151	0.148	0.416	0.486	0.412	0.378	0.174	0.375	1.94054e-14	0	126	137.583	SE	-	chr2:121323193-121323376;121327644-121327770;121331557-121331648
ENSMUSG00000064302.13	Clasp1	CLIP associating protein 1 [Source:MGI Symbol;Acc:MGI:1923957]	protein_coding	0.108	0.288	1	0.288	0.378	0.108	0	NA	0	0.185	0	0	-0.259	-0.375	1	0.00430021	69;3	5.5	MXE	+	chr1:118545392-118545456;118546880-118546949;118547655-118547658;118547864-118548028
ENSMUSG00000029478.16	Ncor2	nuclear receptor co-repressor 2 [Source:MGI Symbol;Acc:MGI:1337080]	protein_coding	0.23	0.117	0.127	0.134	0.427	0.332	0.442	0.438	0.504	0.473	0.525	0.606	0.258	0.375	0	0	228;87	214.333	A5SS	-	chr5:125019818-125020046;125019959-125020046;125018810-125018990
ENSMUSG00000032582.14	Rbm6	RNA binding motif protein 6 [Source:MGI Symbol;Acc:MGI:1338037]	protein_coding	0	0.19	0	0.089	0.061	0	0.128	0.251	0.54	0.61	0.305	0.319	0.04	0.374	0.275517	2.04246e-05	70	8.41667	SE	-	chr9:107800698-107800773;107847267-107847337;107860348-107860459
ENSMUSG00000061723.18	Tnnt3	troponin T3, skeletal, fast [Source:MGI Symbol;Acc:MGI:109550]	protein_coding	0.431	0.131	0.12	0.108	0.318	0.28	0.268	0.262	0.58	0.595	0.558	0.555	0.085	0.374	0.0613984	3.44461e-15	15;12	1995.08	MXE	+	chr7:142501828-142501842;142504249-142504264;142505287-142505299;142505515-142505530
ENSMUSG00000024381.15	Bin1	bridging integrator 1 [Source:MGI Symbol;Acc:MGI:108092]	protein_coding	0.984	0.986	0.983	0.985	0.724	0.693	0.776	0.777	0.592	0.585	0.685	0.581	-0.242	-0.374	0	0	45	4101.17	SE	+	chr18:32421877-32421960;32423241-32423286;32424819-32424967
ENSMUSG00000061723.18	Tnnt3	troponin T3, skeletal, fast [Source:MGI Symbol;Acc:MGI:109550]	protein_coding	0.624	0.93	0.922	0.935	0.728	0.723	0.764	0.747	0.468	0.458	0.502	0.497	-0.112	-0.372	0.000153867	0	12	30423.9	SE	+	chr7:142504249-142504264;142505287-142505299;142505515-142505530
ENSMUSG00000026349.14	Ccnt2	cyclin T2 [Source:MGI Symbol;Acc:MGI:1920199]	protein_coding	1	1	0.376	1	1	1	1	1	0.277	0.266	0.348	1	0.156	-0.371	1	0.000110549	4196	28.5833	RI	+	chr1:127791604-127791733;127791604-127795800;127795254-127795800
ENSMUSG00000020289.15	Nprl3	nitrogen permease regulator-like 3 [Source:MGI Symbol;Acc:MGI:109258]	protein_coding	0.642	0.55	0.712	0.861	0.312	0.269	0.589	0.187	0.362	0.274	0.348	0.301	-0.352	-0.37	0.000502476	4.62736e-07	39	50.1667	SE	-	chr11:32255438-32255568;32259216-32259255;32263024-32263094
ENSMUSG00000024843.15	Chka	choline kinase alpha [Source:MGI Symbol;Acc:MGI:107760]	protein_coding	1	1	1	1	1	0.764	1	NA	1	0.602	0.531	0.393	-0.079	-0.369	1	0.00113858	54	5.58333	SE	+	chr19:3864647-3864759;3875734-3875788;3884471-3884585
ENSMUSG00000090386.9	Mir99ahg	Mir99a and Mirlet7c-1 host gene (non-protein coding) [Source:MGI Symbol;Acc:MGI:1919929]	processed_transcript	1	1	1	1	0.753	0.145	0.871	0.655	0	0.882	0.644	1	-0.394	-0.369	2.624e-06	0.119247	47	11.1667	SE	+	chr16:77596898-77596959;77679976-77680023;77691234-77691399
ENSMUSG00000050106.17	Tmc8	transmembrane channel-like gene family 8 [Source:MGI Symbol;Acc:MGI:2669037]	protein_coding	0	0	0	1	0.493	1	0.493	0.66	0.493	0.694	0.795	0.493	0.411	0.369	0.00729645	0.00187525	86;83	4.33333	A3SS	+	chr11:117783770-117783920;117784109-117784195;117784112-117784195
ENSMUSG00000057897.14	Camk2b	calcium/calmodulin-dependent protein kinase II, beta [Source:MGI Symbol;Acc:MGI:88257]	protein_coding	0.989	0.998	1	1	0.901	0.823	0.941	0.869	0.526	0.603	0.746	0.64	-0.113	-0.368	0	0	75	382.333	SE	-	chr11:5982720-5982758;5987056-5987131;5988100-5988143
ENSMUSG00000025871.18	4833439L19Rik	RIKEN cDNA 4833439L19 gene [Source:MGI Symbol;Acc:MGI:1921162]	protein_coding	0.671	0.607	0.514	0.485	0.382	0.421	0.294	0.294	0.235	0.304	0.227	0.039	-0.222	-0.368	0.0136126	2.36885e-06	88	46.4167	SE	-	chr13:54559197-54559324;54564184-54564272;54565181-54565356
ENSMUSG00000036053.16	Fmnl2	formin-like 2 [Source:MGI Symbol;Acc:MGI:1918659]	protein_coding	0.756	0.389	0.436	0.376	0.167	0.231	0.114	0.03	0.217	0.096	0.105	0.066	-0.354	-0.368	0.000672795	0.000169093	93	23.25	SE	+	chr2:53126852-53126976;53130411-53130504;53131839-53133804
ENSMUSG00000024381.15	Bin1	bridging integrator 1 [Source:MGI Symbol;Acc:MGI:108092]	protein_coding	0.294	0.24	0.268	0.244	0.598	0.625	0.527	0.512	0.664	0.65	0.615	0.58	0.304	0.366	0	0	72	2892.33	SE	+	chr18:32424819-32424967;32431670-32431742;32431982-32432093
ENSMUSG00000004267.16	Eno2	enolase 2, gamma neuronal [Source:MGI Symbol;Acc:MGI:95394]	protein_coding	0.67	0.448	0.806	0.883	0.261	0.246	0.174	0.367	0.361	0.314	0.397	0.275	-0.44	-0.365	0.000298471	0.00244032	554	31	RI	-	chr6:124762652-124762761;124762652-124763206;124763004-124763206
ENSMUSG00000035258.14	Abi3bp	ABI gene family, member 3 (NESH) binding protein [Source:MGI Symbol;Acc:MGI:2444583]	protein_coding	0.813	0.592	0.631	0.666	0.265	0.587	1	0.237	0.293	0.316	0.349	0.293	-0.153	-0.363	1	0.000782777	60	24.5	SE	+	chr16:56647024-56647099;56650710-56650770;56652136-56652217
ENSMUSG00000025241.16	Fyco1	FYVE and coiled-coil domain containing 1 [Source:MGI Symbol;Acc:MGI:107277]	protein_coding	1	0.579	1	1	0.805	0.186	NA	NA	0	1	0.478	0.647	-0.399	-0.363	1	0.0142923	117	5	SE	-	chr9:123843458-123843608;123845152-123845269;123851412-123851661
ENSMUSG00000032637.15	Atxn2l	ataxin 2-like [Source:MGI Symbol;Acc:MGI:2446242]	protein_coding	0.258	0.299	0.366	0.406	0.538	0.677	0.488	0.476	0.744	0.608	0.481	0.944	0.213	0.362	0.0310365	0.00107182	37	36.0833	SE	-	chr7:126492152-126492215;126492448-126492485;126492811-126493001
ENSMUSG00000061723.18	Tnnt3	troponin T3, skeletal, fast [Source:MGI Symbol;Acc:MGI:109550]	protein_coding	0.833	0.973	0.961	0.973	0.481	0.513	0.567	0.611	0.546	0.559	0.589	0.597	-0.392	-0.362	0	0	12;15	49781.9	MXE	+	chr7:142504249-142504264;142505287-142505299;142505515-142505530;142508334-142508353
ENSMUSG00000018411.17	Mapt	microtubule-associated protein tau [Source:MGI Symbol;Acc:MGI:97180]	protein_coding	0.307	0.616	0.571	0.378	0.193	0.198	0.19	0.213	0.154	0.107	0.094	0.067	-0.269	-0.362	6.51209e-05	2.78507e-12	87;66	78.4167	MXE	+	chr11:104282367-104282480;104287122-104287209;104294858-104294924;104302360-104302410
ENSMUSG00000036087.18	Slain2	SLAIN motif family, member 2 [Source:MGI Symbol;Acc:MGI:1923241]	protein_coding	0.93	0.922	0.932	0.92	0.649	0.628	0.702	0.641	0.545	0.546	0.619	0.55	-0.271	-0.361	0	0	78	702.417	SE	+	chr5:72958148-72958286;72965803-72965881;72974530-72974846
ENSMUSG00000034593.16	Myo5a	myosin VA [Source:MGI Symbol;Acc:MGI:105976]	protein_coding	0.363	0.587	0.196	0.46	0.196	0.125	0.045	0	0	0.091	0.071	0	-0.31	-0.361	0.0866201	1.46966e-05	75	15.4167	SE	+	chr9:75193938-75194137;75196125-75196200;75197642-75197736
ENSMUSG00000034602.13	Mon2	MON2 homolog, regulator of endosome to Golgi trafficking [Source:MGI Symbol;Acc:MGI:1914324]	protein_coding	0.843	0.78	0.82	0.752	0.73	0.477	0.62	0.781	0.573	0.41	0.324	0.447	-0.147	-0.36	0.172144	2.19468e-09	18	59.4167	SE	-	chr10:123009502-123009631;123009912-123009930;123010493-123010637
ENSMUSG00000036948.17	BC037034	cDNA sequence BC037034 [Source:MGI Symbol;Acc:MGI:2385896]	protein_coding	0.148	0.495	0.524	0.539	0.617	0.77	0.53	0.558	0.832	0.755	0.85	0.711	0.192	0.36	0.344215	0.000115706	164	88.6667	SE	-	chr5:138260834-138260989;138261552-138261716;138261801-138261884
ENSMUSG00000029767.16	Calu	calumenin [Source:MGI Symbol;Acc:MGI:1097158]	protein_coding	0.302	0.204	0.241	0.186	0.467	0.509	0.397	0.379	0.635	0.615	0.592	0.532	0.205	0.36	1.49699e-13	0	194;194	974.667	MXE	+	chr6:29356470-29356697;29361293-29361487;29361559-29361753;29366039-29366206
ENSMUSG00000040785.18	Ttc3	tetratricopeptide repeat domain 3 [Source:MGI Symbol;Acc:MGI:1276539]	protein_coding	0.938	0.936	1	0.947	0.766	0.59	0.773	0.506	0.905	0.506	0.518	0.457	-0.297	-0.359	3.04291e-05	1.5227e-07	46	23.3333	SE	+	chr16:94403313-94403368;94409683-94409729;94410832-94410956
ENSMUSG00000061723.18	Tnnt3	troponin T3, skeletal, fast [Source:MGI Symbol;Acc:MGI:109550]	protein_coding	0.681	0.73	0.722	0.736	0.436	0.443	0.4	0.441	0.255	0.423	0.293	0.46	-0.287	-0.359	0	0	18;15	23831.9	MXE	+	chr7:142501828-142501842;142504047-142504065;142504249-142504264;142505287-142505299
ENSMUSG00000021007.13	Spata7	spermatogenesis associated 7 [Source:MGI Symbol;Acc:MGI:2144877]	protein_coding	0	0.127	0.101	0.145	0.521	0.041	0.559	0.145	0.802	0.337	0.293	0.372	0.223	0.358	0.261003	0.0034138	96	11.6667	SE	+	chr12:98631962-98632037;98634223-98634319;98637565-98637613
ENSMUSG00000018412.16	Kansl1	KAT8 regulatory NSL complex subunit 1 [Source:MGI Symbol;Acc:MGI:1923969]	protein_coding	0.858	0.91	0.845	0.764	0.714	0.584	0.719	0.737	0.333	0.583	0.516	0.516	-0.156	-0.357	0.00504128	4.70507e-11	189	134.333	SE	-	chr11:104342362-104342511;104342858-104343047;104343490-104343673
ENSMUSG00000110206.1	Flt3l	FMS-like tyrosine kinase 3 ligand [Source:MGI Symbol;Acc:MGI:95560]	protein_coding	1	0.27	0.527	0.661	1	1	0.769	1	1	1	0.886	1	0.328	0.357	7.099e-05	9.3784e-05	79	8	SE	-	chr7:45132227-45132412;45133422-45133501;45133897-45134026
ENSMUSG00000061723.18	Tnnt3	troponin T3, skeletal, fast [Source:MGI Symbol;Acc:MGI:109550]	protein_coding	0.993	0.995	0.996	0.997	0.733	0.705	0.765	0.773	0.629	0.638	0.647	0.639	-0.251	-0.357	0	0	18;15	17395.2	MXE	+	chr7:142502739-142502757;142504047-142504065;142505515-142505530;142507749-142507788
ENSMUSG00000035601.9	Trmt10b	tRNA methyltransferase 10B [Source:MGI Symbol;Acc:MGI:1917184]	protein_coding	0.185	0.346	0.531	0.559	0	0.054	0	0.165	0	0.042	0.106	0.047	-0.35	-0.356	7.0089e-07	1.209e-08	151	17	SE	+	chr4:45297154-45297195;45299746-45299897;45300416-45300627
ENSMUSG00000028456.18	Unc13b	unc-13 homolog B (C. elegans) [Source:MGI Symbol;Acc:MGI:1342278]	protein_coding	0	0	0.084	0.196	0	0	0	1	0.468	0.344	0.562	0.328	0.18	0.356	1	2.90955e-06	36	6.25	SE	+	chr4:43115102-43115160;43161442-43161478;43165743-43165978
ENSMUSG00000036473.15	Tbc1d24	TBC1 domain family, member 24 [Source:MGI Symbol;Acc:MGI:2443456]	protein_coding	0.717	0.485	0.559	0.629	0.297	0.086	0.559	0.772	0.133	0.235	0.377	0.22	-0.169	-0.356	1	0.0145715	18	10.1667	SE	-	chr17:24183693-24183852;24184380-24184398;24185203-24186287
ENSMUSG00000027750.16	Postn	periostin, osteoblast specific factor [Source:MGI Symbol;Acc:MGI:1926321]	protein_coding	0.53	0.435	0.619	0.637	0.338	0.416	0.482	0.598	0.223	0.182	0.245	0.157	-0.097	-0.354	0.894963	2.30603e-11	84	249.417	SE	+	chr3:54385207-54385285;54385670-54385754;54389338-54389380
ENSMUSG00000034586.14	Hid1	HID1 domain containing [Source:MGI Symbol;Acc:MGI:2445087]	protein_coding	0	0.327	0.244	0	NA	0.66	NA	0	0	0.493	0.493	1	0.187	0.354	1	0.00706485	117;114	3.66667	A3SS	-	chr11:115360321-115360492;115359694-115359811;115359694-115359808
ENSMUSG00000014767.16	Tbp	TATA box binding protein [Source:MGI Symbol;Acc:MGI:101838]	protein_coding	0.143	0.205	0.279	0	0.479	0.251	0.728	0.211	0.507	0.401	0.385	0.74	0.261	0.352	0.335403	0.00399648	49	21.4167	SE	+	chr17:15499911-15500024;15501153-15501202;15502964-15503128
ENSMUSG00000052852.8	Reep1	receptor accessory protein 1 [Source:MGI Symbol;Acc:MGI:1098827]	protein_coding	0.972	0.987	0.986	0.977	0.653	0.758	0.85	0.773	0.725	0.472	0.666	0.655	-0.222	-0.351	0	0	36	151.083	SE	+	chr6:71795146-71795324;71799165-71799201;71805342-71805494
ENSMUSG00000059412.7	Fxyd2	FXYD domain-containing ion transport regulator 2 [Source:MGI Symbol;Acc:MGI:1195260]	protein_coding	1	1	1	1	NA	NA	NA	NA	0.376	0.679	0.803	0.736	NA	-0.351	NA	8.70543e-07	1250;37	33.375	A3SS	+	chr9:45408105-45408144;45408299-45409549;45409512-45409549
ENSMUSG00000028484.16	Psip1	PC4 and SFRS1 interacting protein 1 [Source:MGI Symbol;Acc:MGI:2142116]	protein_coding	0.734	0.503	0.667	0.67	0.617	0.525	0.721	0.465	0.269	0.287	0.356	0.264	-0.062	-0.35	1	0.000499151	683;603	23.9167	A3SS	-	chr4:83463594-83463713;83461870-83462553;83461870-83462473
ENSMUSG00000026254.17	Eif4e2	eukaryotic translation initiation factor 4E member 2 [Source:MGI Symbol;Acc:MGI:1914440]	protein_coding	0.93	0.924	0.857	0.768	0.465	0.49	0.755	0.584	0.641	0.503	0.455	0.486	-0.296	-0.349	2.36975e-07	1.95862e-13	79	107.917	SE	+	chr1:87226096-87226233;87232402-87232481;87237845-87240488
ENSMUSG00000026193.15	Fn1	fibronectin 1 [Source:MGI Symbol;Acc:MGI:95566]	protein_coding	0.153	0.307	0.302	0.278	0.366	0.345	0.295	0.454	0.623	0.678	0.638	0.496	0.105	0.349	0.0883472	0	1183	368	RI	-	chr1:71597280-71597672;71597280-71598463;71598373-71598463
ENSMUSG00000037692.14	Ahdc1	AT hook, DNA binding motif, containing 1 [Source:MGI Symbol;Acc:MGI:2444218]	protein_coding	0.84	0	0.226	0.754	0.059	0	0.467	0	0.089	0.081	0.137	0.119	-0.324	-0.349	0.00653792	0.140876	231;217	14.0833	A3SS	+	chr4:133055012-133055203;133060661-133060892;133060675-133060892
ENSMUSG00000034248.7	Slc25a37	solute carrier family 25, member 37 [Source:MGI Symbol;Acc:MGI:1914962]	protein_coding	0.843	0.71	0.811	0.802	0.601	0.418	0.497	0.862	0.448	0.427	0.508	0.387	-0.197	-0.349	0.109002	4.11928e-08	740;229	134.583	A5SS	-	chr14:69248882-69249622;69249393-69249622;69247580-69247637
ENSMUSG00000026950.17	Neb	nebulin [Source:MGI Symbol;Acc:MGI:97292]	protein_coding	0.822	0.707	0.62	0.582	0.639	0.373	0.555	0.638	0.343	0.283	0.31	0.403	-0.131	-0.348	0.13312	0	93	1278.42	SE	-	chr2:52153055-52153148;52153682-52153775;52157831-52157912
ENSMUSG00000030592.18	Ryr1	ryanodine receptor 1, skeletal muscle [Source:MGI Symbol;Acc:MGI:99659]	protein_coding	0.681	0.92	0.912	0.94	0.752	0.733	0.738	0.746	0.517	0.53	0.525	0.489	-0.121	-0.348	1.43998e-06	0	18	2810.42	SE	-	chr7:29043848-29043929;29044918-29044936;29045603-29045677
ENSMUSG00000022841.14	Ap2m1	adaptor-related protein complex 2, mu 1 subunit [Source:MGI Symbol;Acc:MGI:1298405]	protein_coding	0.219	0.276	0.157	0.231	0.314	0.26	0.284	0.524	0.485	0.68	0.569	0.541	0.125	0.348	0.617455	2.57817e-06	142;136	43.3333	A3SS	+	chr16:20540332-20540415;20540968-20541110;20540974-20541110
ENSMUSG00000052105.16	Mtcl1	microtubule crosslinking factor 1 [Source:MGI Symbol;Acc:MGI:1915867]	protein_coding	0.363	0.532	0.587	0	0	0	0.431	0	0.094	0	0	0	-0.263	-0.347	0.0402172	3.54562e-05	75	6.08333	SE	-	chr17:66379128-66380436;66384299-66384374;66385859-66385910
ENSMUSG00000030929.17	Eri2	exoribonuclease 2 [Source:MGI Symbol;Acc:MGI:1918401]	protein_coding	1	1	1	1	1	1	NA	0.621	0.686	0.406	1	0.522	-0.126	-0.347	1	0.0316572	82	3.25	SE	-	chr7:119786738-119786827;119787403-119787485;119787733-119787834
ENSMUSG00000037669.14	Ldah	lipid droplet associated hydrolase [Source:MGI Symbol;Acc:MGI:1916082]	protein_coding	0.542	0.435	0.627	0.634	0.645	0.923	0.701	0.55	1	0.916	0.815	0.893	0.145	0.346	0.337693	2.19051e-07	144	48.3333	SE	+	chr12:8220599-8220755;8227219-8227363;8268363-8268598
ENSMUSG00000073147.3	5031425E22Rik	RIKEN cDNA 5031425E22 gene [Source:MGI Symbol;Acc:MGI:1923227]	lincRNA	1	0.662	0.67	0.531	0.24	0.311	0.343	0.108	0.213	0.67	0.22	0.376	-0.465	-0.346	0.000770305	0.0279202	120	15.6667	SE	-	chr5:23422403-23422902;23423223-23423343;23433209-23433309
ENSMUSG00000056724.14	Nbeal2	neurobeachin-like 2 [Source:MGI Symbol;Acc:MGI:2448554]	protein_coding	0.623	0.832	1	1	0.49	1	1	0.688	1	0.452	0.268	0.355	-0.069	-0.345	1	0.00162468	81	5.66667	SE	-	chr9:110639779-110639863;110641410-110641491;110641770-110641877
ENSMUSG00000046862.14	Pramef8	PRAME family member 8 [Source:MGI Symbol;Acc:MGI:2140473]	protein_coding	0.547	0.774	0.745	0.644	0.376	0.633	0.845	0.212	0.408	0.287	0.354	0.287	-0.161	-0.344	0.864101	0.000449644	65	20	SE	+	chr4:143413008-143413091;143415348-143415413;143416639-143416952
ENSMUSG00000001419.17	Mef2d	myocyte enhancer factor 2D [Source:MGI Symbol;Acc:MGI:99533]	protein_coding	0.18	0.156	0.192	0.192	0.415	0.412	0.424	0.485	0.518	0.562	0.534	0.482	0.254	0.344	0	0	138;135	990.417	MXE	+	chr3:88156321-88156525;88158033-88158171;88158220-88158355;88159121-88159332
ENSMUSG00000026950.17	Neb	nebulin [Source:MGI Symbol;Acc:MGI:97292]	protein_coding	0.528	0.753	0.743	0.748	NA	NA	NA	NA	0.333	0.363	0.347	0.354	NA	-0.344	NA	0	114;111	3768.38	MXE	-	chr2:52162067-52162172;52163936-52164050;52164591-52164702;52167559-52167664
ENSMUSG00000022587.14	Ly6e	lymphocyte antigen 6 complex, locus E [Source:MGI Symbol;Acc:MGI:106651]	protein_coding	0.351	0.684	1	0	1	0.619	1	1	0.844	0.565	1	1	0.396	0.343	0.00196944	0.376442	235;151	5.25	A3SS	+	chr15:74955050-74955335;74955482-74955717;74955566-74955717
ENSMUSG00000026199.17	Ankzf1	ankyrin repeat and zinc finger domain containing 1 [Source:MGI Symbol;Acc:MGI:1098746]	protein_coding	0.335	0.612	0.459	0.428	0.15	0.128	0.284	0.152	0.136	0.13	0.086	0.114	-0.28	-0.342	2.91378e-05	8.2026e-11	733	55	RI	+	chr1:75197643-75198124;75197643-75198376;75198264-75198376
ENSMUSG00000035863.13	Palm	paralemmin [Source:MGI Symbol;Acc:MGI:1261814]	protein_coding	1	1	0.947	1	0.87	0.913	1	1	0.531	0.635	0.641	0.778	-0.041	-0.341	0.259776	0	132	79.9167	SE	+	chr10:79815184-79815241;79816791-79816923;79819040-79820896
ENSMUSG00000026150.14	Mff	mitochondrial fission factor [Source:MGI Symbol;Acc:MGI:1922984]	protein_coding	0.258	0.364	0.463	0.429	0.106	0.071	0.153	0.08	0.021	0.048	0.053	0.039	-0.276	-0.338	5.64083e-14	0	33	120.833	SE	+	chr1:82735418-82735507;82745523-82745556;82747082-82747142
ENSMUSG00000030374.15	Strn4	striatin, calmodulin binding protein 4 [Source:MGI Symbol;Acc:MGI:2142346]	protein_coding	0.171	0.345	0.308	0.529	0.031	0.033	0.017	0.099	0	0	0	0	-0.293	-0.338	1.21535e-10	0	61	74	SE	+	chr7:16824138-16824217;16825789-16825850;16826463-16826661
ENSMUSG00000025871.18	4833439L19Rik	RIKEN cDNA 4833439L19 gene [Source:MGI Symbol;Acc:MGI:1921162]	protein_coding	0.395	0.47	0.397	0.259	0.19	0.171	0.111	0.119	0.029	0.069	0.059	0.01	-0.232	-0.338	7.62571e-07	0	88	77.6667	SE	-	chr13:54556586-54556651;54564184-54564272;54565181-54565356
ENSMUSG00000019763.11	Rmnd1	required for meiotic nuclear division 1 homolog [Source:MGI Symbol;Acc:MGI:1913334]	protein_coding	0.36	0.476	0.579	0.392	0.749	0.722	0.708	0.637	0.841	0.791	0.774	0.749	0.252	0.337	6.41973e-06	3.79484e-12	97	155.667	SE	-	chr10:4427522-4427691;4428368-4428465;4429076-4429171
ENSMUSG00000029769.16	Ccdc136	coiled-coil domain containing 136 [Source:MGI Symbol;Acc:MGI:1918128]	protein_coding	1	0.344	1	1	0.56	0.541	0.344	0.616	0.383	0.684	0.383	0.546	-0.321	-0.337	0.000220782	0.000119739	279	23.0833	SE	+	chr6:29419101-29419383;29419986-29420265;29426624-29426994
ENSMUSG00000033102.14	Cdc14b	CDC14 cell division cycle 14B [Source:MGI Symbol;Acc:MGI:2441808]	protein_coding	0.413	0.417	0.585	0.738	0.668	0.356	0.601	0.849	1	0.763	0.738	1	0.08	0.337	1	0.00823935	147	17.6667	SE	-	chr13:64201331-64201448;64205270-64205417;64209106-64209204
ENSMUSG00000003545.3	Fosb	FBJ osteosarcoma oncogene B [Source:MGI Symbol;Acc:MGI:95575]	protein_coding	1	1	1	1	1	0.674	1	1	0.624	0.544	1	0.482	-0.082	-0.337	0.367905	1.99825e-07	2601	17.5	RI	-	chr7:19302701-19305006;19302701-19305302;19305146-19305302
ENSMUSG00000058254.12	Tspan7	tetraspanin 7 [Source:MGI Symbol;Acc:MGI:1298407]	protein_coding	1	1	0.748	0.74	0.531	0.412	0.431	0.51	0.53	0.549	0.561	0.502	-0.401	-0.337	2.7964e-05	0.000273316	5219;76	631.583	A3SS	+	chrX:10585496-10585652;10590135-10595354;10595278-10595354
ENSMUSG00000041164.15	Zmiz2	zinc finger, MIZ-type containing 2 [Source:MGI Symbol;Acc:MGI:106374]	protein_coding	0.543	0.449	0.435	0.444	0.744	0.745	0.638	0.684	0.797	0.844	0.817	0.758	0.235	0.336	7.72881e-09	0	78	177.833	SE	+	chr11:6397506-6397686;6398261-6398339;6398555-6398724
ENSMUSG00000058835.14	Abi1	abl-interactor 1 [Source:MGI Symbol;Acc:MGI:104913]	protein_coding	0.901	0.91	0.874	0.901	0.795	0.729	0.96	0.874	0.63	0.459	0.415	0.737	-0.057	-0.336	0.352334	1.62387e-08	15	57.5	SE	-	chr2:22962400-22962501;22963213-22963228;22971082-22971259
ENSMUSG00000009741.15	Ubp1	upstream binding protein 1 [Source:MGI Symbol;Acc:MGI:104889]	protein_coding	0.634	0.728	0.774	0.792	0.447	0.502	0.683	0.498	0.425	0.359	0.417	0.385	-0.2	-0.335	0.00147397	0	108	158.333	SE	+	chr9:113958828-113958939;113959375-113959483;113964551-113964655
ENSMUSG00000026113.17	Inpp4a	inositol polyphosphate-4-phosphatase, type I [Source:MGI Symbol;Acc:MGI:1931123]	protein_coding	0.178	0	0.049	0.162	0.224	0.224	0	0.303	0.465	0.394	0.6	0.271	0.09	0.335	0.124277	1.30063e-06	15	19.0833	SE	+	chr1:37372310-37372419;37374274-37374289;37377577-37377761
ENSMUSG00000036918.15	Ttc7	tetratricopeptide repeat domain 7 [Source:MGI Symbol;Acc:MGI:1920999]	protein_coding	0.558	0.525	0.441	1	0.835	0.898	1	1	0.112	0.532	0.302	0.24	0.302	-0.335	0.000395913	0.284841	58	10.3333	SE	+	chr17:87292810-87292979;87294008-87294066;87306928-87307059
ENSMUSG00000022106.14	Rcbtb2	regulator of chromosome condensation (RCC1) and BTB (POZ) domain containing protein 2 [Source:MGI Symbol;Acc:MGI:1917200]	protein_coding	0.276	1	1	0.534	0.512	0.203	1	0	0.087	0.222	1	0.16	-0.274	-0.335	0.00127971	0.00227581	580	6.5	RI	+	chr14:73154314-73154410;73154314-73154894;73154830-73154894
ENSMUSG00000009090.17	Ap1b1	adaptor protein complex AP-1, beta 1 subunit [Source:MGI Symbol;Acc:MGI:1096368]	protein_coding	0.087	0.092	0.081	0.159	0.562	0.36	0.289	0.392	0.4	0.443	0.422	0.492	0.296	0.334	7.0924e-13	0	21	140.917	SE	+	chr11:5032417-5032619;5033241-5033262;5033686-5033842
ENSMUSG00000020859.16	Spag9	sperm associated antigen 9 [Source:MGI Symbol;Acc:MGI:1918084]	protein_coding	1	1	1	1	0.451	0.672	0	1	0.381	0.589	1	0.693	-0.469	-0.334	0.00157321	0.935304	645	7.58333	RI	+	chr11:94092337-94092427;94092337-94092982;94092811-94092982
ENSMUSG00000019763.11	Rmnd1	required for meiotic nuclear division 1 homolog [Source:MGI Symbol;Acc:MGI:1913334]	protein_coding	0.329	0.332	0.508	0.292	0.572	0.64	0.604	0.559	0.741	0.708	0.693	0.652	0.228	0.333	0.000245925	9.42664e-10	57	93.8333	SE	-	chr10:4427444-4427691;4428408-4428465;4429076-4429171
ENSMUSG00000066235.7	Pomgnt2	protein O-linked mannose beta 1,4-N-acetylglucosaminyltransferase 2 [Source:MGI Symbol;Acc:MGI:2143424]	protein_coding	0.337	1	0.629	0.404	0.67	1	1	1	1	NA	1	0.772	0.325	0.332	0.000141169	1	47	5.33333	SE	-	chr9:121994844-121994950;121995066-121995113;121995875-121996009
ENSMUSG00000058503.11	Fam133b	family with sequence similarity 133, member B [Source:MGI Symbol;Acc:MGI:1915402]	protein_coding	0.215	0.549	1	0.422	0.593	1	0.477	1	0.756	1	0.756	1	0.221	0.332	0.300842	0.00616857	499	14.8333	RI	+	chr5:3558660-3558693;3558660-3559159;3559137-3559159
ENSMUSG00000009995.17	Taz	tafazzin [Source:MGI Symbol;Acc:MGI:109626]	protein_coding	0.089	0.189	0.132	0.098	0.268	0.268	0.222	0.562	0.243	0.557	0.464	0.569	0.203	0.331	0.100836	0.000102151	36	23.1667	SE	+	chrX:74288447-74288513;74288983-74289019;74289104-74289182
ENSMUSG00000029862.15	Clcn1	chloride channel, voltage-sensitive 1 [Source:MGI Symbol;Acc:MGI:88417]	protein_coding	0.369	0.394	0.359	0.364	0.195	0.181	0.156	0.155	0.049	0.042	0.047	0.025	-0.2	-0.331	0	0	79;126	467.25	MXE	+	chr6:42292940-42293018;42294077-42294156;42298798-42298924;42299237-42299322
ENSMUSG00000030766.15	Arhgap17	Rho GTPase activating protein 17 [Source:MGI Symbol;Acc:MGI:1917747]	protein_coding	0.325	0.664	0.568	0.677	0.205	0.338	0.275	0.418	0.105	0.198	0.352	0.259	-0.249	-0.33	0.0191706	0.000179095	48	51.4167	SE	-	chr7:123279217-123280116;123285419-123285467;123286497-123287013
ENSMUSG00000021079.15	Timm9	translocase of inner mitochondrial membrane 9 [Source:MGI Symbol;Acc:MGI:1353436]	protein_coding	0.711	0.827	0.62	0.487	0.488	0.444	0.483	0.467	0.363	0.384	0.242	0.337	-0.191	-0.33	0.188799	0.000426008	136	46.5833	SE	-	chr12:71126332-71126397;71132506-71132642;71136554-71136675
ENSMUSG00000059474.13	Mbtd1	mbt domain containing 1 [Source:MGI Symbol;Acc:MGI:2143977]	protein_coding	1	0.208	1	1	0.466	0.567	0	NA	1	0.247	0.247	0.396	-0.458	-0.33	1	0.0368342	52	4.25	SE	+	chr11:93886216-93886416;93887021-93887073;93905158-93905358
ENSMUSG00000029752.12	Asns	asparagine synthetase [Source:MGI Symbol;Acc:MGI:1350929]	protein_coding	0.662	0.211	0.81	1	1	0.914	1	1	1	1	1	1	0.308	0.329	4.72772e-05	1.94599e-06	272	35.4167	SE	-	chr6:7685273-7685406;7689251-7689523;7693108-7693254
ENSMUSG00000031565.18	Fgfr1	fibroblast growth factor receptor 1 [Source:MGI Symbol;Acc:MGI:95522]	protein_coding	0.63	0.642	0.636	0.522	0.729	0.689	0.917	0.853	0.925	0.949	0.917	0.949	0.19	0.328	0.00143594	0	306	382.083	SE	+	chr8:25532249-25532428;25555468-25555774;25557730-25557814
ENSMUSG00000048442.15	Smim5	small integral membrane protein 5 [Source:MGI Symbol;Acc:MGI:1913778]	protein_coding	0.205	0.088	0.088	0	0.26	0.195	0.326	0.436	0.448	0.525	0.257	0.463	0.209	0.328	0.00684089	2.50672e-05	157	17	SE	+	chr11:115900177-115900342;115902986-115903143;115905154-115905302
ENSMUSG00000030852.17	Tacc2	transforming, acidic coiled-coil containing protein 2 [Source:MGI Symbol;Acc:MGI:1928899]	protein_coding	0.972	0.969	0.985	0.977	0.715	0.645	0.734	0.73	0.674	0.623	0.621	0.672	-0.27	-0.328	0	0	280;202	1542.08	A5SS	+	chr7:130734948-130735228;130734948-130735150;130739811-130739873
ENSMUSG00000028403.15	Zdhhc21	zinc finger, DHHC domain containing 21 [Source:MGI Symbol;Acc:MGI:1915518]	protein_coding	0	0	0	0	0.132	0.071	NA	0	0.276	0.132	0.202	0.696	0.068	0.327	1	1.68853e-05	161	6.83333	SE	-	chr4:82853968-82854115;82856823-82856984;82859489-82859573
ENSMUSG00000005899.12	Smpd4	sphingomyelin phosphodiesterase 4 [Source:MGI Symbol;Acc:MGI:1924876]	protein_coding	0.8	0.67	0.893	0.657	0.347	0.642	0.751	0.529	0.516	0.266	0.475	0.455	-0.188	-0.327	0.199903	0.000151433	87	40.5	SE	+	chr16:17631985-17632057;17635481-17635568;17638495-17638641
ENSMUSG00000056602.11	Fry	FRY microtubule binding protein [Source:MGI Symbol;Acc:MGI:2443895]	protein_coding	0.567	0.841	0.72	0.73	0.575	0.56	0.579	0.623	0.498	0.348	0.426	0.283	-0.13	-0.326	0.11356	5.85837e-07	9	93.6667	SE	+	chr5:150457744-150457915;150461388-150461397;150466243-150466441
ENSMUSG00000039089.14	L3mbtl3	l(3)mbt-like 3 (Drosophila) [Source:MGI Symbol;Acc:MGI:2143628]	protein_coding	0.631	0.112	0.221	0.313	0.515	0.399	0.532	0.773	0.799	0.74	0.499	0.544	0.236	0.326	0.378143	0.0210591	75	24.8333	SE	-	chr10:26342507-26342667;26344176-26344251;26344611-26344723
ENSMUSG00000026950.17	Neb	nebulin [Source:MGI Symbol;Acc:MGI:97292]	protein_coding	0.25	0.329	0.151	0.132	0.195	0.121	0.293	0.318	0.538	0.418	0.553	0.652	0.016	0.325	1	1.3583e-08	93;93	102.833	MXE	-	chr2:52149589-52149697;52150966-52151059;52156354-52156447;52157831-52157924
ENSMUSG00000049134.15	Nrap	nebulin-related anchoring protein [Source:MGI Symbol;Acc:MGI:1098765]	protein_coding	0.614	0.866	0.854	0.871	0.616	0.563	0.611	0.603	0.507	0.51	0.475	0.416	-0.203	-0.324	1.87865e-07	0	105	2558.58	SE	-	chr19:56372806-56372914;56374363-56374468;56378054-56378171
ENSMUSG00000064302.13	Clasp1	CLIP associating protein 1 [Source:MGI Symbol;Acc:MGI:1923957]	protein_coding	0.463	0.409	0.346	0.335	0.061	0	0.048	0.252	0.023	0.071	0.045	0.119	-0.298	-0.324	2.14967e-07	4.33901e-14	108	38.9167	SE	+	chr1:118525296-118525455;118531977-118532085;118536134-118536197
ENSMUSG00000032076.19	Cadm1	cell adhesion molecule 1 [Source:MGI Symbol;Acc:MGI:1889272]	protein_coding	0.429	0.849	0.692	0.724	0.333	0.5	0.652	0.2	0.6	0.5	0.097	0.2	-0.252	-0.324	0.0488801	0.0118503	33	7.5	SE	+	chr9:47813772-47813945;47829376-47829409;47848166-47848298
ENSMUSG00000028863.13	Meaf6	MYST/Esa1-associated factor 6 [Source:MGI Symbol;Acc:MGI:1917338]	protein_coding	1	0.891	1	0.512	0.716	0.595	0.815	0.558	0.464	0.621	0.575	0.457	-0.18	-0.322	0.0671206	0.00354537	58	13.75	SE	+	chr4:125107516-125107546;125107651-125107709;125108322-125108356
ENSMUSG00000028708.16	Mknk1	MAP kinase-interacting serine/threonine kinase 1 [Source:MGI Symbol;Acc:MGI:894316]	protein_coding	0.714	0.795	0.763	0.779	0.516	0.564	0.6	0.588	0.453	0.473	0.434	0.406	-0.196	-0.321	6.54624e-07	0	106	148.667	SE	+	chr4:115848219-115848362;115854901-115855007;115857031-115857133
ENSMUSG00000032737.13	Inppl1	inositol polyphosphate phosphatase-like 1 [Source:MGI Symbol;Acc:MGI:1333787]	protein_coding	0.566	0.459	0.519	0.549	0.708	0.661	0.751	0.667	0.821	0.833	0.844	0.875	0.173	0.32	1.14006e-08	0	134	583.5	SE	-	chr7:101822631-101823403;101823512-101823646;101823892-101824559
ENSMUSG00000038215.15	Cep44	centrosomal protein 44 [Source:MGI Symbol;Acc:MGI:3525111]	protein_coding	0.485	0.556	0.239	0.385	0.385	0.715	0	0.385	0	0.385	0	0	-0.045	-0.32	1	0.0107101	59	2.75	SE	-	chr8:56547387-56547524;56550062-56550121;56550687-56550843
ENSMUSG00000026205.8	Slc23a3	solute carrier family 23 (nucleobase transporters), member 3 [Source:MGI Symbol;Acc:MGI:104516]	protein_coding	0.337	0	0.202	1	0.202	0.432	0.337	0.753	0.432	0.67	1	0.717	0.046	0.32	0.487821	0.043638	96	5.41667	SE	-	chr1:75125540-75126018;75126341-75126437;75128472-75128640
ENSMUSG00000032497.16	Lrrfip2	leucine rich repeat (in FLII) interacting protein 2 [Source:MGI Symbol;Acc:MGI:1918518]	protein_coding	0.555	0.63	0.701	0.673	0.909	0.94	0.855	0.844	0.967	0.975	0.946	0.95	0.247	0.32	4.2728e-15	0	51;45	160.583	MXE	+	chr9:111177241-111177316;111179046-111179097;111179176-111179221;111179872-111179920
ENSMUSG00000039844.19	Rapgef1	Rap guanine nucleotide exchange factor (GEF) 1 [Source:MGI Symbol;Acc:MGI:104580]	protein_coding	0.65	0.635	0.644	0.639	0.853	0.909	0.861	0.9	0.948	0.976	0.955	0.97	0.239	0.32	0	0	258;96	806	MXE	+	chr2:29707197-29707400;29719592-29719850;29720642-29720738;29722223-29722309
ENSMUSG00000026950.17	Neb	nebulin [Source:MGI Symbol;Acc:MGI:97292]	protein_coding	0.754	0.529	0.435	0.381	0.558	0.492	0.474	0.53	0.795	0.846	0.83	0.902	-0.011	0.319	1	3.1554e-09	93	1637.25	SE	-	chr2:52151363-52151456;52157290-52157383;52157831-52157924
ENSMUSG00000022789.14	Dnm1l	dynamin 1-like [Source:MGI Symbol;Acc:MGI:1921256]	protein_coding	0.095	0.185	0.071	0.166	0.121	0.068	0.179	0.124	0.443	0.383	0.366	0.6	-0.006	0.319	1	1.1999e-07	33	60.5	SE	-	chr16:16316601-16316778;16318444-16318477;16319451-16319508
ENSMUSG00000028524.21	Sgip1	SH3-domain GRB2-like (endophilin) interacting protein 1 [Source:MGI Symbol;Acc:MGI:1920344]	protein_coding	0.04	0	1	1	1	0.293	1	1	0	0.249	0.453	0.062	0.313	-0.319	0.00664533	1	498	5.25	SE	+	chr4:102918780-102918855;102921021-102921519;102927460-102927585
ENSMUSG00000026950.17	Neb	nebulin [Source:MGI Symbol;Acc:MGI:97292]	protein_coding	0.74	0.557	0.55	0.52	0.888	0.897	0.907	0.904	0.912	0.901	0.917	0.913	0.307	0.319	0	0	105;105	10775.1	MXE	-	chr2:52160655-52160748;52162067-52162172;52162904-52163009;52163936-52164050
ENSMUSG00000029538.14	Srsf9	serine/arginine-rich splicing factor 9 [Source:MGI Symbol;Acc:MGI:104896]	protein_coding	0.383	0.522	0.508	0.537	0.278	0.235	0.315	0.256	0.144	0.176	0.204	0.154	-0.217	-0.318	2.72527e-05	0	358	113.417	SE	+	chr5:115327394-115327499;115328346-115328704;115330497-115330658
ENSMUSG00000073437.10	D330041H03Rik	RIKEN cDNA D330041H03 gene [Source:MGI Symbol;Acc:MGI:3603827]	processed_transcript	0.381	0.694	1	0.654	0.676	1	1	1	1	1	1	1	0.237	0.318	0.0222422	0.015391	424	11.5	SE	-	chr17:24412504-24412597;24413504-24413928;24414311-24414399
ENSMUSG00000030619.9	Eed	embryonic ectoderm development [Source:MGI Symbol;Acc:MGI:95286]	protein_coding	1	0.326	1	1	NA	NA	NA	NA	1	0.491	0.326	0.244	NA	-0.316	NA	0.0388347	106	3.625	SE	-	chr7:89955530-89955604;89962255-89962361;89967712-89967804
ENSMUSG00000025473.16	Adam8	a disintegrin and metallopeptidase domain 8 [Source:MGI Symbol;Acc:MGI:107825]	protein_coding	1	1	0.337	1	0.432	1	1	0.337	0.432	1	0.303	0.337	-0.142	-0.316	0.920464	0.0104976	559	7.16667	RI	-	chr7:139987178-139987268;139987178-139987737;139987559-139987737
ENSMUSG00000033392.16	Clasp2	CLIP associating protein 2 [Source:MGI Symbol;Acc:MGI:1923749]	protein_coding	0.955	0.897	0.952	1	0.66	0.522	0.86	0.526	0.548	0.536	0.638	0.823	-0.309	-0.315	8.10155e-07	1.25648e-08	3	36.5	SE	+	chr9:113881687-113881751;113887044-113887047;113889957-113890121
ENSMUSG00000020061.17	Mybpc1	myosin binding protein C, slow-type [Source:MGI Symbol;Acc:MGI:1336213]	protein_coding	0.292	0.296	0.306	0.168	0.368	0.482	0.433	0.375	0.531	0.491	0.64	0.655	0.149	0.314	4.5706e-07	0	59	7972.67	SE	-	chr10:88519900-88519943;88521276-88521335;88522966-88523153
ENSMUSG00000026825.17	Dnm1	dynamin 1 [Source:MGI Symbol;Acc:MGI:107384]	protein_coding	0.142	0.03	0.202	0.082	0.072	0.128	0.229	0.172	0.499	0.315	0.325	0.572	0.036	0.314	1	9.36745e-06	12	54	SE	-	chr2:32320503-32320617;32323178-32323190;32323421-32323473
ENSMUSG00000028689.14	Ccdc163	coiled-coil domain containing 163 [Source:MGI Symbol;Acc:MGI:1915644]	protein_coding	0.598	1	0.598	1	NA	NA	NA	NA	0.401	0.427	0.476	0.635	NA	-0.314	NA	0.000902839	34	9.25	SE	+	chr4:116708508-116709094;116709239-116709273;116709437-116709619
ENSMUSG00000024219.15	Anks1	ankyrin repeat and SAM domain containing 1 [Source:MGI Symbol;Acc:MGI:2446180]	protein_coding	0	0	0.133	0.379	0.304	0.379	0	0.478	0.671	0.289	0.097	0.71	0.162	0.314	0.00854835	0.00293516	63	8.91667	SE	+	chr17:27976560-27976717;27978426-27978489;27985065-27985362
ENSMUSG00000041977.18	Arhgef11	Rho guanine nucleotide exchange factor (GEF) 11 [Source:MGI Symbol;Acc:MGI:2441869]	protein_coding	0.545	0.644	0.762	0.759	0.542	0.48	0.474	1	0.225	0.273	0.422	0.54	-0.053	-0.313	1	0.000836283	33	41.0833	SE	+	chr3:87618760-87618792;87681859-87681892;87683485-87683577
ENSMUSG00000020532.18	Acaca	acetyl-Coenzyme A carboxylase alpha [Source:MGI Symbol;Acc:MGI:108451]	protein_coding	0.397	0.232	0.152	0.287	0.271	0.326	0.376	0	0.663	0.468	0.611	0.578	-0.024	0.313	1	0.0100053	24	31.6667	SE	+	chr11:84280391-84280510;84290287-84290311;84292890-84293034
ENSMUSG00000061723.18	Tnnt3	troponin T3, skeletal, fast [Source:MGI Symbol;Acc:MGI:109550]	protein_coding	0.688	0.703	0.679	0.672	0.846	0.879	0.85	0.837	0.998	0.999	0.998	0.998	0.167	0.313	0	0	18;15	21357.7	MXE	+	chr7:142501828-142501842;142502739-142502757;142505515-142505530;142508334-142508353
ENSMUSG00000042590.16	Ipo11	importin 11 [Source:MGI Symbol;Acc:MGI:2442377]	protein_coding	0.561	0.347	0.308	0.282	0.451	0.457	0.512	0.563	0.611	0.686	0.623	0.825	0.121	0.312	0.705507	0.000788437	27	42	SE	-	chr13:106857228-106857308;106857498-106857525;106860860-106860937
ENSMUSG00000038437.11	Mllt6	myeloid/lymphoid or mixed-lineage leukemia; translocated to, 6 [Source:MGI Symbol;Acc:MGI:1935145]	protein_coding	0.633	0.561	0.441	0.487	0.771	0.79	0.732	0.85	0.869	0.827	0.802	0.869	0.255	0.311	1.0434e-06	5.05333e-13	350	256.083	SE	+	chr11:97677147-97677236;97678313-97678663;97678964-97679055
ENSMUSG00000017119.19	Nbr1	neighbor of Brca1 gene 1 [Source:MGI Symbol;Acc:MGI:108498]	protein_coding	0.685	0.667	0.71	0.646	0.958	0.935	0.9	0.898	0.993	0.992	0.977	0.985	0.246	0.31	0	0	58	468.583	SE	+	chr11:101576302-101576409;101577193-101577251;101577931-101578037
ENSMUSG00000062825.15	Actg1	actin, gamma, cytoplasmic 1 [Source:MGI Symbol;Acc:MGI:87906]	protein_coding	0.473	0.579	0.59	0.626	0.29	0.291	0.641	0.595	0.187	0.183	0.257	0.401	-0.113	-0.31	0.729493	9.54444e-14	45	975.25	SE	-	chr11:120346910-120347349;120347491-120347536;120347635-120347875
ENSMUSG00000039069.19	Mtg2	mitochondrial ribosome associated GTPase 2 [Source:MGI Symbol;Acc:MGI:106565]	protein_coding	0.681	0.799	0.871	0.797	0.625	0.49	0.625	0.333	0.469	0.534	0.426	0.478	-0.269	-0.31	0.00129015	2.05406e-07	139	68	SE	+	chr2:180071793-180071886;180078003-180078142;180078618-180078823
ENSMUSG00000061950.17	Ppp4r1	protein phosphatase 4, regulatory subunit 1 [Source:MGI Symbol;Acc:MGI:1917601]	protein_coding	0.303	0.489	0.727	0.449	0.238	0.131	0.352	0.232	0.24	0.163	0.184	0.143	-0.254	-0.31	0.00875884	5.25134e-05	120	63	SE	+	chr17:65829374-65829547;65829870-65829990;65830996-65831092
ENSMUSG00000026950.17	Neb	nebulin [Source:MGI Symbol;Acc:MGI:97292]	protein_coding	0.614	0.872	0.829	0.877	0.536	0.511	0.488	0.513	0.494	0.507	0.469	0.483	-0.286	-0.31	4.11883e-14	0	93;93	16412.3	MXE	-	chr2:52149589-52149697;52150536-52150629;52159476-52159569;52160655-52160748
ENSMUSG00000032497.16	Lrrfip2	leucine rich repeat (in FLII) interacting protein 2 [Source:MGI Symbol;Acc:MGI:1918518]	protein_coding	0.896	0.938	0.933	0.846	0.573	0.489	0.604	0.617	0.503	0.643	0.681	0.552	-0.333	-0.309	0	1.93707e-12	69	96.5833	SE	+	chr9:111161302-111161389;111170255-111170324;111173080-111173122
ENSMUSG00000064302.13	Clasp1	CLIP associating protein 1 [Source:MGI Symbol;Acc:MGI:1923957]	protein_coding	0.287	0.659	0.707	1	1	1	1	1	1	0.889	1	1	0.337	0.309	0.000153497	0.000245425	24	15.6667	SE	+	chr1:118539265-118539369;118541674-118541698;118543104-118543346
ENSMUSG00000038241.16	Cep250	centrosomal protein 250 [Source:MGI Symbol;Acc:MGI:108084]	protein_coding	0.288	0.203	0.223	0.273	0.453	0.325	0.424	0.254	0.821	0.492	0.518	0.394	0.117	0.309	0.414234	0.0169745	1309	37	RI	+	chr2:155988311-155988432;155988311-155989620;155989498-155989620
ENSMUSG00000004626.14	Stxbp2	syntaxin binding protein 2 [Source:MGI Symbol;Acc:MGI:107370]	protein_coding	0	0	0	0	0	0	0	0.364	0	0.125	0.337	0.774	0.091	0.309	1	0.000315687	126;52	6.25	A5SS	+	chr8:3631152-3631278;3631152-3631204;3632219-3632269
ENSMUSG00000026159.13	Agfg1	ArfGAP with FG repeats 1 [Source:MGI Symbol;Acc:MGI:1333754]	protein_coding	0.537	0.694	0.649	0.573	0.531	0.418	0.6	0.471	0.216	0.247	0.378	0.381	-0.108	-0.308	0.184873	4.24359e-08	72	88	SE	+	chr1:82880007-82880127;82880746-82880818;82882227-82882437
ENSMUSG00000006611.14	Hfe	hemochromatosis [Source:MGI Symbol;Acc:MGI:109191]	protein_coding	0.849	0.75	0.878	0.753	0.338	0.484	0.603	0.379	0.452	0.491	0.464	0.592	-0.356	-0.308	6.01184e-07	1.82653e-07	264	124.167	SE	-	chr13:23706766-23707066;23708027-23708291;23710626-23710854
ENSMUSG00000035258.14	Abi3bp	ABI gene family, member 3 (NESH) binding protein [Source:MGI Symbol;Acc:MGI:2444583]	protein_coding	1	0.694	0.757	0.739	NA	NA	NA	NA	0.475	0.54	0.511	0.43	NA	-0.308	NA	0.00936986	60;81	26	MXE	+	chr16:56647024-56647099;56650710-56650770;56652136-56652217;56657265-56657331
ENSMUSG00000035247.15	Hectd1	HECT domain E3 ubiquitin protein ligase 1 [Source:MGI Symbol;Acc:MGI:2384768]	protein_coding	0.49	0.489	0.443	0.461	0.724	0.724	0.687	0.704	0.796	0.763	0.772	0.778	0.239	0.307	2.3851e-13	0	183	328.167	SE	-	chr12:51754214-51754422;51754920-51755103;51757046-51757101
ENSMUSG00000025949.16	Pikfyve	phosphoinositide kinase, FYVE type zinc finger containing [Source:MGI Symbol;Acc:MGI:1335106]	protein_coding	0.595	1	1	1	1	1	NA	NA	0.314	0.88	0.524	0.647	0.101	-0.307	1	0.000822455	36	6.25	SE	+	chr1:65192144-65192294;65192530-65192566;65195655-65195774
ENSMUSG00000085201.1	Nr6a1os	nuclear receptor subfamily 6, group A, member 1, opposite strand [Source:MGI Symbol;Acc:MGI:3649430]	antisense_RNA	1	0.811	0.872	0.768	0.667	0.724	0.592	0.106	0.408	0.688	0.674	0.453	-0.34	-0.307	0.0395798	0.0383073	140	19.1667	SE	+	chr2:38823340-38823569;38838268-38838408;38852214-38852370
ENSMUSG00000040987.14	Mill2	MHC I like leukocyte 2 [Source:MGI Symbol;Acc:MGI:2179989]	protein_coding	0	0.407	0.558	0.805	0.256	0.256	0	0	0	0.164	0.121	0.256	-0.315	-0.307	0.015631	0.120539	45	7	SE	+	chr7:18839965-18840091;18841469-18841514;18855939-18856203
ENSMUSG00000026950.17	Neb	nebulin [Source:MGI Symbol;Acc:MGI:97292]	protein_coding	0.866	0.744	0.756	0.634	0.707	0.417	0.63	0.701	0.453	0.403	0.409	0.506	-0.136	-0.307	0.0368342	0	93;93	1218.58	MXE	-	chr2:52149589-52149697;52153055-52153148;52156354-52156447;52157290-52157383
ENSMUSG00000045427.13	Hnrnph2	heterogeneous nuclear ribonucleoprotein H2 [Source:MGI Symbol;Acc:MGI:1201779]	protein_coding	0.382	0.446	0.534	0.419	0.662	0.685	0.598	0.767	0.701	0.771	0.756	0.777	0.233	0.306	6.15415e-06	0	45	175.833	SE	+	chrX:134602691-134602762;134602917-134602962;134604854-134607054
ENSMUSG00000038244.13	Mical2	microtubule associated monooxygenase, calponin and LIM domain containing 2 [Source:MGI Symbol;Acc:MGI:2444947]	protein_coding	0.747	0.637	0.739	0.652	0.633	0.73	1	1	1	1	1	1	0.147	0.306	0.124281	1.66951e-06	102	20.0833	SE	+	chr7:112333828-112333954;112335328-112335430;112345245-112345353
ENSMUSG00000030616.15	Sytl2	synaptotagmin-like 2 [Source:MGI Symbol;Acc:MGI:1933366]	protein_coding	0.508	0.205	0.307	0.205	0	NA	NA	NA	0	0	0	0	-0.306	-0.306	1	2.02339e-06	93	3.83333	SE	+	chr7:90392358-90392453;90393522-90393615;90395162-90395282
ENSMUSG00000051747.14	Ttn	titin [Source:MGI Symbol;Acc:MGI:98864]	protein_coding	0.228	0.372	0.285	0.449	0.021	0.041	0.053	0.021	0.033	0.025	0.02	0.035	-0.3	-0.305	0	0	138	118.75	SE	-	chr2:76965090-76965228;76965776-76965914;76967053-76967185
ENSMUSG00000035776.14	Cd99l2	CD99 antigen-like 2 [Source:MGI Symbol;Acc:MGI:2177151]	protein_coding	0.452	0.351	0.261	0.263	0.548	0.557	0.497	0.483	0.56	0.62	0.625	0.741	0.19	0.305	5.12018e-06	2.57707e-11	69	367.583	SE	-	chrX:71441073-71441145;71449938-71450007;71450610-71450673
ENSMUSG00000042439.12	Zfp532	zinc finger protein 532 [Source:MGI Symbol;Acc:MGI:3036282]	protein_coding	0.668	1	0.682	0.43	1	1	1	1	1	1	1	1	0.305	0.305	0.000125023	8.05258e-05	163	18.75	SE	+	chr18:65644192-65644369;65651559-65651722;65656350-65656632
ENSMUSG00000052566.8	Hook2	hook microtubule tethering protein 2 [Source:MGI Symbol;Acc:MGI:2181664]	protein_coding	0.398	1	0.18	1	0.664	1	1	NA	1	1	0.798	1	0.243	0.305	1	0.0235094	51	4.16667	SE	+	chr8:84991376-84991449;84993183-84993234;84993574-84993642
ENSMUSG00000090084.7	Srpx	sushi-repeat-containing protein [Source:MGI Symbol;Acc:MGI:1858306]	protein_coding	0.609	0.714	0.757	0.28	0.635	0.903	NA	0.293	0.956	0.835	0.789	1	0.02	0.305	1	0.0285505	60	22.6667	SE	-	chrX:10069372-10069564;10073768-10073828;10117443-10117682
ENSMUSG00000046828.3	Mettl21e	methyltransferase like 21E [Source:MGI Symbol;Acc:MGI:2685837]	protein_coding	0.517	0.534	0.746	0.831	0.842	0.726	0.704	0.727	1	0.887	0.962	1	0.093	0.305	0.690003	1.07044e-08	1035;118	350.5	A3SS	-	chr1:44218110-44218230;44210163-44211198;44210163-44210281
ENSMUSG00000007817.14	Zmiz1	zinc finger, MIZ-type containing 1 [Source:MGI Symbol;Acc:MGI:3040693]	protein_coding	0.741	0.566	0.636	0.665	0.925	0.96	0.945	1	0.938	0.974	0.935	0.979	0.305	0.304	0	0	255	226.333	SE	+	chr14:25658106-25658273;25661266-25661521;25662939-25666743
ENSMUSG00000048874.15	Phf3	PHD finger protein 3 [Source:MGI Symbol;Acc:MGI:2446126]	protein_coding	0.752	1	0.878	1	0.845	0.726	1	1	0.503	0.492	0.831	0.587	-0.015	-0.304	0.90918	1.59115e-05	162	22.3333	SE	-	chr1:30824209-30824519;30837104-30837266;30862986-30863255
ENSMUSG00000020527.14	Myo19	myosin XIX [Source:MGI Symbol;Acc:MGI:1913446]	protein_coding	0.763	1	1	0.745	0.392	0.291	1	0.402	0.858	0.406	0.429	0.597	-0.356	-0.304	0.000452085	0.000294858	1863	63.1667	RI	+	chr11:84905539-84905643;84905539-84907402;84907235-84907402
ENSMUSG00000032135.15	Mcam	melanoma cell adhesion molecule [Source:MGI Symbol;Acc:MGI:1933966]	protein_coding	0.649	0.542	0.569	0.566	0.805	0.897	0.879	0.813	0.919	0.897	0.847	0.874	0.267	0.303	3.38339e-13	0	118	197.75	SE	+	chr9:44140844-44140992;44141274-44141392;44141783-44142727
ENSMUSG00000058806.14	Col13a1	collagen, type XIII, alpha 1 [Source:MGI Symbol;Acc:MGI:1277201]	protein_coding	1	1	0.818	0.75	0.833	0.6	0.143	0.714	0.684	0.739	0.333	0.6	-0.32	-0.303	0.000285762	7.96454e-05	99	11.0833	SE	-	chr10:61860439-61860484;61862014-61862113;61862627-61862771
ENSMUSG00000057054.11	Inca1	inhibitor of CDK, cyclin A1 interacting protein 1 [Source:MGI Symbol;Acc:MGI:2144284]	protein_coding	0.63	0.785	0.743	0.81	0.593	0.845	0.581	0.347	0.429	0.481	0.454	0.39	-0.15	-0.303	1	0.0048014	64	30.4167	SE	-	chr11:70690438-70690552;70694148-70694212;70695863-70696043
ENSMUSG00000023235.14	Ccl25	chemokine (C-C motif) ligand 25 [Source:MGI Symbol;Acc:MGI:1099448]	protein_coding	0.365	0.496	0.511	0.697	NA	NA	NA	NA	0.86	0.697	0.873	0.852	NA	0.303	NA	0.000604676	94;123	18.125	MXE	+	chr8:4325235-4325288;4327756-4327850;4349771-4349894;4353882-4354000
ENSMUSG00000007837.11	Prrg2	proline-rich Gla (G-carboxyglutamic acid) polypeptide 2 [Source:MGI Symbol;Acc:MGI:1929596]	protein_coding	0.884	0.712	0.764	0.828	0.577	0.539	0.382	0.609	0.384	0.497	0.615	0.485	-0.27	-0.302	0.00620663	0.000137278	155	57.3333	SE	-	chr7:45059971-45060011;45060204-45060359;45060740-45060892
ENSMUSG00000025860.14	Xiap	X-linked inhibitor of apoptosis [Source:MGI Symbol;Acc:MGI:107572]	protein_coding	1	1	0.649	1	1	0.058	NA	1	0.085	0.357	1	1	-0.226	-0.302	1	0.0109885	1396	8.75	RI	+	chrX:42071241-42071503;42071241-42072637;42072473-42072637
ENSMUSG00000033526.16	Ppip5k1	diphosphoinositol pentakisphosphate kinase 1 [Source:MGI Symbol;Acc:MGI:2443281]	protein_coding	0.172	0.096	0.346	0.306	0.555	0.529	0.244	0.23	0.628	0.519	0.542	0.434	0.16	0.301	0.218652	3.24013e-06	126	75.6667	SE	-	chr2:121321654-121321792;121327644-121327770;121331557-121331648
ENSMUSG00000026407.17	Cacna1s	calcium channel, voltage-dependent, L type, alpha 1S subunit [Source:MGI Symbol;Acc:MGI:88294]	protein_coding	0.999	1	1	0.999	0.872	0.841	0.868	0.886	0.725	0.634	0.749	0.692	-0.133	-0.3	0	0	57	2143	SE	+	chr1:136101478-136101562;136104569-136104626;136105447-136105576
ENSMUSG00000027936.18	Crtc2	CREB regulated transcription coactivator 2 [Source:MGI Symbol;Acc:MGI:1921593]	protein_coding	0.071	0.06	0.101	0.038	0.169	0.235	0.274	0.212	0.408	0.296	0.394	0.374	0.155	0.3	5.15301e-06	0	67	55.0833	SE	+	chr3:90262450-90262714;90262913-90262980;90263170-90263357
ENSMUSG00000053617.11	Sh3pxd2a	SH3 and PX domains 2A [Source:MGI Symbol;Acc:MGI:1298393]	protein_coding	0.975	1	0.945	1	0.69	0.859	0.856	0.852	0.636	0.66	0.771	0.652	-0.166	-0.3	1.9483e-09	0	84	96	SE	-	chr19:47278312-47278430;47283020-47283104;47286604-47286718
ENSMUSG00000006276.10	Eps15l1	epidermal growth factor receptor pathway substrate 15-like 1 [Source:MGI Symbol;Acc:MGI:104582]	protein_coding	0.895	0.903	0.952	1	0.872	0.734	0.62	0.731	0.597	0.621	0.599	0.731	-0.198	-0.3	0.000188401	2.69524e-11	133	80.0833	SE	-	chr8:72340998-72341524;72358312-72358445;72367903-72367986
ENSMUSG00000029428.13	Stx2	syntaxin 2 [Source:MGI Symbol;Acc:MGI:108059]	protein_coding	0.387	0.244	0.349	0.392	0.52	0.427	0.436	0.495	0.639	0.865	0.599	0.469	0.127	0.3	0.330102	0.00155316	125	39.4167	SE	-	chr5:128986154-128986430;128987717-128987842;128988801-128989158
ENSMUSG00000023235.14	Ccl25	chemokine (C-C motif) ligand 25 [Source:MGI Symbol;Acc:MGI:1099448]	protein_coding	0.261	0.432	0.485	0.653	NA	NA	NA	NA	0.738	0.767	0.758	0.767	NA	0.3	NA	0.0187273	137;123	16.125	MXE	+	chr8:4325232-4325288;4327756-4327893;4349771-4349894;4353882-4354000
ENSMUSG00000053253.16	Ndfip2	Nedd4 family interacting protein 2 [Source:MGI Symbol;Acc:MGI:1923523]	protein_coding	1	1	1	1	1	0.561	1	0.615	1	0.455	0.344	1	-0.206	-0.3	1	0.000273316	6834;106	154.333	A3SS	+	chr14:105294798-105294892;105298002-105304836;105304730-105304836
ENSMUSG00000026950.17	Neb	nebulin [Source:MGI Symbol;Acc:MGI:97292]	protein_coding	0.063	0.006	0.014	0.012	0.095	0.202	0.262	0.149	0.294	0.158	0.535	0.305	0.153	0.299	0	0	93	1382.92	SE	-	chr2:52149589-52149697;52153055-52153148;52159476-52159569
ENSMUSG00000021000.15	Mia2	NA	NA	0.869	0.901	0.796	0.864	0.667	0.674	0.634	0.698	0.497	0.512	0.625	0.6	-0.189	-0.299	7.24933e-09	0	27	147.667	SE	+	chr12:59137697-59137786;59146335-59146362;59146846-59146957
ENSMUSG00000033460.14	Armcx1	armadillo repeat containing, X-linked 1 [Source:MGI Symbol;Acc:MGI:1925498]	protein_coding	0.52	1	0.54	1	0.462	1	1	0.265	0.351	0.626	0.534	0.351	-0.083	-0.299	0.390086	0.00886244	449	17.0833	SE	+	chrX:134717987-134718050;134718369-134718818;134718919-134719313
ENSMUSG00000026950.17	Neb	nebulin [Source:MGI Symbol;Acc:MGI:97292]	protein_coding	0.872	0.732	0.752	0.615	0.711	0.423	0.634	0.692	0.452	0.405	0.411	0.506	-0.128	-0.299	0.0587537	3.44461e-15	93;93	1230.33	MXE	-	chr2:52150536-52150629;52153055-52153148;52156354-52156447;52157290-52157383
ENSMUSG00000019518.10	Ap4m1	adaptor-related protein complex AP-4, mu 1 [Source:MGI Symbol;Acc:MGI:1337063]	protein_coding	0.409	1	0.719	0.422	1	1	1	1	0.745	1	1	1	0.362	0.299	0.000300638	0.000260899	545	15.9167	RI	+	chr5:138172348-138172479;138172348-138172893;138172786-138172893
ENSMUSG00000027082.15	Tfpi	tissue factor pathway inhibitor [Source:MGI Symbol;Acc:MGI:1095418]	protein_coding	1	0.795	0.505	1	0.289	1	0.289	0	0.289	0.289	1	NA	-0.43	-0.299	0.0350502	1	3173;2786	9	A3SS	-	chr2:84444009-84444138;84440139-84443312;84440139-84442925
ENSMUSG00000029992.14	Gfpt1	glutamine fructose-6-phosphate transaminase 1 [Source:MGI Symbol;Acc:MGI:95698]	protein_coding	0.958	0.968	0.925	0.974	0.755	0.943	0.716	0.89	0.613	0.52	0.76	0.74	-0.13	-0.298	0.0125464	3.66147e-11	48	55.4167	SE	+	chr6:87060520-87060600;87060784-87060832;87063804-87063910
ENSMUSG00000030313.15	Dennd5b	DENN/MADD domain containing 5B [Source:MGI Symbol;Acc:MGI:2444273]	protein_coding	0.375	0.545	1	1	0.375	0.6	0.375	NA	0.412	0.429	0.34	0.545	-0.28	-0.298	1	0.00132353	66	6.08333	SE	-	chr6:149080805-149080915;149084870-149084936;149101182-149101584
ENSMUSG00000041459.15	Tardbp	TAR DNA binding protein [Source:MGI Symbol;Acc:MGI:2387629]	protein_coding	0.415	0.571	0.461	0.414	0.598	0.693	0.447	0.751	0.79	0.815	0.803	0.644	0.157	0.298	0.419596	2.06374e-05	260;140	100.167	A3SS	-	chr4:148618673-148618791;148617565-148617825;148617565-148617705
ENSMUSG00000031133.12	Arhgef6	Rac/Cdc42 guanine nucleotide exchange factor (GEF) 6 [Source:MGI Symbol;Acc:MGI:1920591]	protein_coding	0.724	0.87	0.894	0.801	0.602	0.657	0.545	0.667	0.629	0.531	0.466	0.474	-0.205	-0.297	3.66584e-06	4.28482e-11	126	187.917	SE	-	chrX:57241805-57241826;57243389-57243515;57244604-57244750
ENSMUSG00000048581.12	E130311K13Rik	RIKEN cDNA E130311K13 gene [Source:MGI Symbol;Acc:MGI:3607716]	protein_coding	0.723	0.675	0.764	0.651	NA	NA	NA	NA	1	1	1	1	NA	0.297	NA	1.41129e-08	60	21.875	SE	-	chr3:63920200-63920361;63927263-63927323;63929256-63929391
ENSMUSG00000039765.15	Cc2d2a	coiled-coil and C2 domain containing 2A [Source:MGI Symbol;Acc:MGI:1924487]	protein_coding	0.419	0.3	0.232	0.474	0.046	0.198	0.134	0.054	0.036	0.071	0.098	0.03	-0.248	-0.297	0.00103812	1.94665e-07	21	37	SE	+	chr5:43726195-43726372;43728270-43728291;43729856-43730060
ENSMUSG00000037669.14	Ldah	lipid droplet associated hydrolase [Source:MGI Symbol;Acc:MGI:1916082]	protein_coding	0.58	0.493	0.703	0.725	0.686	0.928	0.703	0.729	1	0.931	0.847	0.909	0.136	0.297	0.323322	3.17666e-07	173	66.5	SE	+	chr12:8220599-8220755;8238442-8238615;8268363-8268598
ENSMUSG00000032067.6	Pts	6-pyruvoyl-tetrahydropterin synthase [Source:MGI Symbol;Acc:MGI:1338783]	protein_coding	1	0.738	1	1	1	1	0.617	1	0.585	0.774	0.689	0.502	-0.03	-0.297	1	0.000518707	147	9.08333	SE	-	chr9:50524722-50524779;50526869-50527016;50528556-50528645
ENSMUSG00000033460.14	Armcx1	armadillo repeat containing, X-linked 1 [Source:MGI Symbol;Acc:MGI:1925498]	protein_coding	0.654	1	0.569	1	0.46	1	1	0.43	0.393	0.642	0.469	0.531	-0.083	-0.297	0.352334	0.00533317	163	10	SE	+	chrX:134718002-134718050;134718655-134718818;134718919-134719028
ENSMUSG00000039458.14	Mtmr12	myotubularin related protein 12 [Source:MGI Symbol;Acc:MGI:2443034]	protein_coding	0	0.522	0.609	0.796	0.896	0.7	1	1	0.757	0.879	0.869	0.609	0.417	0.297	0.00926276	0.399381	131;103	11.5833	A5SS	+	chr15:12236017-12236148;12236017-12236120;12237928-12238019
ENSMUSG00000031565.18	Fgfr1	fibroblast growth factor receptor 1 [Source:MGI Symbol;Acc:MGI:95522]	protein_coding	0.687	0.678	0.678	0.568	0.773	0.747	0.926	0.872	0.943	0.96	0.933	0.96	0.177	0.296	0.000287687	0	267	430.75	SE	+	chr8:25532249-25532428;25555507-25555774;25557730-25557814
ENSMUSG00000020282.18	Rhbdf1	rhomboid 5 homolog 1 [Source:MGI Symbol;Acc:MGI:104328]	protein_coding	0.702	0.801	0.782	0.593	0.574	0.46	0.66	0.744	0.412	0.362	0.419	0.502	-0.11	-0.296	0.426796	1.91023e-06	105	76.1667	SE	-	chr11:32215067-32215123;32215575-32215680;32215933-32216064
ENSMUSG00000033460.14	Armcx1	armadillo repeat containing, X-linked 1 [Source:MGI Symbol;Acc:MGI:1925498]	protein_coding	0.721	1	0.643	1	0.537	1	NA	0.34	0.424	0.687	0.462	0.607	-0.215	-0.296	1	0.0029504	93	9	SE	+	chrX:134717962-134718050;134718725-134718818;134718919-134718992
ENSMUSG00000066456.14	Hmgn3	high mobility group nucleosomal binding domain 3 [Source:MGI Symbol;Acc:MGI:2138069]	protein_coding	0.081	0.117	0	0	0.135	0.151	0.051	0.132	0	0.096	0.285	1	0.068	0.296	0.0363606	0.315066	87	9.5	SE	-	chr9:83109947-83110429;83110787-83110874;83110992-83111106
ENSMUSG00000033545.14	Znrf1	zinc and ring finger 1 [Source:MGI Symbol;Acc:MGI:2177308]	protein_coding	0.689	0.747	0.881	1	0.844	0.816	1	0.881	0.396	0.663	0.747	0.33	0.056	-0.295	1	0.0265441	102	16.5833	SE	+	chr8:111538464-111538703;111606746-111606848;111609292-111609388
ENSMUSG00000041180.13	Hectd2	HECT domain E3 ubiquitin protein ligase 2 [Source:MGI Symbol;Acc:MGI:2442663]	protein_coding	0	0.334	0.61	0	1	0.61	1	0.485	0.834	0.61	0.295	0.385	0.538	0.295	0.0316226	1	59	6.66667	SE	+	chr19:36599595-36599719;36601469-36601528;36604249-36604357
ENSMUSG00000026950.17	Neb	nebulin [Source:MGI Symbol;Acc:MGI:97292]	protein_coding	0.238	0.464	0.462	0.484	0.163	0.139	0.131	0.138	0.109	0.128	0.109	0.12	-0.269	-0.295	0	0	114;111	11696.1	MXE	-	chr2:52162904-52163009;52163936-52164050;52164591-52164702;52167559-52167664
ENSMUSG00000032355.16	Mlip	muscular LMNA-interacting protein [Source:MGI Symbol;Acc:MGI:1916892]	protein_coding	0.884	0.817	0.872	0.812	0.628	0.638	0.647	0.569	0.549	0.532	0.608	0.52	-0.226	-0.294	2.21506e-13	0	60	240.5	SE	-	chr9:77181351-77181396;77190323-77190383;77216976-77217048
ENSMUSG00000051747.14	Ttn	titin [Source:MGI Symbol;Acc:MGI:98864]	protein_coding	0.181	0.042	0.076	0.047	0.174	0.136	0.278	0.144	0.512	0.404	0.165	0.443	0.097	0.294	0.00214229	3.09311e-09	75	64.5	SE	-	chr2:76831787-76831874;76844204-76844279;76847387-76847471
ENSMUSG00000042286.13	Stab1	stabilin 1 [Source:MGI Symbol;Acc:MGI:2178742]	protein_coding	0.564	0.34	0.638	0.611	0.244	0.158	0.746	0.554	0.197	0.322	0.302	0.155	-0.113	-0.294	0.55076	0.00167199	310	61.8333	RI	-	chr14:31142957-31143014;31142957-31143267;31143117-31143267
ENSMUSG00000062312.5	Erbb2	erb-b2 receptor tyrosine kinase 2 [Source:MGI Symbol;Acc:MGI:95410]	protein_coding	0.832	0.078	0.355	0	0.259	0.28	0.579	1	0	0.016	0	0.073	0.213	-0.294	0.612367	0.00482173	343	14.0833	RI	+	chr11:98432910-98433049;98432910-98433253;98433130-98433253
ENSMUSG00000029207.16	Apbb2	amyloid beta (A4) precursor protein-binding, family B, member 2 [Source:MGI Symbol;Acc:MGI:108405]	protein_coding	0	0	0.267	0	0.564	0.28	1	1	0.28	0.301	0.368	0.493	0.644	0.294	9.23618e-06	0.0033597	209;206	7.58333	A3SS	-	chr5:66451467-66452283;66400075-66400284;66400075-66400281
ENSMUSG00000059518.14	Znhit1	zinc finger, HIT domain containing 1 [Source:MGI Symbol;Acc:MGI:1917353]	protein_coding	0.868	0.895	0.913	0.905	0.714	0.825	0.782	0.689	0.525	0.525	0.693	0.665	-0.143	-0.293	0.000569773	8.39485e-13	130	136.5	SE	-	chr5:136984878-136985049;136986125-136986255;136987488-136987508
ENSMUSG00000049807.16	Arhgap23	Rho GTPase activating protein 23 [Source:MGI Symbol;Acc:MGI:3697726]	protein_coding	0.678	0.67	0.092	0.272	0.36	0	0.205	0.448	0.213	0.062	0.098	0.169	-0.175	-0.293	0.828559	0.0139199	23	22.6667	SE	+	chr11:97491133-97491230;97491643-97491666;97493050-97493082
ENSMUSG00000071454.13	Dtnb	dystrobrevin, beta [Source:MGI Symbol;Acc:MGI:1203728]	protein_coding	1	0.426	1	0.87	0.597	0.597	0.198	0.426	0.597	0.731	0.27	0.526	-0.37	-0.293	0.000177897	0.000247064	90;41	6.91667	MXE	+	chr12:3772586-3772746;3773550-3773640;3774569-3774610;3779618-3779654
ENSMUSG00000037270.18	4932438A13Rik	RIKEN cDNA 4932438A13 gene [Source:MGI Symbol;Acc:MGI:2444631]	protein_coding	0.66	1	1	0	0.421	0.708	1	0.66	0.829	0	0.66	0	0.032	-0.293	0.436544	0.018529	180;177	4.33333	A3SS	+	chr3:36930997-36931135;36936988-36937168;36936991-36937168
ENSMUSG00000038260.10	Trpm4	transient receptor potential cation channel, subfamily M, member 4 [Source:MGI Symbol;Acc:MGI:1915917]	protein_coding	0.48	0.213	0.147	0.202	0.404	0.448	0.34	0.391	0.429	0.688	0.472	0.623	0.135	0.292	0.242114	0.00209854	175	39.25	SE	-	chr7:45326976-45327140;45327720-45327895;45333381-45333452
ENSMUSG00000017718.15	Afmid	arylformamidase [Source:MGI Symbol;Acc:MGI:2448704]	protein_coding	0.652	0.688	0.436	0.635	0.226	0.325	0.305	0.263	0.306	0.284	0.302	0.349	-0.323	-0.292	0.00125031	0.00298039	86	33.5	SE	+	chr11:117832527-117832576;117834766-117834852;117834945-117835018
ENSMUSG00000054514.3	Atad3aos	ATPase family, AAA domain containing 3A, opposite strand [Source:MGI Symbol;Acc:MGI:1917698]	antisense_RNA	0	1	1	0	1	1	NA	1	1	1	1	0.168	0.5	0.292	1	0.045185	393	3.41667	SE	+	chr4:155761220-155761286;155761384-155761777;155763369-155763560
ENSMUSG00000029122.11	Evc	EvC ciliary complex subunit 1 [Source:MGI Symbol;Acc:MGI:1890596]	protein_coding	0.009	0.049	0.033	0	0.1	0	0.023	0.07	0.273	0.267	0.389	0.327	0.026	0.291	1	0	66	37.25	SE	-	chr5:37314564-37314571;37314761-37314827;37316324-37316423
ENSMUSG00000024150.11	Mcfd2	multiple coagulation factor deficiency 2 [Source:MGI Symbol;Acc:MGI:2183439]	protein_coding	1	1	0.604	0.786	0.604	0.604	0.71	0.579	0.839	0.379	0.344	0.665	-0.223	-0.291	0.1613	0.0198213	225	15.3333	SE	-	chr17:87258782-87258881;87264140-87264365;87265834-87265904
ENSMUSG00000031575.18	Ash2l	ash2 (absent, small, or homeotic)-like (Drosophila) [Source:MGI Symbol;Acc:MGI:1344416]	protein_coding	0.884	0.909	0.882	0.974	0.74	0.727	0.732	0.751	0.605	0.561	0.65	0.67	-0.175	-0.291	3.30573e-07	0	76;96	124.167	MXE	-	chr8:25828765-25828859;25831272-25831348;25832639-25832735;25833750-25833846
ENSMUSG00000051747.14	Ttn	titin [Source:MGI Symbol;Acc:MGI:98864]	protein_coding	0.071	0.041	0.034	0.055	0.152	0.221	0.11	0.166	0.465	0.38	0.226	0.292	0.112	0.29	7.93681e-06	0	81	62.1667	SE	-	chr2:76831787-76831874;76840232-76840313;76847387-76847471
ENSMUSG00000018417.14	Myo1b	myosin IB [Source:MGI Symbol;Acc:MGI:107752]	protein_coding	0.762	0.648	0.578	0.68	0.606	0.836	0.717	0.892	1	1	0.875	0.953	0.096	0.29	1	2.19468e-09	87	50	SE	-	chr1:51763889-51763964;51766821-51766908;51769003-51769090
ENSMUSG00000032599.12	Ip6k2	inositol hexaphosphate kinase 2 [Source:MGI Symbol;Acc:MGI:1923750]	protein_coding	0.716	0.872	0.615	0.735	0.447	0.483	0.602	0.704	0.358	0.346	0.531	0.545	-0.176	-0.29	0.390366	0.00663479	32	35.8333	SE	+	chr9:108796130-108796396;108796540-108796572;108796654-108796783
ENSMUSG00000020646.16	Mboat2	membrane bound O-acyltransferase domain containing 2 [Source:MGI Symbol;Acc:MGI:1914466]	protein_coding	1	1	0.337	1	1	1	NA	0.67	1	0.504	0.337	0.337	0.056	-0.29	1	0.0494635	96	3.58333	SE	+	chr12:24882716-24882794;24924198-24924294;24934566-24934622
ENSMUSG00000051747.14	Ttn	titin [Source:MGI Symbol;Acc:MGI:98864]	protein_coding	0.237	0.38	0.331	0.381	0.032	0.073	0.075	0.038	0.047	0.039	0.028	0.056	-0.278	-0.29	0	0	138;138	170.583	MXE	-	chr2:76954794-76955088;76965090-76965228;76965776-76965914;76967053-76967185
ENSMUSG00000036437.6	Npy1r	neuropeptide Y receptor Y1 [Source:MGI Symbol;Acc:MGI:104963]	protein_coding	0.418	0	0	0	0.589	0.323	0	0	0.418	0	0.741	0.418	0.123	0.29	1	0.00137383	74;149	5.08333	MXE	+	chr8:66697191-66697522;66699367-66699441;66701387-66701536;66703782-66704625
ENSMUSG00000038777.19	Sema6c	sema domain, transmembrane domain (TM), and cytoplasmic domain, (semaphorin) 6C [Source:MGI Symbol;Acc:MGI:1338032]	protein_coding	0.623	0.459	0.42	0.416	0.714	0.789	0.735	0.695	0.789	0.773	0.746	0.766	0.254	0.289	1.99871e-10	1.1252e-14	96	877.417	SE	+	chr3:95171557-95171602;95171790-95171886;95172254-95174024
ENSMUSG00000031078.15	Cttn	cortactin [Source:MGI Symbol;Acc:MGI:99695]	protein_coding	0.736	0.543	0.642	0.496	0.773	0.867	0.658	0.787	0.867	0.887	0.97	0.85	0.167	0.289	0.0234723	5.22099e-10	111	138.667	SE	-	chr7:144449559-144449615;144452026-144452137;144452547-144452658
ENSMUSG00000043987.18	Cep164	centrosomal protein 164 [Source:MGI Symbol;Acc:MGI:2384878]	protein_coding	1	1	0.703	1	1	0.328	0.283	1	0.548	0.407	0.594	1	-0.273	-0.288	0.0680592	5.6899e-06	1659	39.1667	SE	-	chr9:45803172-45803328;45805985-45807644;45809703-45809908
ENSMUSG00000029767.16	Calu	calumenin [Source:MGI Symbol;Acc:MGI:1097158]	protein_coding	0.33	0.211	0.245	0.176	0.46	0.472	0.431	0.345	0.566	0.539	0.539	0.466	0.186	0.287	5.57033e-08	0	194	484.083	SE	+	chr6:29356470-29356697;29361293-29361487;29361559-29361753
ENSMUSG00000061723.18	Tnnt3	troponin T3, skeletal, fast [Source:MGI Symbol;Acc:MGI:109550]	protein_coding	0.505	0.654	0.549	0.696	0.373	0.326	0.227	0.349	0.35	0.399	0.258	0.247	-0.282	-0.287	3.24348e-13	9.66149e-13	15	42167.2	SE	+	chr7:142504047-142504065;142504249-142504264;142505515-142505530
ENSMUSG00000064080.12	Fbln2	fibulin 2 [Source:MGI Symbol;Acc:MGI:95488]	protein_coding	0.407	0.466	0.52	0.721	0.481	0.594	0.609	0.708	0.188	0.12	0.278	0.379	0.07	-0.287	1	1.39061e-05	141	218.917	SE	+	chr6:91257724-91257826;91259629-91259770;91263338-91263473
ENSMUSG00000014778.10	Fhod1	formin homology 2 domain containing 1 [Source:MGI Symbol;Acc:MGI:2679008]	protein_coding	0.126	0.113	0.214	0.187	0.347	0.233	0.368	0.35	0.536	0.438	0.423	0.389	0.165	0.287	4.02145e-08	0	551	191.25	RI	-	chr8:105331641-105331824;105331641-105332192;105332036-105332192
ENSMUSG00000024212.8	Mllt1	myeloid/lymphoid or mixed-lineage leukemia; translocated to, 1 [Source:MGI Symbol;Acc:MGI:1927238]	protein_coding	0.808	0.943	0.912	0.818	0.678	0.414	0.23	0.554	0.679	0.56	0.601	0.499	-0.401	-0.285	5.32423e-08	8.0003e-10	126	98.75	SE	-	chr17:56899768-56900296;56902562-56902688;56905711-56905855
ENSMUSG00000031256.11	Cstf2	cleavage stimulation factor, 3 pre-RNA subunit 2 [Source:MGI Symbol;Acc:MGI:1343054]	protein_coding	0.172	0.059	0	0	0.135	0.18	0.454	0	0.592	0.196	0.193	0.384	0.135	0.284	0.00505851	6.95601e-05	60	11.3333	SE	+	chrX:134069844-134069907;134072414-134072474;134073135-134073277
ENSMUSG00000037712.15	Fermt2	fermitin family member 2 [Source:MGI Symbol;Acc:MGI:2385001]	protein_coding	0.863	0.951	0.941	0.947	0.735	0.704	0.834	0.771	0.73	0.55	0.664	0.624	-0.164	-0.283	0	0	33	727.083	SE	-	chr14:45475897-45476113;45476417-45476450;45482431-45482566
ENSMUSG00000000827.18	Tpd52l2	tumor protein D52-like 2 [Source:MGI Symbol;Acc:MGI:1913564]	protein_coding	0.739	0.845	0.783	0.837	0.5	0.566	0.504	0.452	0.523	0.533	0.465	0.549	-0.295	-0.283	0	0	60	353.833	SE	+	chr2:181501904-181502053;181502875-181502935;181508165-181508267
ENSMUSG00000020400.17	Tnip1	TNFAIP3 interacting protein 1 [Source:MGI Symbol;Acc:MGI:1926194]	protein_coding	0.98	0.901	0.898	0.933	0.831	0.586	0.594	0.826	0.68	0.651	0.571	0.676	-0.219	-0.283	5.36708e-05	5.82861e-13	172	128.083	SE	-	chr11:54939597-54939735;54940710-54940882;54956020-54956178
ENSMUSG00000025006.15	Sorbs1	sorbin and SH3 domain containing 1 [Source:MGI Symbol;Acc:MGI:700014]	protein_coding	0.522	0.556	0.522	0.721	0.514	0.374	0.368	0.418	0.278	0.311	0.277	0.323	-0.162	-0.283	0.198315	1.12285e-06	30	174.333	SE	-	chr19:40364993-40365166;40369689-40369719;40373475-40373617
ENSMUSG00000035597.18	Prpf39	pre-mRNA processing factor 39 [Source:MGI Symbol;Acc:MGI:104602]	protein_coding	0.654	0.439	0.586	0.581	NA	NA	NA	NA	0.765	0.947	0.791	0.888	NA	0.283	NA	0.000657262	163	40.875	SE	+	chr12:65043231-65043357;65043714-65043877;65044005-65044124
ENSMUSG00000051747.14	Ttn	titin [Source:MGI Symbol;Acc:MGI:98864]	protein_coding	0.51	0.346	0.339	0.134	0.48	0.46	0.447	0.305	0.729	0.444	0.644	0.645	0.091	0.283	0.901354	0.00192186	78	88.4167	SE	-	chr2:76847724-76847808;76848278-76848356;76850569-76850644
ENSMUSG00000006673.14	Qrich1	glutamine-rich 1 [Source:MGI Symbol;Acc:MGI:1916482]	protein_coding	0.78	0.671	0.743	0.437	0.842	0.381	1	0.674	0.513	0.293	0.294	0.4	0.067	-0.283	1	0.0183328	124	27.5833	SE	+	chr9:108517113-108517240;108518702-108518826;108528588-108528918
ENSMUSG00000025316.16	Banp	BTG3 associated nuclear protein [Source:MGI Symbol;Acc:MGI:1889023]	protein_coding	0.917	0.673	0.639	0.846	0.554	0.314	0.647	0.464	0.492	0.585	0.534	0.333	-0.274	-0.283	0.0669908	0.0311182	117	28.9167	SE	+	chr8:121978554-121978754;121989954-121990071;121991527-121991703
ENSMUSG00000022020.14	Naa16	N(alpha)-acetyltransferase 16, NatA auxiliary subunit [Source:MGI Symbol;Acc:MGI:1914147]	protein_coding	0.418	0.251	0.184	0.242	0.31	0.606	0.418	0.421	0.451	0.422	0.583	0.767	0.165	0.282	0.204666	0.0126558	142	41.5	SE	-	chr14:79344894-79345108;79350688-79350830;79351372-79351501
ENSMUSG00000022377.16	Asap1	ArfGAP with SH3 domain, ankyrin repeat and PH domain1 [Source:MGI Symbol;Acc:MGI:1342335]	protein_coding	0.075	0.182	0.101	0.286	0.379	0.258	0.595	0.328	0.557	0.446	0.499	0.268	0.229	0.282	0.115043	0.0012147	123;87	25.25	A5SS	-	chr15:64158881-64159004;64158917-64159004;64152829-64152930
ENSMUSG00000055027.17	Smyd1	SET and MYND domain containing 1 [Source:MGI Symbol;Acc:MGI:104790]	protein_coding	0.532	0.443	0.42	0.418	0.587	0.582	0.6	0.581	0.757	0.706	0.722	0.75	0.134	0.281	1.98155e-06	0	39	1375.67	SE	-	chr6:71225331-71225521;71235342-71235381;71237356-71237487
ENSMUSG00000000223.13	Drp2	dystrophin related protein 2 [Source:MGI Symbol;Acc:MGI:107432]	protein_coding	1	0.31	1	1	0.536	0.6	0	0.474	0.344	0.231	0.612	1	-0.425	-0.281	0.00391497	0.00164363	121	8.75	SE	+	chrX:134423775-134423953;134427056-134427177;134428313-134428477
ENSMUSG00000031561.16	Tenm3	teneurin transmembrane protein 3 [Source:MGI Symbol;Acc:MGI:1345183]	protein_coding	0.325	0.142	0.13	0.524	0.216	0	0	0	0	0	0	0	-0.226	-0.28	0.000312928	3.22343e-06	21	7.33333	SE	-	chr8:48278957-48279190;48287132-48287153;48287790-48288040
ENSMUSG00000036948.17	BC037034	cDNA sequence BC037034 [Source:MGI Symbol;Acc:MGI:2385896]	protein_coding	0.052	0.209	0.228	0.25	0.285	0.418	0.22	0.205	0.545	0.413	0.553	0.348	0.097	0.28	0.472171	0.000140183	882;155	68.5	A3SS	-	chr5:138261801-138261884;138260834-138261716;138260834-138260989
ENSMUSG00000035266.16	Helq	helicase, POLQ-like [Source:MGI Symbol;Acc:MGI:2176740]	protein_coding	0.469	0.57	0.275	0.371	0	0.099	NA	0.138	0	0.164	0	0.399	-0.342	-0.28	1	0.0378206	111;98	7.16667	A5SS	-	chr5:100790125-100790236;100790138-100790236;100786983-100787082
ENSMUSG00000042520.16	Ubap2l	ubiquitin-associated protein 2-like [Source:MGI Symbol;Acc:MGI:1921633]	protein_coding	0.214	0.28	0.199	0.285	0.321	0.399	0.343	0.248	0.581	0.491	0.526	0.497	0.083	0.279	0.0982459	0	75	206.417	SE	-	chr3:90028324-90028377;90031295-90031370;90034064-90034177
ENSMUSG00000027763.13	Mbnl1	muscleblind like splicing factor 1 [Source:MGI Symbol;Acc:MGI:1928482]	protein_coding	0.384	0.41	0.335	0.3	0.854	0.933	0.765	0.751	0.08	0.07	0.103	0.059	0.468	-0.279	0	0	223	318	SE	+	chr3:60501219-60501423;60528755-60528978;60595593-60598100
ENSMUSG00000018417.14	Myo1b	myosin IB [Source:MGI Symbol;Acc:MGI:107752]	protein_coding	0.253	0.27	0.63	0.221	0.39	0.415	0.68	0.494	0.77	0.606	0.629	0.485	0.151	0.279	0.799887	0.013942	87	51.6667	SE	-	chr1:51766821-51766908;51768649-51768736;51769003-51769090
ENSMUSG00000026950.17	Neb	nebulin [Source:MGI Symbol;Acc:MGI:97292]	protein_coding	0.7	0.434	0.346	0.287	0.437	0.375	0.356	0.394	0.696	0.721	0.683	0.784	-0.051	0.279	0.906109	7.49721e-05	93;93	2335.5	MXE	-	chr2:52150536-52150629;52151363-52151456;52157290-52157383;52157831-52157912
ENSMUSG00000036672.5	Cenpt	centromere protein T [Source:MGI Symbol;Acc:MGI:2443939]	protein_coding	0	0.497	0	0	0.213	0.072	0	0.198	0.598	0.232	0.331	0.452	-0.004	0.279	0.0944699	0.000323923	335	10.25	RI	-	chr8:105849186-105849323;105849186-105849521;105849424-105849521
ENSMUSG00000009687.14	Fxyd5	FXYD domain-containing ion transport regulator 5 [Source:MGI Symbol;Acc:MGI:1201785]	protein_coding	0	0	0	0	0.248	0	0.248	NA	0.117	0.43	0	0.569	0.165	0.279	1	0.00593709	90;39	5.91667	A3SS	-	chr7:31041396-31041457;31040182-31040272;31040182-31040221
ENSMUSG00000029106.14	Add1	adducin 1 (alpha) [Source:MGI Symbol;Acc:MGI:87918]	protein_coding	0.09	0.074	0.047	0.068	0.2	0.206	0.202	0.307	0.272	0.314	0.366	0.44	0.159	0.278	0	0	37	279.917	SE	+	chr5:34628414-34628513;34629135-34629172;34630469-34632305
ENSMUSG00000051586.16	Mical3	microtubule associated monooxygenase, calponin and LIM domain containing 3 [Source:MGI Symbol;Acc:MGI:2442733]	protein_coding	0.543	0.398	0.558	0.426	0.248	0.188	0.423	0.173	0.171	0.169	0.265	0.207	-0.223	-0.278	0.00697202	2.73472e-06	51	63.75	SE	-	chr6:120952374-120952485;120953633-120953684;120957698-120957793
ENSMUSG00000037300.18	Ttc13	tetratricopeptide repeat domain 13 [Source:MGI Symbol;Acc:MGI:2384573]	protein_coding	0.485	0.782	0.551	0.561	0.263	0.491	0.256	0.578	0.259	0.333	0.427	0.249	-0.198	-0.278	0.151715	0.00109801	111	56.9167	SE	-	chr8:124690276-124690359;124694829-124694940;124709902-124709973
ENSMUSG00000026950.17	Neb	nebulin [Source:MGI Symbol;Acc:MGI:97292]	protein_coding	0.365	0.151	0.187	0.13	0.412	0.473	0.424	0.388	0.494	0.485	0.476	0.49	0.216	0.278	4.86612e-11	0	93;93	8038.5	MXE	-	chr2:52150966-52151059;52151363-52151456;52157831-52157924;52159476-52159569
ENSMUSG00000031636.7	Pdlim3	PDZ and LIM domain 3 [Source:MGI Symbol;Acc:MGI:1859274]	protein_coding	0.034	0.008	0.012	0.015	0.169	0.193	0.128	0.141	0.312	0.311	0.24	0.316	0.141	0.278	0	0	188;68	2695.92	MXE	+	chr8:45900474-45900559;45908468-45908656;45909018-45909086;45915128-45915259
ENSMUSG00000026199.17	Ankzf1	ankyrin repeat and zinc finger domain containing 1 [Source:MGI Symbol;Acc:MGI:1098746]	protein_coding	0.495	0.593	0.692	0.406	0.523	0.29	0.297	0.316	0.38	0.251	0.323	0.119	-0.19	-0.278	0.114236	0.00208818	581	51.3333	RI	+	chr1:75195800-75195948;75195800-75196381;75196152-75196381
ENSMUSG00000022758.12	P2rx6	purinergic receptor P2X, ligand-gated ion channel, 6 [Source:MGI Symbol;Acc:MGI:1337113]	protein_coding	0.736	0.663	0.642	0.711	0.451	0.508	0.367	0.342	0.313	0.406	0.448	0.477	-0.271	-0.277	1.64969e-05	1.90701e-06	110	88.5	SE	+	chr16:17568032-17568174;17568260-17568370;17570357-17570451
ENSMUSG00000061723.18	Tnnt3	troponin T3, skeletal, fast [Source:MGI Symbol;Acc:MGI:109550]	protein_coding	0.675	0.627	0.749	0.737	0.835	0.785	0.755	0.645	0.987	0.98	0.981	0.95	0.058	0.277	0.229367	0	14;18	774.083	MXE	+	chr7:142501637-142501654;142501828-142501842;142504047-142504065;142508334-142508353
ENSMUSG00000023942.15	Slc29a1	solute carrier family 29 (nucleoside transporters), member 1 [Source:MGI Symbol;Acc:MGI:1927073]	protein_coding	0.326	0.285	0.504	0.301	0.563	0.613	1	0.877	0.593	0.548	0.569	0.814	0.409	0.277	0.00830893	0.011198	165;83	39.25	A3SS	-	chr17:45595481-45595502;45592178-45592343;45592178-45592261
ENSMUSG00000029290.12	Zfp326	zinc finger protein 326 [Source:MGI Symbol;Acc:MGI:1927246]	protein_coding	0.713	0.485	0.527	0.764	0.819	0.807	0.534	1	0.735	1	0.864	1	0.168	0.277	0.106342	0.000579228	2523;112	117.667	A5SS	+	chr5:105886316-105888839;105886316-105886428;105891117-105891316
ENSMUSG00000007837.11	Prrg2	proline-rich Gla (G-carboxyglutamic acid) polypeptide 2 [Source:MGI Symbol;Acc:MGI:1929596]	protein_coding	0.887	0.765	0.785	0.817	0.63	0.578	0.509	0.653	0.434	0.508	0.664	0.545	-0.221	-0.276	0.00733374	0.000102146	211	77.3333	SE	-	chr7:45059971-45060011;45060204-45060415;45060740-45060892
ENSMUSG00000000884.16	Gnb1l	guanine nucleotide binding protein (G protein), beta polypeptide 1-like [Source:MGI Symbol;Acc:MGI:1338057]	protein_coding	1	1	1	1	1	1	0.755	1	1	0.54	0.355	1	-0.061	-0.276	1	0.00628188	126	5.91667	SE	+	chr16:18499045-18499140;18540971-18541097;18548092-18548191
ENSMUSG00000069094.12	Pde7a	phosphodiesterase 7A [Source:MGI Symbol;Acc:MGI:1202402]	protein_coding	0.313	0.712	0.593	0.455	0.58	0.503	0.195	0.195	0.272	0.249	0.26	0.189	-0.15	-0.276	1	0.00753833	64	23.5	SE	-	chr3:19236443-19236539;19241145-19241209;19256777-19256861
ENSMUSG00000041225.16	Arhgap12	Rho GTPase activating protein 12 [Source:MGI Symbol;Acc:MGI:1922665]	protein_coding	1	0.862	1	0.22	0.459	0	1	NA	0.629	0.361	0.56	0.43	-0.284	-0.276	1	0.00884063	76	8.16667	SE	-	chr18:6069830-6070091;6073210-6073286;6135803-6135941
ENSMUSG00000037326.10	Capn15	calpain 15 [Source:MGI Symbol;Acc:MGI:1355075]	protein_coding	0.639	0.373	0.482	1	0.723	0.77	0.796	1	0.867	0.867	0.864	1	0.199	0.276	0.530768	0.0309835	167	22.3333	SE	-	chr17:25959806-25959985;25960064-25960231;25960336-25960563
ENSMUSG00000062866.15	Phactr2	phosphatase and actin regulator 2 [Source:MGI Symbol;Acc:MGI:2446138]	protein_coding	0.442	0.36	0.338	0.38	0.477	0.55	0.589	0.446	0.724	0.588	0.611	0.702	0.136	0.276	0.189952	0.000169754	12;240	52.5	MXE	-	chr10:13253341-13253879;13255309-13255321;13257576-13257816;13261765-13261924
ENSMUSG00000027457.15	Snph	syntaphilin [Source:MGI Symbol;Acc:MGI:2139270]	protein_coding	0	0	0.083	0.142	0	0	0.142	0	0.355	0.18	0.398	0.398	-0.021	0.276	1	0.0109885	420	4.5	RI	-	chr2:151632147-151632254;151632147-151632567;151632455-151632567
ENSMUSG00000054099.11	Slc25a40	solute carrier family 25, member 40 [Source:MGI Symbol;Acc:MGI:2442486]	protein_coding	1	0.445	0.449	1	0.519	1	1	0.634	1	1	1	1	0.065	0.276	0.0990948	0.0236417	1851;68	39.75	A5SS	+	chr5:8440720-8442571;8440720-8440788;8443611-8443785
ENSMUSG00000028402.17	Mpdz	multiple PDZ domain protein [Source:MGI Symbol;Acc:MGI:1343489]	protein_coding	0.861	0.875	0.911	0.873	NA	NA	NA	NA	0.58	0.638	0.618	0.586	NA	-0.275	NA	0	99;111	190.125	MXE	-	chr4:81310156-81310319;81313499-81313598;81317593-81317704;81320345-81320523
ENSMUSG00000039361.11	Picalm	phosphatidylinositol binding clathrin assembly protein [Source:MGI Symbol;Acc:MGI:2385902]	protein_coding	0.573	0.82	0.813	0.824	0.609	0.593	0.651	0.668	0.47	0.507	0.445	0.51	-0.127	-0.274	0.0142774	3.68951e-09	150	554.667	SE	+	chr7:90177499-90177603;90182218-90182368;90189149-90189257
ENSMUSG00000039738.16	Slx4	SLX4 structure-specific endonuclease subunit homolog (S. cerevisiae) [Source:MGI Symbol;Acc:MGI:106299]	protein_coding	1	0.897	1	1	0.808	1	1	1	1	0.49	0.636	0.677	-0.022	-0.274	1	0.00472053	184	12.4167	SE	-	chr16:3994707-3994920;3995693-3995877;3999117-3999345
ENSMUSG00000022016.15	Akap11	A kinase (PRKA) anchor protein 11 [Source:MGI Symbol;Acc:MGI:2684060]	protein_coding	0.39	0.166	0.233	0.282	0.646	0.213	0.52	0.275	0.474	0.575	0.54	0.575	0.146	0.273	0.73364	0.000663538	84	27.5	SE	-	chr14:78502189-78502236;78502938-78503022;78507724-78507880
ENSMUSG00000020788.15	Atp2a3	ATPase, Ca++ transporting, ubiquitous [Source:MGI Symbol;Acc:MGI:1194503]	protein_coding	1	0.702	0.933	0.811	0.349	0.699	0.811	0.752	0.647	0.455	0.598	0.652	-0.209	-0.273	0.260373	0.00663479	86	24.5	SE	+	chr11:72988969-72989087;72989474-72989560;72991688-72993043
ENSMUSG00000047045.17	Tmem164	transmembrane protein 164 [Source:MGI Symbol;Acc:MGI:2148020]	protein_coding	1	1	1	0.207	0.38	0.365	0	1	0.434	0.602	0.676	0.403	-0.365	-0.273	0.017553	0.0431368	659	31.75	SE	+	chrX:142681417-142681556;142682290-142682949;142752039-142752089
ENSMUSG00000057802.8	Gm10030	predicted gene 10030 [Source:MGI Symbol;Acc:MGI:3641798]	processed_transcript	0.357	0.314	0.493	0.253	NA	NA	NA	NA	0.602	0.566	0.654	0.689	NA	0.273	NA	0.00205213	137;163	27.75	MXE	+	chr9:110992727-110992948;111004752-111004889;111006776-111006939;111007452-111008029
ENSMUSG00000026782.15	Abi2	abl-interactor 2 [Source:MGI Symbol;Acc:MGI:106913]	protein_coding	0.034	0.149	0.048	0	0.612	0.296	0	0.319	0.313	0.381	0.327	0.299	0.249	0.272	0.000277117	4.95842e-08	183	17	SE	+	chr1:60448077-60448202;60450070-60450253;60453603-60453762
ENSMUSG00000019796.12	Lrp11	low density lipoprotein receptor-related protein 11 [Source:MGI Symbol;Acc:MGI:2442989]	protein_coding	0.902	0.725	0.676	0.524	0.854	0.578	0.647	1	1	1	0.915	1	0.063	0.272	1	5.98976e-05	126	32.4167	SE	+	chr10:7598691-7598848;7602828-7602954;7604173-7604383
ENSMUSG00000025878.16	Uimc1	ubiquitin interaction motif containing 1 [Source:MGI Symbol;Acc:MGI:103185]	protein_coding	0.452	0.4	0.35	0.465	0.612	0.804	0.491	0.225	0.563	0.847	0.688	0.659	0.116	0.272	1	0.000607243	106	40.6667	SE	-	chr13:55069721-55069807;55076301-55076407;55077402-55077527
ENSMUSG00000057802.8	Gm10030	predicted gene 10030 [Source:MGI Symbol;Acc:MGI:3641798]	processed_transcript	1	0.682	0.602	1	0.665	0.841	0.791	0.773	0.294	0.63	0.716	0.557	-0.053	-0.272	1	0.0475072	163	18.5	SE	+	chr9:111004752-111004889;111006776-111006939;111007452-111008029
ENSMUSG00000028073.15	Pear1	platelet endothelial aggregation receptor 1 [Source:MGI Symbol;Acc:MGI:1920432]	protein_coding	0.27	0.552	0.526	0.596	0.129	0.137	0.156	0	0.357	0.345	0.06	0.095	-0.38	-0.272	0.0215015	0.245942	134;99	11.5	A5SS	-	chr3:87763224-87763358;87763259-87763358;87762211-87762281
ENSMUSG00000071103.9	1700029J07Rik	RIKEN cDNA 1700029J07 gene [Source:MGI Symbol;Acc:MGI:1916729]	protein_coding	1	0.472	1	0.442	1	1	1	0.692	1	1	1	1	0.195	0.271	0.0570841	0.0285048	1749	41.1667	RI	-	chr8:45973503-45973680;45973503-45975252;45975078-45975252
ENSMUSG00000051747.14	Ttn	titin [Source:MGI Symbol;Acc:MGI:98864]	protein_coding	0.22	0.123	0.141	0.071	0.226	0.347	0.286	0.217	0.488	0.465	0.259	0.423	0.13	0.27	6.6031e-05	3.72348e-10	300	103.75	SE	-	chr2:76831787-76831874;76841089-76841389;76847387-76847471
ENSMUSG00000020271.17	Fbxw11	F-box and WD-40 domain protein 11 [Source:MGI Symbol;Acc:MGI:2144023]	protein_coding	1	1	1	0.929	0.709	0.483	0.899	0.795	0.589	0.704	0.75	0.805	-0.261	-0.27	7.7024e-08	1.57969e-09	157	41.4167	SE	+	chr11:32642903-32642935;32652747-32652904;32680200-32680302
ENSMUSG00000022255.15	Mtdh	metadherin [Source:MGI Symbol;Acc:MGI:1914404]	protein_coding	0.176	0.263	0.31	0.397	NA	NA	NA	NA	0.528	0.586	0.605	0.506	NA	0.27	NA	5.70693e-08	90	137.125	SE	+	chr15:34117879-34118110;34121422-34121512;34131163-34131288
ENSMUSG00000026313.16	Hdac4	histone deacetylase 4 [Source:MGI Symbol;Acc:MGI:3036234]	protein_coding	0.068	0.335	0.258	0.583	0.13	0.058	0.166	0	0.117	0	0.046	0	-0.223	-0.27	0.0387135	1.14091e-07	87	25.6667	SE	-	chr1:92054900-92054972;92091731-92091818;92113227-92113331
ENSMUSG00000005611.15	Mrvi1	MRV integration site 1 [Source:MGI Symbol;Acc:MGI:1338023]	protein_coding	0.051	0.175	0.139	0.244	NA	NA	NA	NA	0.396	0.319	0.573	0.402	NA	0.27	NA	0.0012314	101;149	24	MXE	-	chr7:110927800-110927871;110929477-110929578;110945832-110945981;110982090-110982204
ENSMUSG00000026617.16	Bpnt1	bisphosphate 3-nucleotidase 1 [Source:MGI Symbol;Acc:MGI:1338800]	protein_coding	0.49	0.532	0.653	0.688	0.896	0.855	0.923	1	0.899	0.81	0.863	0.869	0.328	0.269	1.66595e-08	1.71456e-05	45	57.25	SE	+	chr1:185348743-185348835;185349836-185349881;185352181-185352379
ENSMUSG00000026771.14	Spopl	speckle-type POZ protein-like [Source:MGI Symbol;Acc:MGI:1924107]	protein_coding	0.252	0.286	0.288	0.336	0.447	0.302	0.319	0.431	0.706	0.503	0.537	0.491	0.084	0.269	1	0.004065	97	31.3333	SE	-	chr2:23537460-23537638;23541518-23541615;23543196-23543324
ENSMUSG00000064302.13	Clasp1	CLIP associating protein 1 [Source:MGI Symbol;Acc:MGI:1923957]	protein_coding	0.439	0.312	0.386	0.377	0.15	0.028	0.097	0.247	0.114	0.089	0.034	0.199	-0.248	-0.269	3.1856e-05	6.97294e-10	108;63	56.75	MXE	+	chr1:118525296-118525455;118531977-118532085;118536134-118536197;118539265-118539369
ENSMUSG00000062866.15	Phactr2	phosphatase and actin regulator 2 [Source:MGI Symbol;Acc:MGI:2446138]	protein_coding	0.682	0.848	0.671	0.613	0.757	0.621	0.781	0.831	0.19	0.51	0.572	0.471	0.044	-0.268	1	0.0384424	12	19.75	SE	-	chr10:13253341-13253879;13255309-13255321;13261765-13261924
ENSMUSG00000020776.18	Fbf1	Fas (TNFRSF6) binding factor 1 [Source:MGI Symbol;Acc:MGI:1922033]	protein_coding	1	0.767	0.736	0.835	0.432	0.575	0.238	0.432	0.337	0.517	0.696	0.717	-0.415	-0.268	0.00227884	0.0899831	96	18.3333	SE	-	chr11:116165831-116165912;116167132-116167228;116167551-116168154
ENSMUSG00000021144.14	Mta1	metastasis associated 1 [Source:MGI Symbol;Acc:MGI:2150037]	protein_coding	0.49	0.263	0.443	0.419	0.618	0.553	0.661	0.685	0.674	0.649	0.72	0.64	0.226	0.267	0.000418439	5.01635e-07	51	106	SE	+	chr12:113116987-113117081;113120210-113120261;113120826-113120953
ENSMUSG00000051747.14	Ttn	titin [Source:MGI Symbol;Acc:MGI:98864]	protein_coding	0.153	0.222	0.067	0.057	0.265	0.213	0.327	0.16	0.321	0.351	0.448	0.448	0.116	0.267	0.323508	0.000616854	84	19.1667	SE	-	chr2:76831787-76831874;76832100-76832184;76850569-76850644
ENSMUSG00000034312.14	Iqsec1	IQ motif and Sec7 domain 1 [Source:MGI Symbol;Acc:MGI:1196356]	protein_coding	0.525	0.37	0.291	0.185	0.605	0.445	0.518	0.399	0.611	0.672	0.594	0.564	0.149	0.267	0.322975	0.000652034	50	63.8333	SE	-	chr6:90659597-90662955;90664021-90664071;90667899-90668076
ENSMUSG00000021693.19	Kif2a	kinesin family member 2A [Source:MGI Symbol;Acc:MGI:108390]	protein_coding	0.513	0.788	0.733	0.729	0.398	0.482	0.443	0.422	0.44	0.317	0.376	0.561	-0.255	-0.267	0.000937986	0.00178879	114	55.25	SE	-	chr13:106968637-106968788;106969703-106969817;106974494-106974562
ENSMUSG00000096054.3	Syne1	spectrin repeat containing, nuclear envelope 1 [Source:MGI Symbol;Acc:MGI:1927152]	protein_coding	0.705	0.475	0.327	0.239	0.272	0.282	0.215	0.113	0.078	0.186	0.187	0.232	-0.216	-0.266	0.0812448	0.00301772	69	83.5833	SE	-	chr10:5043610-5043753;5045265-5045334;5047530-5047858
ENSMUSG00000071337.11	Tia1	cytotoxic granule-associated RNA binding protein 1 [Source:MGI Symbol;Acc:MGI:107914]	protein_coding	0.304	0.582	0.413	0.455	0.64	0.692	0.692	0.628	0.775	0.75	0.692	0.6	0.225	0.266	0.0392663	0.00308866	33	32.6667	SE	+	chr6:86418877-86418932;86419100-86419133;86420323-86420411
ENSMUSG00000042439.12	Zfp532	zinc finger protein 532 [Source:MGI Symbol;Acc:MGI:3036282]	protein_coding	0.301	0.203	0.234	0.089	0.503	0.508	0.496	0.457	0.519	0.636	0.376	0.359	0.284	0.266	7.74232e-05	0.00267527	182;177	35.5833	MXE	+	chr18:65622983-65625334;65638749-65638931;65644192-65644369;65651559-65651722
ENSMUSG00000015083.11	C8g	complement component 8, gamma polypeptide [Source:MGI Symbol;Acc:MGI:88237]	protein_coding	0.19	0.272	0.351	0.477	0.299	0.322	0.268	0.334	0	0.227	0	0	-0.017	-0.266	1	0.000282979	460	20	RI	-	chr2:25498655-25498943;25498655-25499115;25499013-25499115
ENSMUSG00000032827.15	Ppp1r9a	protein phosphatase 1, regulatory (inhibitor) subunit 9A [Source:MGI Symbol;Acc:MGI:2442401]	protein_coding	0.392	1	0.244	1	0.677	1	1	1	0.392	0.296	0.492	0.392	0.26	-0.266	1	0.00743094	916	6.91667	RI	+	chr6:5134016-5134174;5134016-5134932;5134688-5134932
ENSMUSG00000025326.12	Ube3a	ubiquitin protein ligase E3A [Source:MGI Symbol;Acc:MGI:105098]	protein_coding	0.467	0.837	0.814	0.817	0.96	0.899	1	0.905	1	1	1	1	0.207	0.266	0.00424109	6.3946e-11	290;94	97.75	A3SS	+	chr7:59247172-59247217;59271946-59272236;59272142-59272236
ENSMUSG00000087381.8	Gm16008	predicted gene 16008 [Source:MGI Symbol;Acc:MGI:3802048]	antisense_RNA	0.505	0.373	0.641	1	0.915	0.682	0.873	1	0.915	0.816	0.849	1	0.238	0.265	0.165946	0.0183328	95	23.6667	SE	-	chr4:156028474-156028554;156030421-156030516;156031577-156031643
ENSMUSG00000032599.12	Ip6k2	inositol hexaphosphate kinase 2 [Source:MGI Symbol;Acc:MGI:1923750]	protein_coding	1	0.694	0.806	1	0.624	0.43	0.85	0.865	0.551	0.694	0.517	0.679	-0.183	-0.265	0.300437	0.0289928	32	16.3333	SE	+	chr9:108796130-108796396;108796540-108796572;108797206-108797442
ENSMUSG00000038485.5	Socs7	suppressor of cytokine signaling 7 [Source:MGI Symbol;Acc:MGI:2651588]	protein_coding	0.791	0.849	0.823	0.82	NA	NA	NA	NA	0.658	0.568	0.541	0.457	NA	-0.265	NA	1.01996e-14	105;102	283.125	MXE	+	chr11:97373065-97373130;97376436-97376541;97376996-97377098;97377935-97378066
ENSMUSG00000026199.17	Ankzf1	ankyrin repeat and zinc finger domain containing 1 [Source:MGI Symbol;Acc:MGI:1098746]	protein_coding	0.588	0.592	0.748	0.615	0.473	0.382	0.587	0.242	0.406	0.39	0.294	0.392	-0.215	-0.265	0.0384638	8.67162e-05	650	80.25	RI	+	chr1:75195062-75195256;75195062-75195712;75195599-75195712
ENSMUSG00000051113.9	Fam71e1	family with sequence similarity 71, member E1 [Source:MGI Symbol;Acc:MGI:1922788]	protein_coding	1	0.739	1	1	1	0.587	0.634	0.387	1	0.641	0.479	0.558	-0.283	-0.265	0.964983	0.000183646	984	17.6667	RI	+	chr7:44500149-44500438;44500149-44501133;44500967-44501133
ENSMUSG00000031782.15	Coq9	coenzyme Q9 [Source:MGI Symbol;Acc:MGI:1915164]	protein_coding	0.705	0.869	0.809	0.512	0.834	1	0.858	0.967	0.952	1	1	1	0.191	0.264	0.00691803	8.52351e-08	125	43.75	SE	+	chr8:94844776-94844912;94850514-94850639;94851850-94851955
ENSMUSG00000026150.14	Mff	mitochondrial fission factor [Source:MGI Symbol;Acc:MGI:1922984]	protein_coding	0.607	0.376	0.362	0.354	0.546	0.638	0.726	0.719	0.721	0.634	0.737	0.663	0.233	0.264	0.000244944	3.44446e-07	75	557.833	SE	+	chr1:82735418-82735507;82737012-82737087;82741817-82741976
ENSMUSG00000039678.12	Tbc1d13	TBC1 domain family, member 13 [Source:MGI Symbol;Acc:MGI:2385326]	protein_coding	0.642	0.583	0.604	0.698	0.395	0.316	0.253	0.289	0.271	0.383	0.346	0.473	-0.319	-0.264	1.86588e-05	0.000359045	144	52	SE	+	chr2:30134796-30134870;30135408-30135552;30136672-30136713
ENSMUSG00000031232.16	Magt1	magnesium transporter 1 [Source:MGI Symbol;Acc:MGI:1914325]	protein_coding	0.62	0.763	0.742	0.884	0.504	0.488	0.595	0.824	0.55	0.513	0.452	0.436	-0.149	-0.264	0.106251	1.52869e-05	3396	200.167	RI	-	chrX:105968083-105971026;105968083-105971479;105971435-105971479
ENSMUSG00000025812.17	Pard3	par-3 family cell polarity regulator [Source:MGI Symbol;Acc:MGI:2135608]	protein_coding	0.588	0.81	0.586	0.46	0.677	0.602	0.611	0.801	0.942	0.817	0.742	1	0.062	0.264	1	0.0144667	152;62	42.3333	A5SS	+	chr8:127409555-127409707;127409555-127409617;127410728-127410773
ENSMUSG00000027601.13	Mtfr1	mitochondrial fission regulator 1 [Source:MGI Symbol;Acc:MGI:1914722]	protein_coding	0.154	0.371	0.29	0.334	0.068	0.022	0.04	0.013	0.035	0.02	0.012	0.029	-0.252	-0.263	0	0	37	142.167	SE	+	chr3:19206451-19206550;19208490-19208527;19211467-19211583
ENSMUSG00000022016.15	Akap11	A kinase (PRKA) anchor protein 11 [Source:MGI Symbol;Acc:MGI:2684060]	protein_coding	0.479	0.21	0.23	0.279	0.673	0.311	0.533	0.539	0.554	0.615	0.494	0.587	0.215	0.263	0.146381	0.00471834	87	31.25	SE	-	chr14:78502189-78502236;78502938-78503025;78507724-78507880
ENSMUSG00000051747.14	Ttn	titin [Source:MGI Symbol;Acc:MGI:98864]	protein_coding	0.557	0.328	0.249	0.246	0.418	0.436	0.397	0.385	0.747	0.434	0.604	0.645	0.064	0.263	1	0.0079365	75	87.9167	SE	-	chr2:76847724-76847808;76850305-76850380;76850569-76850644
ENSMUSG00000037395.15	Rcor3	REST corepressor 3 [Source:MGI Symbol;Acc:MGI:2441920]	protein_coding	0.365	0.603	0.349	0.599	0.742	0.635	0.559	0.397	0.754	0.654	0.81	0.75	0.104	0.263	1	0.0189588	116	30	SE	-	chr1:192100906-192101155;192101751-192101867;192108643-192108701
ENSMUSG00000060510.14	Zfp266	zinc finger protein 266 [Source:MGI Symbol;Acc:MGI:1924769]	protein_coding	0.305	0.919	0.609	0.539	0.695	1	1	1	1	0.839	0.661	0.924	0.331	0.263	0.0447701	0.195931	155	32.0833	SE	-	chr9:20506056-20506065;20506727-20506882;20508018-20508185
ENSMUSG00000032536.11	Trak1	trafficking protein, kinesin binding 1 [Source:MGI Symbol;Acc:MGI:1914345]	protein_coding	0.795	0.873	0.8	0.751	0.598	0.63	0.724	0.655	0.57	0.512	0.534	0.555	-0.153	-0.262	1.44901e-05	0	93	301.083	SE	+	chr9:121468984-121469087;121470227-121470320;121472236-121474916
ENSMUSG00000036644.15	Tbc1d9b	TBC1 domain family, member 9B [Source:MGI Symbol;Acc:MGI:1924045]	protein_coding	0.851	0.922	0.906	1	NA	NA	NA	NA	0.594	0.515	0.755	0.767	NA	-0.262	NA	1.67243e-05	51	36	SE	+	chr11:50163824-50163896;50164161-50164212;50168695-50168802
ENSMUSG00000059474.13	Mbtd1	mbt domain containing 1 [Source:MGI Symbol;Acc:MGI:2143977]	protein_coding	0	0.113	0.089	0	0.355	0.243	0.256	0	0.502	0.122	0.147	0.478	0.163	0.262	0.0838968	0.00466394	117	14.8333	SE	+	chr11:93912413-93912458;93918830-93918947;93921366-93921484
ENSMUSG00000027940.18	Tpm3	tropomyosin 3, gamma [Source:MGI Symbol;Acc:MGI:1890149]	protein_coding	0.939	0.348	0.474	0.357	0.815	0.229	0.538	0.648	0.506	0.192	0.128	0.244	0.028	-0.262	1	0.0201977	79	473.417	SE	+	chr3:90090058-90090079;90091012-90091091;90099527-90100896
ENSMUSG00000070315.12	4930581F22Rik	RIKEN cDNA 4930581F22 gene [Source:MGI Symbol;Acc:MGI:1926184]	processed_transcript	1	1	0.672	1	0.339	0.506	1	1	1	0.698	0.672	0.255	-0.207	-0.262	1	0.0337142	94	4.75	SE	+	chr9:35117368-35118346;35123600-35123694;35126211-35126390
ENSMUSG00000010608.15	Rbm25	RNA binding motif protein 25 [Source:MGI Symbol;Acc:MGI:1914289]	protein_coding	0.406	0.084	0.578	0	0.615	1	0.578	1	1	0.395	0.406	0.313	0.531	0.262	0.00378517	0.752215	118	9.58333	SE	+	chr12:83639127-83639191;83642401-83642519;83642628-83642749
ENSMUSG00000021493.15	Pdlim7	PDZ and LIM domain 7 [Source:MGI Symbol;Acc:MGI:1914649]	protein_coding	0.945	0.956	0.959	0.97	0.854	0.795	0.838	0.858	0.614	0.68	0.721	0.77	-0.121	-0.261	0	0	17	330.667	SE	-	chr13:55507487-55507624;55507863-55507880;55508207-55508326
ENSMUSG00000042439.12	Zfp532	zinc finger protein 532 [Source:MGI Symbol;Acc:MGI:3036282]	protein_coding	0.557	0.152	0.158	0.242	0.152	0.301	0	0	0	0.021	0.043	0	-0.164	-0.261	1	2.73116e-06	39	15.3333	SE	+	chr18:65582896-65583006;65605331-65605370;65622983-65623508
ENSMUSG00000008575.17	Nfib	nuclear factor I/B [Source:MGI Symbol;Acc:MGI:103188]	protein_coding	0.513	0.873	0.921	1	NA	NA	NA	NA	0.678	0.561	0.345	0.678	NA	-0.261	NA	0.00398208	89	13.5	SE	-	chr4:82296047-82296811;82310302-82310391;82320473-82320556
ENSMUSG00000045962.16	Wnk1	WNK lysine deficient protein kinase 1 [Source:MGI Symbol;Acc:MGI:2442092]	protein_coding	0.391	0.48	0.505	0.458	0.786	0.743	0.841	0.823	0.703	0.746	0.639	0.784	0.34	0.26	0	2.30303e-12	462	646.833	SE	-	chr6:119952684-119952969;119953770-119954232;119956070-119956196
ENSMUSG00000020792.15	Exoc7	exocyst complex component 7 [Source:MGI Symbol;Acc:MGI:1859270]	protein_coding	0.875	0.925	0.868	0.92	0.782	0.821	0.775	0.763	0.516	0.685	0.589	0.756	-0.112	-0.26	8.71713e-05	2.68154e-11	39	152.667	SE	-	chr11:116292571-116292584;116293274-116293313;116293971-116294038
ENSMUSG00000027257.13	Pacsin3	protein kinase C and casein kinase substrate in neurons 3 [Source:MGI Symbol;Acc:MGI:1891410]	protein_coding	0.433	0.43	0.464	0.379	0.316	0.509	0.499	0.594	0.748	0.627	0.651	0.72	0.053	0.26	1	1.45061e-08	107	135.25	SE	+	chr2:91256143-91256190;91256301-91256408;91259863-91259927
ENSMUSG00000038145.17	Snrk	SNF related kinase [Source:MGI Symbol;Acc:MGI:108104]	protein_coding	0.589	0.657	0.436	0.769	0.306	0.451	0.434	1	0.29	0.362	0.378	0.38	-0.065	-0.26	1	0.0186078	116	39	SE	+	chr9:122131892-122131942;122133960-122134076;122136905-122137176
ENSMUSG00000061723.18	Tnnt3	troponin T3, skeletal, fast [Source:MGI Symbol;Acc:MGI:109550]	protein_coding	0.221	0.263	0.257	0.299	0.02	0.014	0.026	0.04	0	0	0	0	-0.235	-0.26	0	0	19;46	64442.7	MXE	+	chr7:142505287-142505299;142508334-142508353;142510663-142510709;142511256-142511373
ENSMUSG00000025871.18	4833439L19Rik	RIKEN cDNA 4833439L19 gene [Source:MGI Symbol;Acc:MGI:1921162]	protein_coding	0.093	0.081	0.075	0.062	0.256	0.229	0.201	0.212	0.356	0.315	0.308	0.372	0.147	0.26	0	0	179;88	1141.75	MXE	-	chr13:54559197-54559324;54561692-54561871;54564184-54564272;54564514-54564621
ENSMUSG00000018442.13	Derl2	Der1-like domain family, member 2 [Source:MGI Symbol;Acc:MGI:2151483]	protein_coding	0.064	1	1	1	0.521	0.142	0.332	1	1	0.613	0.131	0.278	-0.267	-0.26	0.0423425	0.0400236	2358	16.3333	RI	-	chr11:71013442-71013638;71013442-71015800;71015726-71015800
ENSMUSG00000032560.14	Dnajc13	DnaJ heat shock protein family (Hsp40) member C13 [Source:MGI Symbol;Acc:MGI:2676368]	protein_coding	0	0.027	0.064	0.016	0.24	0.232	0.226	0.23	0.27	0.203	0.333	0.337	0.205	0.259	0	0	109	123.083	SE	-	chr9:104152095-104152423;104153267-104153376;104156813-104156913
ENSMUSG00000007837.11	Prrg2	proline-rich Gla (G-carboxyglutamic acid) polypeptide 2 [Source:MGI Symbol;Acc:MGI:1929596]	protein_coding	0.914	0.791	0.836	0.872	0.696	0.657	0.507	0.699	0.489	0.599	0.72	0.569	-0.214	-0.259	0.0064779	5.68319e-05	182	88.75	SE	-	chr7:45059971-45060011;45060204-45060386;45060740-45060892
ENSMUSG00000032355.16	Mlip	muscular LMNA-interacting protein [Source:MGI Symbol;Acc:MGI:1916892]	protein_coding	0.384	0.417	0.23	0.382	0.465	0.408	0.503	0.545	0.581	0.553	0.666	0.647	0.127	0.259	0.0414076	6.58444e-08	66;72	165.917	MXE	-	chr9:77181351-77181396;77190671-77190737;77216976-77217048;77239391-77239784
ENSMUSG00000022364.14	Tbc1d31	TBC1 domain family, member 31 [Source:MGI Symbol;Acc:MGI:2684931]	protein_coding	1	1	1	1	1	0.666	1	1	1	0.775	0.315	0.88	-0.084	-0.258	0.670741	0.000512509	116	13.3333	SE	+	chr15:57915969-57916116;57919930-57920046;57922956-57923135
ENSMUSG00000032294.17	Pkm	pyruvate kinase, muscle [Source:MGI Symbol;Acc:MGI:97591]	protein_coding	0.122	0.047	0.206	0.061	0.376	0.25	0.206	0.206	0.476	0.313	0.238	0.438	0.151	0.257	0.0205443	0.0126998	155	26.3333	SE	+	chr9:59657237-59657270;59658998-59659153;59665199-59665367
ENSMUSG00000043940.15	Wdfy3	WD repeat and FYVE domain containing 3 [Source:MGI Symbol;Acc:MGI:1096875]	protein_coding	0.051	0.067	0.077	0	0.213	0.223	0.153	0.213	0.565	0.373	0.145	0.134	0.152	0.256	0.0123396	0.000757579	84	14.0833	SE	-	chr5:101930827-101931005;101935989-101936073;101937281-101937739
ENSMUSG00000032497.16	Lrrfip2	leucine rich repeat (in FLII) interacting protein 2 [Source:MGI Symbol;Acc:MGI:1918518]	protein_coding	0	0.139	0.242	0	0.412	0.536	0.646	0.457	0.501	0.165	0.303	0.434	0.417	0.256	3.60852e-06	0.00821633	42	23	SE	+	chr9:111161302-111161389;111173080-111173122;111188761-111188806
ENSMUSG00000026950.17	Neb	nebulin [Source:MGI Symbol;Acc:MGI:97292]	protein_coding	0.725	0.867	0.856	0.894	0.548	0.567	0.538	0.583	0.547	0.594	0.593	0.583	-0.277	-0.256	0	0	105;105	15691.8	MXE	-	chr2:52160655-52160748;52161370-52161475;52162067-52162172;52162904-52163009
ENSMUSG00000039844.19	Rapgef1	Rap guanine nucleotide exchange factor (GEF) 1 [Source:MGI Symbol;Acc:MGI:104580]	protein_coding	0.719	0.706	0.721	0.723	0.891	0.931	0.895	0.921	0.965	0.983	0.967	0.978	0.192	0.256	0	0	258;96	1082.5	MXE	+	chr2:29710152-29710308;29719592-29719850;29720642-29720738;29722223-29722309
ENSMUSG00000034248.7	Slc25a37	solute carrier family 25, member 37 [Source:MGI Symbol;Acc:MGI:1914962]	protein_coding	0.842	0.759	0.865	0.876	0.663	0.522	0.678	0.92	0.523	0.603	0.632	0.56	-0.14	-0.256	0.145327	4.99383e-06	2042	573.917	RI	-	chr14:69247580-69247637;69247580-69249622;69249393-69249622
ENSMUSG00000037907.16	Ankrd13b	ankyrin repeat domain 13b [Source:MGI Symbol;Acc:MGI:2144501]	protein_coding	0.149	0.088	0.232	0.243	0.162	0.243	0.269	0.266	0.435	0.391	0.417	0.491	0.057	0.256	1	0.0108794	1392;1337	17.9167	A3SS	-	chr11:77472301-77472378;77470486-77471878;77470486-77471823
ENSMUSG00000028478.18	Clta	clathrin, light polypeptide (Lca) [Source:MGI Symbol;Acc:MGI:894297]	protein_coding	1	0.984	0.934	0.972	0.801	0.696	0.798	0.83	0.748	0.738	0.744	0.639	-0.191	-0.255	2.47334e-10	1.1252e-14	36	88.75	SE	+	chr4:44030214-44030268;44031399-44031435;44032400-44032846
ENSMUSG00000009995.17	Taz	tafazzin [Source:MGI Symbol;Acc:MGI:109626]	protein_coding	0.548	0.722	0.587	0.553	0.852	0.781	0.721	0.92	0.769	0.925	0.85	0.887	0.216	0.255	0.000705717	9.67258e-08	569;63	322.833	A5SS	+	chrX:74288450-74289019;74288450-74288513;74289104-74289182
ENSMUSG00000036377.18	C530008M17Rik	RIKEN cDNA C530008M17 gene [Source:MGI Symbol;Acc:MGI:2444817]	protein_coding	1	1	1	1	1	1	1	0.296	0.558	0.727	0.803	0.894	-0.176	-0.254	1	4.58935e-05	136	12	SE	+	chr5:76822465-76822637;76840787-76840923;76848816-76848981
ENSMUSG00000051747.14	Ttn	titin [Source:MGI Symbol;Acc:MGI:98864]	protein_coding	0.203	0.21	0.03	0.092	0.263	0.247	0.292	0.075	0.186	0.567	0.292	0.508	0.085	0.254	0.944757	0.0112756	117	20.25	SE	-	chr2:76831787-76831874;76843375-76843492;76850569-76850644
ENSMUSG00000000296.8	Tpd52l1	tumor protein D52-like 1 [Source:MGI Symbol;Acc:MGI:1298386]	protein_coding	0.264	0.115	0	0.264	0.53	0.152	0.285	0.589	0.705	0.35	0.451	0.152	0.228	0.254	0.0369175	0.0284719	39	12.8333	SE	-	chr10:31338184-31338245;31341139-31341178;31346610-31346712
ENSMUSG00000029192.17	Tbc1d14	TBC1 domain family, member 14 [Source:MGI Symbol;Acc:MGI:1098708]	protein_coding	0.568	0.283	0.128	0.372	0.221	0.108	1	0.283	0.056	0.148	0.095	0.038	0.065	-0.254	1	0.0153926	854	23.5833	RI	-	chr5:36507577-36507706;36507577-36508431;36508359-36508431
ENSMUSG00000029993.16	Nfu1	NFU1 iron-sulfur cluster scaffold [Source:MGI Symbol;Acc:MGI:1913290]	protein_coding	0.211	0.262	0.344	0.342	0.074	0.076	0.083	0.084	0.018	0.043	0.056	0.029	-0.211	-0.253	0	0	219	371.583	SE	+	chr6:87015565-87015701;87016175-87016394;87019364-87019431
ENSMUSG00000027365.14	Trpm7	transient receptor potential cation channel, subfamily M, member 7 [Source:MGI Symbol;Acc:MGI:1929996]	protein_coding	0	0.082	0.055	0.014	0.165	0.156	0.158	0.19	0.259	0.238	0.286	0.381	0.13	0.253	0.000175173	3.83389e-13	49	55.5	SE	-	chr2:126799312-126799363;126800288-126800337;126801122-126801148
ENSMUSG00000022498.16	Txndc11	thioredoxin domain containing 11 [Source:MGI Symbol;Acc:MGI:1923620]	protein_coding	0.574	0.384	0.464	0.398	0.684	0.691	0.421	0.454	0.784	0.784	0.639	0.627	0.108	0.253	1	0.0043716	113	40.5	SE	-	chr16:11091585-11091786;11093815-11093928;11104565-11104659
ENSMUSG00000038084.16	Opa1	OPA1, mitochondrial dynamin like GTPase [Source:MGI Symbol;Acc:MGI:1921393]	protein_coding	0.542	0.364	0.462	0.306	0.221	0.198	0.289	0.266	0.136	0.172	0.165	0.195	-0.175	-0.252	0.000318393	1.71406e-10	54	237.417	SE	+	chr16:29588251-29588359;29588822-29588876;29589680-29589748
ENSMUSG00000052707.8	Tnrc6a	trinucleotide repeat containing 6a [Source:MGI Symbol;Acc:MGI:2385292]	protein_coding	1	1	1	1	0.862	0.765	1	1	0.864	0.728	0.692	0.709	-0.093	-0.252	0.665379	1.10621e-09	33	23.4167	SE	+	chr7:123174143-123174319;123175425-123175458;123176823-123176904
ENSMUSG00000026842.16	Abl1	c-abl oncogene 1, non-receptor tyrosine kinase [Source:MGI Symbol;Acc:MGI:87859]	protein_coding	0.394	0.178	0.283	0.394	0.091	0.126	0	0.207	0.061	0.064	0.115	0	-0.206	-0.252	0.0703558	7.07961e-05	205	14.3333	SE	+	chr2:31689610-31689942;31690554-31690759;31778333-31778507
ENSMUSG00000036555.14	Iqce	IQ motif containing E [Source:MGI Symbol;Acc:MGI:1921489]	protein_coding	1	0.837	1	0.688	0.452	0.485	0.423	1	0.468	0.775	0.699	0.573	-0.291	-0.252	0.00419212	0.00377989	171	17.75	SE	-	chr5:140674336-140674360;140675077-140675248;140677415-140677506
ENSMUSG00000097589.9	Dleu2	deleted in lymphocytic leukemia, 2 [Source:MGI Symbol;Acc:MGI:1934030]	processed_transcript	0.727	0.666	0.571	1	0.307	0.181	0	0.181	1	0.399	0.399	0.16	-0.574	-0.252	0.000989297	0.202183	50	5	SE	-	chr14:61603471-61603806;61624432-61624482;61632436-61632483
ENSMUSG00000005583.16	Mef2c	myocyte enhancer factor 2C [Source:MGI Symbol;Acc:MGI:99458]	protein_coding	0.323	0.332	0.368	0.387	0.62	0.579	0.568	0.664	0.61	0.65	0.587	0.573	0.255	0.252	0	0	144;138	2044.83	MXE	+	chr13:83592777-83592981;83625264-83625408;83625469-83625607;83633054-83633241
ENSMUSG00000051747.14	Ttn	titin [Source:MGI Symbol;Acc:MGI:98864]	protein_coding	0.678	0.412	0.38	0.372	NA	NA	NA	NA	0.763	0.736	0.614	0.738	NA	0.252	NA	0.00117876	84;75	89.75	MXE	-	chr2:76831787-76831874;76847387-76847471;76850305-76850380;76850569-76850644
ENSMUSG00000023942.15	Slc29a1	solute carrier family 29 (nucleoside transporters), member 1 [Source:MGI Symbol;Acc:MGI:1927073]	protein_coding	0.808	0.696	0.756	0.737	0.979	0.996	0.966	0.966	1	1	1	1	0.228	0.251	0	0	212	670.75	SE	-	chr17:45585201-45585782;45586093-45586305;45587227-45587313
ENSMUSG00000057193.8	Slc44a2	solute carrier family 44, member 2 [Source:MGI Symbol;Acc:MGI:1915932]	protein_coding	0.389	0.406	0.401	0.428	0.512	0.45	0.479	0.518	0.637	0.626	0.706	0.661	0.084	0.251	0.00478529	0	172	813.25	SE	+	chr9:21352466-21352551;21353000-21353172;21353681-21353978
ENSMUSG00000004562.16	Arhgef40	Rho guanine nucleotide exchange factor (GEF) 40 [Source:MGI Symbol;Acc:MGI:2685515]	protein_coding	0.977	0.948	1	1	0.852	0.859	0.829	0.727	0.775	0.767	0.689	0.69	-0.164	-0.251	1.89467e-09	0	144	130.25	SE	+	chr14:52003653-52003758;52003972-52004116;52004611-52004742
ENSMUSG00000090626.9	Tex9	testis expressed gene 9 [Source:MGI Symbol;Acc:MGI:1201610]	protein_coding	1	0.845	0.813	1	0.71	1	0.83	0.685	0.592	0.656	1	0.405	-0.108	-0.251	0.0395798	0.000477387	83	11.6667	SE	-	chr9:72480239-72480775;72482446-72482529;72484068-72484114
ENSMUSG00000038244.13	Mical2	microtubule associated monooxygenase, calponin and LIM domain containing 2 [Source:MGI Symbol;Acc:MGI:2444947]	protein_coding	0.927	0.969	0.97	0.962	0.908	0.878	0.946	0.952	0.784	0.606	0.682	0.755	-0.036	-0.25	0.0143957	0	126	301.417	SE	+	chr7:112331895-112332039;112333828-112333954;112346721-112346908
ENSMUSG00000038535.17	Zfp280d	zinc finger protein 280D [Source:MGI Symbol;Acc:MGI:2384583]	protein_coding	0	0.016	0.233	0	0.021	0.246	0.186	1	0	0.132	0.422	0.695	0.301	0.25	1	0.0435955	118	10.3333	SE	+	chr9:72312650-72312760;72318723-72318841;72319091-72319315
ENSMUSG00000049811.16	Fam161a	family with sequence similarity 161, member A [Source:MGI Symbol;Acc:MGI:1921123]	protein_coding	0.317	0.288	0.69	0.527	1	0.625	1	0.707	1	0.803	0.394	0.625	0.377	0.25	0.0011182	0.306429	168	16.9167	SE	+	chr11:23019999-23021133;23021493-23021661;23023429-23023529
ENSMUSG00000062031.13	Pgghg	protein glucosylgalactosylhydroxylysine glucosidase [Source:MGI Symbol;Acc:MGI:2444047]	protein_coding	0.661	0.51	0.539	0.406	0.224	0.306	0.353	0.481	0.253	0.273	0.338	0.253	-0.188	-0.25	0.0883472	0.00857753	399	33.4167	RI	+	chr7:140944950-140945082;140944950-140945349;140945237-140945349
ENSMUSG00000042520.16	Ubap2l	ubiquitin-associated protein 2-like [Source:MGI Symbol;Acc:MGI:1921633]	protein_coding	0.318	0.311	0.221	0.306	0.356	0.422	0.353	0.323	0.571	0.52	0.544	0.519	0.075	0.249	0.105459	0	60	209.667	SE	-	chr3:90028324-90028377;90031310-90031370;90034064-90034177
ENSMUSG00000012296.15	Tjap1	tight junction associated protein 1 [Source:MGI Symbol;Acc:MGI:1921344]	protein_coding	0.355	0.449	0.415	0.493	0.266	0.265	0.202	0.213	0.211	0.19	0.213	0.103	-0.192	-0.249	1.33881e-05	1.45643e-11	130	153	SE	-	chr17:46264882-46264978;46271799-46271929;46282345-46282439
ENSMUSG00000037514.17	Pank2	pantothenate kinase 2 [Source:MGI Symbol;Acc:MGI:1921700]	protein_coding	1	1	1	1	0.902	0.902	0.669	0.575	0.763	0.699	0.849	0.692	-0.238	-0.249	1.85465e-06	2.12577e-07	254	48.25	SE	+	chr2:131273910-131274120;131280156-131280410;131287473-131287597
ENSMUSG00000022701.17	Ccdc191	coiled-coil domain containing 191 [Source:MGI Symbol;Acc:MGI:1922661]	protein_coding	1	1	1	1	0.733	0.451	1	1	1	1	0.418	0.59	-0.204	-0.248	0.15485	0.00215627	142	10.9167	SE	+	chr16:43889898-43890038;43898089-43898231;43905345-43905483
ENSMUSG00000025261.17	Huwe1	HECT, UBA and WWE domain containing 1 [Source:MGI Symbol;Acc:MGI:1926884]	protein_coding	0.431	0.762	0.448	0.66	0.249	0.607	0.747	0.558	0.296	0.431	0.202	0.38	-0.035	-0.248	1	0.0491773	136	24.6667	SE	+	chrX:151803346-151803569;151806271-151806407;151806719-151806860
ENSMUSG00000074513.9	Arfip1	ADP-ribosylation factor interacting protein 1 [Source:MGI Symbol;Acc:MGI:1277120]	protein_coding	0.355	0.151	0.32	0.366	NA	NA	NA	NA	0.474	0.525	0.644	0.541	NA	0.248	NA	0.000380618	222;113	61.5	MXE	-	chr3:84509807-84509982;84519481-84519703;84527685-84527798;84534586-84534695
ENSMUSG00000030035.14	Wbp1	WW domain binding protein 1 [Source:MGI Symbol;Acc:MGI:104710]	protein_coding	0.789	0.958	0.807	0.706	0.633	0.702	0.681	0.58	0.572	0.55	0.618	0.527	-0.166	-0.248	0.0324767	0.000150622	692;103	247.833	A3SS	-	chr6:83121202-83121559;83120184-83120876;83120184-83120287
ENSMUSG00000025899.14	Alkbh8	alkB homolog 8, tRNA methyltransferase [Source:MGI Symbol;Acc:MGI:1914917]	protein_coding	0.487	0.922	0.823	0.725	0.896	0.644	1	1	1	1	0.947	1	0.146	0.247	1	4.77039e-05	136	29.4167	SE	+	chr9:3335477-3335748;3338455-3338591;3343014-3343252
ENSMUSG00000034354.17	Mtmr3	myotubularin related protein 3 [Source:MGI Symbol;Acc:MGI:1921552]	protein_coding	0.537	0.604	0.468	0.563	0.299	0.374	0.357	0.323	0.351	0.347	0.275	0.211	-0.205	-0.247	2.99209e-08	9.68123e-10	89;111	219.75	MXE	-	chr11:4480889-4482939;4485362-4485451;4485878-4485989;4487233-4488632
ENSMUSG00000041718.15	Alg13	asparagine-linked glycosylation 13 [Source:MGI Symbol;Acc:MGI:1914824]	protein_coding	1	1	1	1	0.946	0.936	0.854	0.58	0.722	0.634	0.734	0.924	-0.171	-0.247	0.00819742	5.97397e-08	163;59	30.1667	A3SS	+	chrX:144318022-144318121;144319898-144320061;144320002-144320061
ENSMUSG00000026790.19	Odf2	outer dense fiber of sperm tails 2 [Source:MGI Symbol;Acc:MGI:1098824]	protein_coding	0.873	0.659	0.701	0.782	1	1	1	0.793	1	1	1	1	0.195	0.246	7.65085e-06	1.98226e-12	117	70.4167	SE	+	chr2:29914230-29914302;29914393-29914510;29914733-29914919
ENSMUSG00000019590.16	Cyb561	cytochrome b-561 [Source:MGI Symbol;Acc:MGI:103253]	protein_coding	0	0	0	0.376	0.376	0	0.547	0.376	0.274	0.376	0.601	0.108	0.231	0.246	0.184873	0.000293368	65	4.5	SE	-	chr11:105937628-105937840;105940099-105940164;105944110-105944429
ENSMUSG00000074874.9	Ctla2b	cytotoxic T lymphocyte-associated protein 2 beta [Source:MGI Symbol;Acc:MGI:88555]	protein_coding	0.533	0.578	0.578	1	0.938	0.79	1	0.608	0.774	1	0.897	1	0.162	0.246	1	0.036689	118	30.75	SE	-	chr13:60896237-60896360;60896627-60896745;60897334-60897447
ENSMUSG00000026950.17	Neb	nebulin [Source:MGI Symbol;Acc:MGI:97292]	protein_coding	0.953	0.988	0.982	0.983	0.709	0.613	0.51	0.477	0.789	0.758	0.66	0.716	-0.399	-0.246	0	0	93;93	1923.42	MXE	-	chr2:52149589-52149697;52150966-52151059;52160655-52160748;52162067-52162172
ENSMUSG00000037533.18	Rapgef6	Rap guanine nucleotide exchange factor (GEF) 6 [Source:MGI Symbol;Acc:MGI:2384761]	protein_coding	1	0.855	0.884	1	0.547	0.518	1	NA	0.738	0.603	0.728	0.689	-0.246	-0.245	1	0.00777627	24	12.4167	SE	+	chr11:54668613-54668737;54671654-54671678;54676194-54676415
ENSMUSG00000026950.17	Neb	nebulin [Source:MGI Symbol;Acc:MGI:97292]	protein_coding	0.454	0.578	0.577	0.591	0.204	0.157	0.086	0.096	0.313	0.403	0.192	0.312	-0.414	-0.245	0	1.3807e-08	93;93	3468.92	MXE	-	chr2:52149589-52149697;52151363-52151456;52160655-52160748;52162067-52162172
ENSMUSG00000027318.17	Adam33	a disintegrin and metallopeptidase domain 33 [Source:MGI Symbol;Acc:MGI:1341813]	protein_coding	0.933	1	0.921	0.883	1	0.865	1	1	0.77	0.681	0.671	0.636	0.032	-0.245	1	0.00110126	366	17.9167	RI	-	chr2:131053222-131053318;131053222-131053588;131053389-131053588
ENSMUSG00000030852.17	Tacc2	transforming, acidic coiled-coil containing protein 2 [Source:MGI Symbol;Acc:MGI:1928899]	protein_coding	0.964	0.987	0.974	0.985	0.815	0.843	0.882	0.87	0.738	0.693	0.762	0.742	-0.125	-0.244	0	0	90	1286.58	SE	+	chr7:130742129-130742301;130744526-130744616;130751189-130751333
ENSMUSG00000030852.17	Tacc2	transforming, acidic coiled-coil containing protein 2 [Source:MGI Symbol;Acc:MGI:1928899]	protein_coding	0.966	0.988	0.975	0.985	0.82	0.859	0.886	0.867	0.722	0.707	0.754	0.754	-0.12	-0.244	0	0	141	1634.33	SE	+	chr7:130742129-130742301;130743543-130743684;130751189-130751333
ENSMUSG00000022449.14	Adamts20	a disintegrin-like and metallopeptidase (reprolysin type) with thrombospondin type 1 motif, 20 [Source:MGI Symbol;Acc:MGI:2660628]	protein_coding	0.684	0.713	0.665	0.752	0.888	0.801	0.833	0.931	0.875	0.95	1	0.965	0.16	0.244	0.506827	0.000618798	130	66.5	SE	-	chr15:94282650-94282745;94282945-94283075;94283827-94284028
ENSMUSG00000035513.19	Ntng2	netrin G2 [Source:MGI Symbol;Acc:MGI:2159341]	protein_coding	0.483	0.704	0.531	0.719	0.432	0.568	0.527	0.58	0.254	0.462	0.47	0.274	-0.082	-0.244	1	0.0216639	102	93.4167	SE	-	chr2:29196981-29197149;29198813-29198915;29204897-29204924
ENSMUSG00000018411.17	Mapt	microtubule-associated protein tau [Source:MGI Symbol;Acc:MGI:97180]	protein_coding	0.362	0.364	0.323	0.262	0.095	0.089	0.13	0.076	0.151	0.063	0.079	0.044	-0.23	-0.243	2.88753e-11	0	87	76.3333	SE	+	chr11:104282367-104282480;104289907-104289994;104294858-104294924
ENSMUSG00000007603.8	Dus3l	dihydrouridine synthase 3-like (S. cerevisiae) [Source:MGI Symbol;Acc:MGI:2147092]	protein_coding	0.85	0.624	0.69	0.686	0.903	0.984	0.815	0.895	0.887	0.986	0.988	0.959	0.187	0.243	4.28827e-05	8.75537e-13	111	116.417	SE	+	chr17:56768347-56768413;56768517-56768628;56768805-56768902
ENSMUSG00000034354.17	Mtmr3	myotubularin related protein 3 [Source:MGI Symbol;Acc:MGI:1921552]	protein_coding	0.63	0.679	0.583	0.61	0.41	0.479	0.432	0.428	0.393	0.456	0.365	0.318	-0.188	-0.243	2.04971e-07	1.07026e-10	111	232.667	SE	-	chr11:4485362-4485451;4485878-4485989;4487233-4488632
ENSMUSG00000019907.9	Ppp1r12a	protein phosphatase 1, regulatory (inhibitor) subunit 12A [Source:MGI Symbol;Acc:MGI:1309528]	protein_coding	0.917	0.623	0.636	0.708	0.868	0.828	0.786	0.733	0.983	0.977	0.94	0.957	0.083	0.243	0.713542	1.09673e-08	171	98.75	SE	+	chr10:108252756-108252924;108253324-108253495;108259755-108259846
ENSMUSG00000004768.14	Rab23	RAB23, member RAS oncogene family [Source:MGI Symbol;Acc:MGI:99833]	protein_coding	1	0.718	0.616	0.461	1	0.865	0.763	1	0.836	0.93	1	1	0.208	0.243	0.00560257	0.000597685	86	17.6667	SE	+	chr1:33723785-33724005;33724933-33725019;33734701-33734858
ENSMUSG00000029106.14	Add1	adducin 1 (alpha) [Source:MGI Symbol;Acc:MGI:87918]	protein_coding	0.423	0.422	0.384	0.46	0.353	0.249	0.258	0.283	0.165	0.161	0.216	0.183	-0.137	-0.241	0.000271348	0	87	246.667	SE	+	chr5:34620044-34620134;34620831-34620918;34625278-34625435
ENSMUSG00000037989.15	Wnk2	WNK lysine deficient protein kinase 2 [Source:MGI Symbol;Acc:MGI:1922857]	protein_coding	0.783	0.852	0.874	0.832	0.758	0.614	0.756	0.66	0.548	0.646	0.658	0.523	-0.138	-0.241	0.000619028	1.37839e-09	99	177	SE	-	chr13:49044373-49044418;49050483-49050582;49052558-49052773
ENSMUSG00000086765.7	Gm11827	predicted gene 11827 [Source:MGI Symbol;Acc:MGI:3649801]	lincRNA	1	1	1	1	0.295	1	0.801	0.204	0.837	0.786	0.484	0.928	-0.425	-0.241	5.05085e-06	6.37939e-06	171	16.25	SE	+	chr4:11123957-11124042;11124248-11124419;11125997-11126998
ENSMUSG00000055320.17	Tead1	TEA domain family member 1 [Source:MGI Symbol;Acc:MGI:101876]	protein_coding	0.476	0.617	0.304	0.32	0.369	0.364	0.426	0.158	0.159	0.151	0.233	0.21	-0.1	-0.241	1	8.06177e-05	63	112.833	SE	+	chr7:112839415-112839480;112841887-112841950;112842039-112842102
ENSMUSG00000027281.16	Slx4ip	SLX4 interacting protein [Source:MGI Symbol;Acc:MGI:1921493]	protein_coding	1	1	1	0.513	0.612	0.853	1	0.208	0.345	0.691	0.513	1	-0.21	-0.241	0.0470383	0.000121174	89	8	SE	+	chr2:137043999-137044077;137046716-137046805;137066129-137066230
ENSMUSG00000055013.15	Agap1	ArfGAP with GTPase domain, ankyrin repeat and PH domain 1 [Source:MGI Symbol;Acc:MGI:2653690]	protein_coding	0.51	0.434	0.729	0.535	0.781	0.764	0.58	0.425	0.822	0.717	0.82	0.815	0.085	0.241	1	0.00895495	159	54.75	SE	+	chr1:89743727-89743896;89766305-89766464;89789162-89789324
ENSMUSG00000061723.18	Tnnt3	troponin T3, skeletal, fast [Source:MGI Symbol;Acc:MGI:109550]	protein_coding	0.739	0.738	0.767	0.776	0.906	0.925	0.84	0.829	0.991	0.999	0.995	0.999	0.12	0.241	0	0	18;12	20300.8	MXE	+	chr7:142501828-142501842;142504047-142504065;142505287-142505299;142508334-142508353
ENSMUSG00000019823.17	Mical1	microtubule associated monooxygenase, calponin and LIM domain containing 1 [Source:MGI Symbol;Acc:MGI:2385847]	protein_coding	1	0.653	0.667	0.32	0.868	0.712	0.371	0.371	0.914	0.926	0.763	1	-0.08	0.241	1	0.0420935	626;305	26.8333	A5SS	+	chr10:41478009-41478635;41478009-41478314;41478962-41479071
ENSMUSG00000014609.16	Chrne	cholinergic receptor, nicotinic, epsilon polypeptide [Source:MGI Symbol;Acc:MGI:87894]	protein_coding	0.827	0.712	0.721	0.729	0.968	0.946	1	0.858	0.989	0.975	0.986	1	0.196	0.24	8.59321e-10	0	110	152.667	SE	-	chr11:70614882-70615128;70615207-70615317;70615399-70615586
ENSMUSG00000018411.17	Mapt	microtubule-associated protein tau [Source:MGI Symbol;Acc:MGI:97180]	protein_coding	0.21	0.433	0.323	0.247	0.106	0.13	0.146	0.093	0.098	0.081	0.051	0.022	-0.185	-0.24	2.56092e-05	2.2129e-14	87	76	SE	+	chr11:104282367-104282480;104287122-104287209;104294858-104294924
ENSMUSG00000038005.15	Hpf1	histone PARylation factor 1 [Source:MGI Symbol;Acc:MGI:1919862]	protein_coding	1	0.951	1	1	0.826	0.857	0.846	1	0.727	0.714	0.667	0.882	-0.106	-0.24	1	7.08434e-05	99	16.4167	SE	+	chr8:60890450-60890536;60896737-60896836;60900083-60900234
ENSMUSG00000026950.17	Neb	nebulin [Source:MGI Symbol;Acc:MGI:97292]	protein_coding	0.904	0.67	0.661	0.812	0.584	0.379	0.487	0.525	0.405	0.443	0.571	0.667	-0.268	-0.24	1.55751e-05	0.000411515	93	163.167	SE	-	chr2:52151363-52151456;52153682-52153775;52157290-52157383
ENSMUSG00000039678.12	Tbc1d13	TBC1 domain family, member 13 [Source:MGI Symbol;Acc:MGI:2385326]	protein_coding	0.456	0.388	0.473	0.562	0.219	0.204	0.189	0.195	0.154	0.242	0.204	0.318	-0.268	-0.24	0.000175717	0.000893687	184	38.3333	SE	+	chr2:30134796-30134870;30135368-30135552;30136672-30136676
ENSMUSG00000041225.16	Arhgap12	Rho GTPase activating protein 12 [Source:MGI Symbol;Acc:MGI:1922665]	protein_coding	0.27	0.521	0.532	0.607	0.272	0.17	0.148	0.148	0.202	0.239	0.156	0.373	-0.298	-0.24	0.000173097	0.00571275	75	48.75	SE	-	chr18:6052861-6052923;6057516-6057591;6061846-6061972
ENSMUSG00000061723.18	Tnnt3	troponin T3, skeletal, fast [Source:MGI Symbol;Acc:MGI:109550]	protein_coding	0.133	0.313	0.329	0.406	0.141	0.113	0.128	0.141	0.055	0.068	0.046	0.054	-0.165	-0.24	0.0368342	1.677e-08	12;15	5257.83	MXE	+	chr7:142502739-142502757;142505287-142505299;142505515-142505530;142507749-142507788
ENSMUSG00000038371.15	Sbf2	SET binding factor 2 [Source:MGI Symbol;Acc:MGI:1921831]	protein_coding	0.351	0.285	0.265	0.602	0.088	0.067	0.296	0	0.133	0.153	0.067	0.191	-0.263	-0.24	0.0162103	0.0317453	138;89	25.1667	MXE	-	chr7:110464587-110464707;110489220-110489358;110560257-110560346;110614706-110614761
ENSMUSG00000032355.16	Mlip	muscular LMNA-interacting protein [Source:MGI Symbol;Acc:MGI:1916892]	protein_coding	0.925	0.867	0.906	0.851	0.7	0.716	0.73	0.701	0.685	0.634	0.649	0.623	-0.175	-0.239	5.24956e-13	0	66	335.083	SE	-	chr9:77181351-77181396;77190671-77190737;77216976-77217048
ENSMUSG00000030309.16	Caprin2	caprin family member 2 [Source:MGI Symbol;Acc:MGI:2448541]	protein_coding	0.896	1	0.778	1	0.887	0.625	0.89	0.814	0.672	0.72	0.721	0.607	-0.114	-0.239	0.176547	0.00588774	657	83.25	SE	-	chr6:148865829-148865952;148868988-148869645;148870612-148870656
ENSMUSG00000004626.14	Stxbp2	syntaxin binding protein 2 [Source:MGI Symbol;Acc:MGI:107370]	protein_coding	0.798	0.471	1	0.776	1	1	0.198	1	1	1	1	1	0.038	0.239	0.260942	0.020384	101	8.08333	SE	+	chr8:3632219-3632269;3632499-3632600;3633290-3633367
ENSMUSG00000055897.13	Ppp4r1l-ps	protein phosphatase 4, regulatory subunit 1-like, pseudogene [Source:MGI Symbol;Acc:MGI:1924560]	transcribed_unprocessed_pseudogene	1	0.622	0.552	0.133	0.552	1	0.742	1	1	0.673	0.59	1	0.247	0.239	0.0357351	0.154704	142	8.25	SE	-	chr2:173579319-173581296;173581971-173582113;173586996-173587115
ENSMUSG00000025207.15	Sema4g	sema domain, immunoglobulin domain (Ig), transmembrane domain (TM) and short cytoplasmic domain, (semaphorin) 4G [Source:MGI Symbol;Acc:MGI:1347047]	protein_coding	0.225	0.567	0.686	0.567	0.636	0	0.304	1	1	1	0	1	-0.026	0.239	1	0.0184778	2230	4.91667	RI	+	chr19:45001167-45002218;45001167-45003397;45002346-45003397
ENSMUSG00000039069.19	Mtg2	mitochondrial ribosome associated GTPase 2 [Source:MGI Symbol;Acc:MGI:106565]	protein_coding	0.732	0.883	0.847	0.913	0.657	0.728	0.628	0.593	0.614	0.528	0.612	0.671	-0.192	-0.238	0.00141947	3.87431e-06	139	88.25	SE	+	chr2:180073139-180073233;180078003-180078142;180078618-180078823
ENSMUSG00000050812.18	AI314180	expressed sequence AI314180 [Source:MGI Symbol;Acc:MGI:2140220]	protein_coding	1	1	1	1	NA	NA	NA	NA	0.565	0.773	0.709	1	NA	-0.238	NA	2.73832e-05	104	20.625	SE	-	chr4:58879017-58879134;58905003-58905107;58911868-58911927
ENSMUSG00000027257.13	Pacsin3	protein kinase C and casein kinase substrate in neurons 3 [Source:MGI Symbol;Acc:MGI:1891410]	protein_coding	0.607	0.789	0.785	0.558	0.72	0.901	0.966	0.842	0.839	0.978	0.98	0.894	0.172	0.238	0.163304	0.000362006	42	42.25	SE	+	chr2:91255953-91256190;91256301-91256343;91259867-91259927
ENSMUSG00000030733.10	Sh2b1	SH2B adaptor protein 1 [Source:MGI Symbol;Acc:MGI:1201407]	protein_coding	0.55	0.658	0.78	0.611	0.481	0.509	0.456	0.619	0.348	0.386	0.505	0.408	-0.134	-0.238	0.206134	0.000748645	137	73	SE	-	chr7:126472072-126473094;126473478-126473615;126474995-126475090
ENSMUSG00000049439.13	Cyp20a1	cytochrome P450, family 20, subfamily a, polypeptide 1 [Source:MGI Symbol;Acc:MGI:1925201]	protein_coding	0.811	0.615	0.554	0.717	0.899	0.874	0.715	0.788	0.861	0.859	0.927	1	0.145	0.238	0.132244	0.00133684	167	47.4167	SE	+	chr1:60352120-60352170;60352908-60353075;60354513-60354656
ENSMUSG00000034243.16	Golgb1	golgi autoantigen, golgin subfamily b, macrogolgin 1 [Source:MGI Symbol;Acc:MGI:1099447]	protein_coding	1	0.886	0.843	1	0.883	0.831	1	1	0.721	0.831	0.826	0.401	-0.004	-0.238	1	0.00354523	123	23.5833	SE	+	chr16:36891366-36891492;36893315-36893438;36894830-36894944
ENSMUSG00000060512.7	0610040J01Rik	RIKEN cDNA 0610040J01 gene [Source:MGI Symbol;Acc:MGI:1923511]	protein_coding	0.549	0.499	1	1	1	1	0.823	1	1	1	1	1	0.194	0.238	0.0372762	0.0183328	50	8.83333	SE	+	chr5:63812362-63812595;63876449-63876499;63896429-63896483
ENSMUSG00000023963.9	Cyp39a1	cytochrome P450, family 39, subfamily a, polypeptide 1 [Source:MGI Symbol;Acc:MGI:1927096]	protein_coding	0.864	0.753	0.721	1	0.732	0.84	1	0.856	0.658	0.593	0.624	0.511	0.022	-0.238	1	0.031014	150	31.25	SE	+	chr17:43680123-43680298;43682947-43683097;43685185-43685276
ENSMUSG00000018501.17	Ncor1	nuclear receptor co-repressor 1 [Source:MGI Symbol;Acc:MGI:1349717]	protein_coding	0.192	0.213	0.17	0.138	0.288	0.241	0.514	0.458	0.495	0.412	0.369	0.391	0.197	0.238	0.0516556	3.57258e-06	158;140	55.4167	A5SS	-	chr11:62378496-62378654;62378514-62378654;62376634-62376761
ENSMUSG00000026950.17	Neb	nebulin [Source:MGI Symbol;Acc:MGI:97292]	protein_coding	0.873	0.688	0.675	0.641	0.902	0.925	0.931	0.92	0.963	0.943	0.966	0.952	0.2	0.237	0	0	114	15554.1	SE	-	chr2:52162904-52163009;52163936-52164050;52164591-52164702
ENSMUSG00000069135.11	Fgfr1op	Fgfr1 oncogene partner [Source:MGI Symbol;Acc:MGI:1922546]	protein_coding	0.917	0.822	0.945	0.786	0.659	0.643	0.675	0.592	0.699	0.676	0.564	0.583	-0.225	-0.237	2.40086e-05	9.15986e-06	60	69	SE	+	chr17:8172927-8173008;8175518-8175578;8182227-8182454
ENSMUSG00000025425.17	St8sia5	ST8 alpha-N-acetyl-neuraminide alpha-2,8-sialyltransferase 5 [Source:MGI Symbol;Acc:MGI:109243]	protein_coding	0.684	0.644	0.557	0.717	0.447	0.357	0.469	0.503	0.388	0.395	0.563	0.309	-0.207	-0.237	0.000136995	0.000190579	108	150.667	SE	+	chr18:77185978-77186225;77211655-77211763;77232792-77232885
ENSMUSG00000021870.17	Slmap	sarcolemma associated protein [Source:MGI Symbol;Acc:MGI:1933549]	protein_coding	0.765	0.616	0.473	0.419	0.756	0.806	0.81	0.768	0.711	0.829	0.837	0.846	0.217	0.237	0.00147397	0.000219917	90	365.417	SE	-	chr14:26414729-26414988;26416202-26416292;26418112-26418247
ENSMUSG00000059142.15	Zfp945	zinc finger protein 945 [Source:MGI Symbol;Acc:MGI:2445132]	protein_coding	0.184	0.203	0.265	0.175	0.257	0.195	0.241	0.515	0.446	0.356	0.5	0.474	0.095	0.237	1	0.000716102	121	37.4167	SE	-	chr17:22861505-22861561;22861731-22861852;22865246-22865336
ENSMUSG00000038271.17	Iffo1	intermediate filament family orphan 1 [Source:MGI Symbol;Acc:MGI:2444516]	protein_coding	0.53	0.39	0.455	0.44	0.191	0.157	0.181	0.128	0.244	0.209	0.271	0.142	-0.289	-0.237	6.45262e-13	4.25605e-07	977;158	181.167	A3SS	+	chr6:125151384-125151525;125151794-125152771;125152613-125152771
ENSMUSG00000034101.14	Ctnnd1	catenin (cadherin associated protein), delta 1 [Source:MGI Symbol;Acc:MGI:105100]	protein_coding	0.122	0.045	0.069	0.093	0.246	0.34	0.334	0.302	0.528	0.243	0.16	0.343	0.223	0.236	3.64209e-09	3.30765e-06	118	54.25	SE	-	chr2:84624269-84624558;84626019-84626137;84650405-84650745
ENSMUSG00000061723.18	Tnnt3	troponin T3, skeletal, fast [Source:MGI Symbol;Acc:MGI:109550]	protein_coding	0.188	0.407	0.297	0.437	0.17	0.143	0.103	0.139	0.092	0.121	0.086	0.084	-0.194	-0.236	1.19488e-09	0	14;18	4010.75	MXE	+	chr7:142501637-142501654;142501828-142501842;142504047-142504065;142505515-142505530
ENSMUSG00000061723.18	Tnnt3	troponin T3, skeletal, fast [Source:MGI Symbol;Acc:MGI:109550]	protein_coding	0.133	0.313	0.339	0.381	0.141	0.113	0.128	0.141	0.055	0.068	0.046	0.054	-0.161	-0.236	0.0329272	1.04532e-08	12;15	5249	MXE	+	chr7:142501828-142501842;142505287-142505299;142505515-142505530;142507749-142507788
ENSMUSG00000048581.12	E130311K13Rik	RIKEN cDNA E130311K13 gene [Source:MGI Symbol;Acc:MGI:3607716]	protein_coding	0.916	0.869	0.743	0.823	NA	NA	NA	NA	0.475	0.623	0.595	0.716	NA	-0.236	NA	0.00270083	148;60	29.375	MXE	-	chr3:63920200-63920361;63925333-63925481;63927263-63927323;63929256-63929472
ENSMUSG00000028845.15	Tekt2	tektin 2 [Source:MGI Symbol;Acc:MGI:1346335]	protein_coding	0.278	1	1	1	0.391	1	1	1	1	0.658	0.072	0.606	0.028	-0.236	1	0.00415031	490	4.83333	RI	-	chr4:126324229-126324435;126324229-126324719;126324593-126324719
ENSMUSG00000042302.14	Ehbp1	EH domain binding protein 1 [Source:MGI Symbol;Acc:MGI:2667252]	protein_coding	0.122	0.088	0.122	0.039	0.739	0.574	0.327	0.872	0.202	0.454	0.327	0.327	0.535	0.235	1.49737e-08	2.09958e-05	105	27.4167	SE	-	chr11:22151066-22151189;22151787-22151892;22169034-22169174
ENSMUSG00000027340.15	Slc23a2	solute carrier family 23 (nucleobase transporters), member 2 [Source:MGI Symbol;Acc:MGI:1859682]	protein_coding	0.863	0.599	0.826	0.596	0.791	1	0.863	0.76	0.917	0.905	1	1	0.132	0.235	0.317163	0.000369195	89	25.9167	SE	-	chr2:132077428-132077493;132078412-132078501;132089095-132089253
ENSMUSG00000021466.11	Ptch1	patched 1 [Source:MGI Symbol;Acc:MGI:105373]	protein_coding	0.731	0.918	0.66	0.749	1	1	1	1	1	1	1	1	0.235	0.235	0.00356632	0.0023726	156	19.0833	SE	-	chr13:63539813-63539912;63540681-63540837;63541156-63541288
ENSMUSG00000036333.10	Kidins220	kinase D-interacting substrate 220 [Source:MGI Symbol;Acc:MGI:1924730]	protein_coding	1	0.856	0.871	0.76	0.559	0.823	0.623	0.875	0.736	0.344	0.696	0.772	-0.152	-0.235	0.361079	0.0190945	57	24.9167	SE	+	chr12:25040455-25040569;25041245-25041302;25051094-25051226
ENSMUSG00000026950.17	Neb	nebulin [Source:MGI Symbol;Acc:MGI:97292]	protein_coding	0.891	0.558	0.772	0.677	0.729	0.896	0.753	0.665	0.954	0.955	0.954	0.97	0.036	0.234	1	1.1252e-14	93	488.25	SE	-	chr2:52149589-52149697;52153055-52153148;52157831-52157924
ENSMUSG00000021798.13	Ldb3	LIM domain binding 3 [Source:MGI Symbol;Acc:MGI:1344412]	protein_coding	0.396	0.411	0.407	0.421	0.231	0.202	0.2	0.228	0.182	0.171	0.178	0.167	-0.194	-0.234	0	0	445;146	7049.08	MXE	-	chr14:34542426-34542607;34543972-34544417;34552176-34552322;34566856-34566893
ENSMUSG00000040354.14	Mars	methionine-tRNA synthetase [Source:MGI Symbol;Acc:MGI:1345633]	protein_coding	0.68	0.566	0.727	0.804	0.591	0.433	0.621	0.642	0.484	0.347	0.49	0.519	-0.123	-0.234	0.301453	0.00268032	404	91.5	RI	-	chr10:127296540-127296633;127296540-127296944;127296872-127296944
ENSMUSG00000024924.14	Vldlr	very low density lipoprotein receptor [Source:MGI Symbol;Acc:MGI:98935]	protein_coding	0.903	0.879	0.831	0.856	0.585	0.669	0.738	0.836	0.576	0.625	0.657	0.679	-0.16	-0.233	4.24627e-05	0	84	269.833	SE	+	chr19:27245534-27245681;27246592-27246676;27247009-27247090
ENSMUSG00000017843.13	Ppp2r5c	protein phosphatase 2, regulatory subunit B, gamma [Source:MGI Symbol;Acc:MGI:1349475]	protein_coding	0.429	0.417	0.472	0.42	0.279	0.234	0.422	0.355	0.223	0.203	0.198	0.183	-0.112	-0.233	0.0330255	0	117	184.583	SE	+	chr12:110570695-110570768;110574744-110574861;110580400-110583061
ENSMUSG00000031570.17	Plpp5	phospholipid phosphatase 5 [Source:MGI Symbol;Acc:MGI:1919160]	protein_coding	0	0.242	0.115	0.153	0.352	0.269	0.366	0.277	0.42	0.358	0.264	0.401	0.189	0.233	0.00279773	0.000229996	83	39.5	SE	+	chr8:25722429-25722600;25723030-25723113;25724079-25724887
ENSMUSG00000037300.18	Ttc13	tetratricopeptide repeat domain 13 [Source:MGI Symbol;Acc:MGI:2384573]	protein_coding	0.286	0.529	0.306	0.231	0.151	0.057	0.122	0.052	0.082	0.097	0.091	0.151	-0.243	-0.233	0.00318746	0.000711553	66	29.75	SE	-	chr8:124690276-124690359;124699655-124699721;124709902-124709948
ENSMUSG00000048349.9	Pou4f1	POU domain, class 4, transcription factor 1 [Source:MGI Symbol;Acc:MGI:102525]	protein_coding	0.594	1	1	0.783	0.447	0.447	0.229	0.142	0.536	1	0.241	0.667	-0.528	-0.233	5.38291e-07	0.00605037	1187	52.5833	SE	-	chr14:104461675-104464544;104465684-104466871;104467610-104467999
ENSMUSG00000018411.17	Mapt	microtubule-associated protein tau [Source:MGI Symbol;Acc:MGI:97180]	protein_coding	0.935	0.989	0.986	1	0.652	0.733	0.524	0.793	0.781	0.644	0.786	0.775	-0.302	-0.231	0	0	759	565.5	SE	+	chr11:104294858-104294924;104298497-104299256;104302360-104302410
ENSMUSG00000061462.16	Obscn	obscurin, cytoskeletal calmodulin and titin-interacting RhoGEF [Source:MGI Symbol;Acc:MGI:2681862]	protein_coding	0.572	0.563	0.567	0.529	0.831	0.827	0.835	0.802	0.706	0.92	0.858	0.671	0.266	0.231	5.37042e-10	2.77696e-05	264	184.5	SE	-	chr11:59053573-59053837;59062030-59062294;59064186-59064450
ENSMUSG00000025006.15	Sorbs1	sorbin and SH3 domain containing 1 [Source:MGI Symbol;Acc:MGI:700014]	protein_coding	0.543	0.572	0.579	0.448	0.681	0.734	0.896	1	0.814	0.65	0.75	0.85	0.292	0.231	0.00333416	0.000272817	84	129.167	SE	-	chr19:40336985-40337035;40344355-40344439;40349898-40350013
ENSMUSG00000029823.16	Luc7l2	LUC7-like 2 (S. cerevisiae) [Source:MGI Symbol;Acc:MGI:2183260]	protein_coding	1	0.771	0.924	0.867	0.556	0.76	0.71	0.703	0.741	0.648	0.688	0.562	-0.208	-0.231	0.0242159	0.00722092	68	30.5	SE	+	chr6:38551513-38551908;38565654-38565722;38568846-38568917
ENSMUSG00000073427.4	Gm4924	predicted gene 4924 [Source:MGI Symbol;Acc:MGI:3643133]	protein_coding	0.12	0.621	1	0.578	1	1	1	1	1	0.451	0.793	1	0.42	0.231	0.000141106	0.0212648	82	6	SE	+	chr10:82368897-82368958;82383762-82383844;82400753-82400986
ENSMUSG00000061536.13	Sec22c	SEC22 homolog C, vesicle trafficking protein [Source:MGI Symbol;Acc:MGI:2447871]	protein_coding	0	0	0	0.228	0.128	0.181	0.639	0.099	0.099	0.052	0	1	0.205	0.231	0.0325567	1	125	7.58333	SE	-	chr9:121695533-121695742;121700552-121700677;121704923-121704959
ENSMUSG00000024845.17	Tmem134	transmembrane protein 134 [Source:MGI Symbol;Acc:MGI:1914240]	processed_transcript	0.788	0.732	0.744	0.804	0.986	0.984	0.942	0.923	0.991	1	1	1	0.192	0.231	0	0	287;90	452	A5SS	+	chr19:4127549-4127836;4127549-4127639;4131228-4131282
ENSMUSG00000025451.15	Paip1	polyadenylate binding protein-interacting protein 1 [Source:MGI Symbol;Acc:MGI:2384993]	protein_coding	0.519	0.412	0.525	0.506	0.328	0.442	0.257	0.438	0.257	0.237	0.327	0.216	-0.124	-0.231	0.169053	7.04078e-06	280;28	93.4167	A5SS	+	chr13:119429132-119429412;119429132-119429160;119430159-119430329
ENSMUSG00000029538.14	Srsf9	serine/arginine-rich splicing factor 9 [Source:MGI Symbol;Acc:MGI:104896]	protein_coding	0.312	0.42	0.356	0.353	0.161	0.145	0.283	0.364	0.101	0.132	0.127	0.161	-0.122	-0.23	0.0264218	0	90	116.333	SE	+	chr5:115330497-115330658;115331449-115331539;115332116-115332289
ENSMUSG00000004535.12	Tax1bp1	Tax1 (human T cell leukemia virus type I) binding protein 1 [Source:MGI Symbol;Acc:MGI:1289308]	protein_coding	0.542	0.617	0.629	0.462	0.732	0.848	0.782	0.658	0.737	0.818	0.802	0.814	0.193	0.23	0.000212656	4.27235e-09	186	341.75	SE	+	chr6:52737081-52737172;52739543-52739729;52741950-52742175
ENSMUSG00000052852.8	Reep1	receptor accessory protein 1 [Source:MGI Symbol;Acc:MGI:1098827]	protein_coding	0.681	0.72	0.775	0.721	0.319	0.268	0.364	0.547	0.449	0.461	0.454	0.614	-0.35	-0.23	9.53573e-09	0.00112307	36	62.5833	SE	+	chr6:71795146-71795324;71799165-71799201;71807790-71810246
ENSMUSG00000018411.17	Mapt	microtubule-associated protein tau [Source:MGI Symbol;Acc:MGI:97180]	protein_coding	1	1	1	1	0.918	0.865	1	1	0.705	0.819	0.745	0.81	-0.054	-0.23	1	0.00643927	87	20.5833	SE	+	chr11:104282367-104282480;104287122-104287209;104302360-104302410
ENSMUSG00000020694.16	Tlk2	tousled-like kinase 2 (Arabidopsis) [Source:MGI Symbol;Acc:MGI:1346023]	protein_coding	0.437	0.415	0.494	0.437	NA	NA	NA	NA	0.684	0.694	0.674	0.65	NA	0.23	NA	4.88828e-10	44;96	134.375	MXE	+	chr11:105208851-105208921;105209793-105209837;105210544-105210640;105221185-105221353
ENSMUSG00000026933.17	Camsap1	calmodulin regulated spectrin-associated protein 1 [Source:MGI Symbol;Acc:MGI:3036242]	protein_coding	0.143	0.268	0.29	0.237	0.158	0.188	0.184	0.224	0	0	0.023	0	-0.046	-0.229	1	1.1252e-14	33	29.6667	SE	-	chr2:25952677-25952819;25955259-25955292;25956246-25956327
ENSMUSG00000055204.14	Ankrd17	ankyrin repeat domain 17 [Source:MGI Symbol;Acc:MGI:1932101]	protein_coding	1	0.858	0.943	0.719	0.672	0.635	1	1	0.513	0.756	0.641	0.696	-0.053	-0.229	0.973497	0.00479452	753	144.833	SE	-	chr5:90278242-90278388;90282850-90283603;90285040-90285143
ENSMUSG00000001143.13	Lman2l	lectin, mannose-binding 2-like [Source:MGI Symbol;Acc:MGI:2443010]	protein_coding	0.264	0.682	0.619	0.577	0.326	0.346	0.317	0.262	0.355	0.303	0.3	0.269	-0.223	-0.229	0.0589592	0.0232308	33	84	SE	-	chr1:36428299-36428461;36429422-36429455;36438749-36438832
ENSMUSG00000035258.14	Abi3bp	ABI gene family, member 3 (NESH) binding protein [Source:MGI Symbol;Acc:MGI:2444583]	protein_coding	0.909	0.643	0.87	0.722	NA	NA	NA	NA	0.581	0.527	0.549	0.571	NA	-0.229	NA	0.00830783	75;75	31	MXE	+	chr16:56592603-56592681;56594461-56594536;56647024-56647099;56652136-56652217
ENSMUSG00000063506.13	Arhgap22	Rho GTPase activating protein 22 [Source:MGI Symbol;Acc:MGI:2443418]	protein_coding	1	1	1	1	1	0.396	NA	1	1	0.754	0.534	0.797	-0.201	-0.229	1	0.000646721	133;81	7.58333	A5SS	+	chr14:33362442-33362575;33362442-33362523;33363275-33363349
ENSMUSG00000018411.17	Mapt	microtubule-associated protein tau [Source:MGI Symbol;Acc:MGI:97180]	protein_coding	0.937	0.989	0.986	1	0.665	0.739	0.517	0.8	0.781	0.646	0.792	0.781	-0.298	-0.228	0	0	711	550.75	SE	+	chr11:104294858-104294924;104298545-104299256;104302360-104302410
ENSMUSG00000045962.16	Wnk1	WNK lysine deficient protein kinase 1 [Source:MGI Symbol;Acc:MGI:2442092]	protein_coding	0.328	0.406	0.455	0.434	0.698	0.661	0.738	0.763	0.621	0.664	0.563	0.689	0.309	0.228	5.84404e-12	4.87737e-08	132	230	SE	-	chr6:119952684-119952969;119953770-119953902;119956070-119956170
ENSMUSG00000026950.17	Neb	nebulin [Source:MGI Symbol;Acc:MGI:97292]	protein_coding	0.577	0.584	0.417	0.36	0.451	0.454	0.385	0.38	0.734	0.747	0.644	0.724	-0.067	0.228	1	1.04134e-05	93	744.917	SE	-	chr2:52153055-52153148;52157290-52157383;52159476-52159569
ENSMUSG00000035268.14	Pkig	protein kinase inhibitor, gamma [Source:MGI Symbol;Acc:MGI:1343086]	protein_coding	0.588	0.723	0.835	0.71	0.549	0.648	0.526	0.6	0.386	0.564	0.44	0.555	-0.133	-0.228	0.0973945	0.00105741	86	111.25	SE	+	chr2:163658457-163658659;163659149-163659235;163703485-163703555
ENSMUSG00000033671.18	Cep350	centrosomal protein 350 [Source:MGI Symbol;Acc:MGI:1921331]	protein_coding	1	0.956	0.827	1	0.874	0.911	1	0.908	0.662	0.664	0.655	0.889	-0.022	-0.228	1	0.00106512	123	28.25	SE	-	chr1:155885906-155886106;155887135-155887258;155894593-155894597
ENSMUSG00000020271.17	Fbxw11	F-box and WD-40 domain protein 11 [Source:MGI Symbol;Acc:MGI:2144023]	protein_coding	0.557	0.709	0.695	0.802	0.469	0.444	0.777	0.471	0.397	0.451	0.484	0.52	-0.15	-0.228	0.374494	0.00391923	157	55.3333	SE	+	chr11:32642903-32642935;32652747-32652904;32711771-32711997
ENSMUSG00000038260.10	Trpm4	transient receptor potential cation channel, subfamily M, member 4 [Source:MGI Symbol;Acc:MGI:1915917]	protein_coding	0.365	0.285	0.508	0.289	0.45	0.427	0.558	0.52	0.471	0.55	0.71	0.629	0.127	0.228	0.770959	0.0141664	175	46.5833	SE	-	chr7:45327271-45327452;45327720-45327895;45333381-45333452
ENSMUSG00000039671.18	Zmynd8	zinc finger, MYND-type containing 8 [Source:MGI Symbol;Acc:MGI:1918025]	protein_coding	0.752	0.52	0.684	0.403	0.743	0.739	0.83	0.567	0.87	0.836	0.75	0.816	0.13	0.228	1	0.015824	84	51.1667	SE	-	chr2:165785308-165785738;165787163-165787247;165791904-165791971
ENSMUSG00000022995.16	Enah	enabled homolog (Drosophila) [Source:MGI Symbol;Acc:MGI:108360]	protein_coding	0.382	0.415	0.229	0.325	0.569	0.617	0.617	0.582	0.519	0.588	0.517	0.633	0.258	0.227	4.25484e-07	1.84408e-05	843;111	596.667	A3SS	-	chr1:181923559-181923840;181921657-181922500;181921657-181921768
ENSMUSG00000031865.16	Dctn1	dynactin 1 [Source:MGI Symbol;Acc:MGI:107745]	protein_coding	0.62	0.622	0.574	0.679	0.79	0.819	0.949	0.794	0.833	0.808	0.836	0.924	0.214	0.226	2.61733e-09	0	21	259.667	SE	+	chr6:83183298-83183333;83187763-83187784;83189076-83189268
ENSMUSG00000026791.14	Slc2a8	solute carrier family 2, (facilitated glucose transporter), member 8 [Source:MGI Symbol;Acc:MGI:1860103]	protein_coding	0.76	0.651	0.971	0.713	0.975	0.947	0.703	1	1	1	1	1	0.132	0.226	0.0652043	9.73593e-11	200	93.25	SE	-	chr2:32976136-32976280;32976860-32977060;32981957-32982017
ENSMUSG00000046897.16	Zfp740	zinc finger protein 740 [Source:MGI Symbol;Acc:MGI:1915994]	protein_coding	0.614	0.791	0.912	0.64	0.549	0.657	0.827	0.607	0.628	0.36	0.563	0.503	-0.079	-0.226	1	0.0276936	77	28.6667	SE	+	chr15:102204608-102204883;102205228-102205305;102207770-102207920
ENSMUSG00000047213.14	Ythdf3	YTH domain family 3 [Source:MGI Symbol;Acc:MGI:1918850]	protein_coding	1	0.375	0.523	0.651	0.838	1	1	1	0.385	0.603	0.473	0.186	0.322	-0.226	4.29497e-05	1	149	13.0833	SE	+	chr3:16183235-16183520;16186966-16187115;16189477-16189563
ENSMUSG00000074513.9	Arfip1	ADP-ribosylation factor interacting protein 1 [Source:MGI Symbol;Acc:MGI:1277120]	protein_coding	0.289	0.331	0.34	0.375	0.21	0.249	0.217	0.225	0.074	0.118	0.166	0.073	-0.109	-0.226	0.0201852	1.57947e-11	175;96	115.5	MXE	-	chr3:84497735-84497891;84509807-84509982;84529169-84529265;84534586-84534695
ENSMUSG00000001120.15	Pcbp3	poly(rC) binding protein 3 [Source:MGI Symbol;Acc:MGI:1890470]	protein_coding	1	0.795	0.897	0.721	0.764	0.629	0.593	0.447	0.66	0.66	0.66	0.531	-0.245	-0.226	0.0939358	0.039048	79;76	14.25	A3SS	-	chr10:76781831-76781873;76770960-76771039;76770960-76771036
ENSMUSG00000026950.17	Neb	nebulin [Source:MGI Symbol;Acc:MGI:97292]	protein_coding	0.819	0.709	0.618	0.624	0.692	0.74	0.697	0.715	0.882	0.923	0.919	0.945	0.018	0.225	1	0	93	3067.5	SE	-	chr2:52151363-52151456;52153055-52153148;52157831-52157924
ENSMUSG00000062867.13	Impdh2	inosine monophosphate dehydrogenase 2 [Source:MGI Symbol;Acc:MGI:109367]	protein_coding	0.6	0.767	0.68	0.676	0.552	0.415	0.491	0.703	0.448	0.414	0.57	0.392	-0.141	-0.225	0.0639012	7.05028e-07	72	304	SE	+	chr9:108563595-108563691;108563912-108563984;108564634-108564778
ENSMUSG00000028456.18	Unc13b	unc-13 homolog B (C. elegans) [Source:MGI Symbol;Acc:MGI:1342278]	protein_coding	0	0	0	0.241	0.388	0.165	0.322	0.096	0.109	0.256	0.508	0.266	0.182	0.225	0.00276286	1.11576e-05	57	18	SE	+	chr4:43259461-43259609;43260992-43261049;43261681-43261774
ENSMUSG00000029068.16	Ccnl2	cyclin L2 [Source:MGI Symbol;Acc:MGI:1927119]	protein_coding	0.401	0.503	0.473	0.383	0.389	0.508	0.557	0.614	0.641	0.66	0.577	0.782	0.077	0.225	1	0.00282641	126	86.4167	SE	+	chr4:155817922-155817987;155818538-155818664;155820328-155820428
ENSMUSG00000040225.15	Prrc2c	proline-rich coiled-coil 2C [Source:MGI Symbol;Acc:MGI:1913754]	protein_coding	0.647	0.41	0.488	0.723	0.614	0.445	0.291	0.402	0.267	0.327	0.375	0.4	-0.129	-0.225	0.928541	0.0102134	53	76.5833	SE	-	chr1:162670724-162673656;162674098-162674151;162676690-162676817
ENSMUSG00000092416.2	Zfp141	zinc finger protein 141 [Source:MGI Symbol;Acc:MGI:3584269]	protein_coding	1	0.748	0.372	0.441	0.64	0.703	1	1	1	1	0.597	NA	0.196	0.225	0.015256	1	68	4.75	SE	-	chr7:42489434-42489561;42501357-42501425;42505609-42505726
ENSMUSG00000030232.17	Aebp2	AE binding protein 2 [Source:MGI Symbol;Acc:MGI:1338038]	protein_coding	0.261	0.364	0.409	0.345	0.485	0.465	0.483	0.457	0.517	0.59	0.523	0.647	0.128	0.225	0.0239272	2.79601e-05	2071	236.75	RI	+	chr6:140650755-140650782;140650755-140652826;140651315-140652826
ENSMUSG00000070385.12	Ampd1	adenosine monophosphate deaminase 1 [Source:MGI Symbol;Acc:MGI:88015]	protein_coding	0.829	0.931	0.935	0.938	0.751	0.702	0.748	0.748	0.684	0.699	0.72	0.636	-0.171	-0.224	0	0	12	1935.83	SE	+	chr3:103074013-103074117;103075406-103075418;103079028-103079203
ENSMUSG00000079055.10	Slc8a3	solute carrier family 8 (sodium/calcium exchanger), member 3 [Source:MGI Symbol;Acc:MGI:107976]	protein_coding	0.948	0.979	0.989	0.966	0.882	0.9	0.953	0.892	0.693	0.799	0.775	0.717	-0.064	-0.224	0.0361349	7.20327e-13	18	60.9167	SE	-	chr12:81204891-81205016;81209453-81209471;81216720-81216827
ENSMUSG00000030086.16	Chchd6	coiled-coil-helix-coiled-coil-helix domain containing 6 [Source:MGI Symbol;Acc:MGI:1913348]	protein_coding	1	1	1	1	1	1	0.876	1	0.49	0.957	0.847	0.812	-0.031	-0.224	1	3.87431e-06	84	32.4167	SE	-	chr6:89418346-89419818;89467389-89467473;89567586-89567731
ENSMUSG00000040242.14	Fgfr1op2	FGFR1 oncogene partner 2 [Source:MGI Symbol;Acc:MGI:1914779]	protein_coding	0.622	0.82	0.681	0.855	0.634	0.66	0.581	0.662	0.512	0.635	0.493	0.444	-0.11	-0.224	0.0683444	5.46515e-05	114	294.583	SE	+	chr6:146589893-146590036;146592633-146592747;146595175-146595289
ENSMUSG00000031153.16	Gripap1	GRIP1 associated protein 1 [Source:MGI Symbol;Acc:MGI:1859616]	protein_coding	0.846	1	1	0.896	NA	NA	NA	NA	0.627	0.815	0.529	0.876	NA	-0.224	NA	0.000167418	27	17.75	SE	+	chrX:7792275-7792337;7794259-7794286;7799289-7799428
ENSMUSG00000019961.17	Tmpo	thymopoietin [Source:MGI Symbol;Acc:MGI:106920]	protein_coding	0.162	0.175	0.172	0.368	0.307	0.373	0.285	0.279	0.568	0.509	0.371	0.323	0.092	0.224	0.180877	0.000636787	120	83	SE	-	chr10:91153084-91153180;91153277-91153397;91158747-91158845
ENSMUSG00000028164.15	Manba	mannosidase, beta A, lysosomal [Source:MGI Symbol;Acc:MGI:88175]	protein_coding	0	0.057	0.206	0.092	0.476	0.131	0.353	0.214	0.555	0.209	0.173	0.312	0.205	0.224	0.0242159	0.00987412	119	16	SE	+	chr3:135563190-135563349;135563678-135563797;135566487-135566630
ENSMUSG00000031540.13	Kat6a	K(lysine) acetyltransferase 6A [Source:MGI Symbol;Acc:MGI:2442415]	protein_coding	0.667	0.805	1	0.93	0.882	0.783	1	1	0.517	0.733	0.585	0.672	0.066	-0.224	1	0.018589	86	36.5833	SE	+	chr8:22859548-22859632;22861516-22861602;22861887-22862801
ENSMUSG00000035824.7	Tk2	thymidine kinase 2, mitochondrial [Source:MGI Symbol;Acc:MGI:1913266]	protein_coding	1	1	0.713	0.902	0.764	0.473	1	0.507	0.473	0.907	0.851	0.488	-0.218	-0.224	0.0147471	0.019061	74	16.5	SE	-	chr8:104231159-104231248;104236771-104236845;104238743-104238833
ENSMUSG00000026950.17	Neb	nebulin [Source:MGI Symbol;Acc:MGI:97292]	protein_coding	0.797	0.754	0.752	0.736	0.933	0.951	0.934	0.927	0.986	0.982	0.984	0.981	0.177	0.224	0	0	93;93	11396.2	MXE	-	chr2:52149589-52149697;52151363-52151456;52159476-52159569;52160655-52160748
ENSMUSG00000038244.13	Mical2	microtubule associated monooxygenase, calponin and LIM domain containing 2 [Source:MGI Symbol;Acc:MGI:2444947]	protein_coding	0.946	0.974	0.978	0.975	0.947	0.917	0.961	0.975	0.809	0.714	0.691	0.768	-0.018	-0.223	0.110713	0	108	395.667	SE	+	chr7:112331895-112332039;112345245-112345353;112346721-112347491
ENSMUSG00000037960.10	Card19	caspase recruitment domain family, member 19 [Source:MGI Symbol;Acc:MGI:1915730]	protein_coding	0.24	0.199	0.301	0.193	0.377	0.393	0.32	0.303	0.508	0.425	0.438	0.454	0.115	0.223	1.56206e-05	0	60	664.833	SE	-	chr13:49203717-49203789;49203928-49203988;49205191-49205345
ENSMUSG00000033335.17	Dnm2	dynamin 2 [Source:MGI Symbol;Acc:MGI:109547]	protein_coding	0.469	0.647	0.573	0.506	0.491	0.358	0.677	0.618	0.274	0.306	0.349	0.376	-0.013	-0.223	1	1.22729e-06	30	151.083	SE	+	chr9:21485650-21485721;21487046-21487076;21489742-21489794
ENSMUSG00000038260.10	Trpm4	transient receptor potential cation channel, subfamily M, member 4 [Source:MGI Symbol;Acc:MGI:1915917]	protein_coding	0.299	0.198	0.167	0.209	0.358	0.347	0.29	0.386	0.375	0.425	0.441	0.522	0.127	0.223	0.0382281	1.11591e-05	181;175	75.4167	MXE	-	chr7:45326976-45327140;45327271-45327452;45327720-45327895;45333381-45333452
ENSMUSG00000033502.14	Cdc14a	CDC14 cell division cycle 14A [Source:MGI Symbol;Acc:MGI:2442676]	protein_coding	0	0.261	0.024	0.126	NA	NA	NA	NA	0.382	0.438	0.349	0.134	NA	0.223	NA	0.00230941	67;93	32.625	MXE	-	chr3:116348453-116348516;116351205-116351272;116392821-116392914;116404542-116404618
ENSMUSG00000026771.14	Spopl	speckle-type POZ protein-like [Source:MGI Symbol;Acc:MGI:1924107]	protein_coding	0.042	0.137	0.231	0.224	0.149	0.138	0.16	0.261	0.519	0.374	0.261	0.372	0.019	0.223	1	0.00416644	178;97	59	MXE	-	chr2:23537327-23537383;23537460-23537638;23541518-23541615;23543196-23543324
ENSMUSG00000036022.15	Fam122b	family with sequence similarity 122, member B [Source:MGI Symbol;Acc:MGI:1926005]	protein_coding	0	0.195	0	0	0.493	0.108	1	0	0.469	0.163	0	0.454	0.351	0.223	0.0688167	0.000696264	65;62	9.91667	A3SS	-	chrX:53259840-53259926;53258956-53259021;53258956-53259018
ENSMUSG00000026632.17	Tatdn3	TatD DNase domain containing 3 [Source:MGI Symbol;Acc:MGI:1916222]	protein_coding	0.13	0.254	0.167	0.261	0.304	0.519	0.531	0.427	0.458	0.281	0.516	0.447	0.242	0.223	0.00224222	0.00945	81;78	49.5833	A3SS	-	chr1:191052859-191052972;191049281-191049362;191049281-191049359
ENSMUSG00000022892.10	App	amyloid beta (A4) precursor protein [Source:MGI Symbol;Acc:MGI:88059]	protein_coding	0.611	0.64	0.654	0.602	0.741	0.725	0.858	0.864	0.836	0.83	0.885	0.845	0.17	0.222	1.03337e-08	0	54	981.583	SE	-	chr16:84965669-84965770;84971407-84971461;84978063-84978285
ENSMUSG00000035620.15	Ric8b	RIC8 guanine nucleotide exchange factor B [Source:MGI Symbol;Acc:MGI:2682307]	protein_coding	0.415	0.543	0.459	0.445	0.323	0.239	0.339	0.294	0.244	0.201	0.259	0.271	-0.167	-0.222	3.04291e-05	1.31435e-11	120	180.833	SE	+	chr10:84992119-84992264;85001781-85001901;85015075-85016447
ENSMUSG00000026950.17	Neb	nebulin [Source:MGI Symbol;Acc:MGI:97292]	protein_coding	0.881	1	0.984	1	0.955	0.882	0.963	1	0.721	0.835	0.519	0.903	-0.016	-0.222	1	2.39276e-06	93	69.75	SE	-	chr2:52149589-52149697;52150966-52151059;52153055-52153148
ENSMUSG00000030556.13	Lrrc28	leucine rich repeat containing 28 [Source:MGI Symbol;Acc:MGI:1915689]	protein_coding	0.383	0.229	0.252	0.354	0.664	0.487	0.544	0.458	0.593	0.557	0.495	0.46	0.234	0.222	9.93495e-05	4.22457e-05	207	105.083	SE	-	chr7:67545365-67545468;67559857-67560064;67617992-67618130
ENSMUSG00000001998.15	Ap4e1	adaptor-related protein complex AP-4, epsilon 1 [Source:MGI Symbol;Acc:MGI:1336993]	protein_coding	1	1	1	1	NA	NA	NA	NA	0.495	1	0.616	1	NA	-0.222	NA	0.000217559	74	18.875	SE	+	chr2:127014169-127014293;127019285-127019359;127028171-127028278
ENSMUSG00000033004.14	Mycbp2	MYC binding protein 2 [Source:MGI Symbol;Acc:MGI:2179432]	protein_coding	0.28	0.226	0.141	0.269	0.407	0.294	0.341	0.509	0.564	0.452	0.363	0.423	0.159	0.222	0.332325	0.00292117	156	33.4167	SE	-	chr14:103155123-103156767;103169856-103170012;103172566-103172689
ENSMUSG00000057265.12	Bbof1	basal body orientation factor 1 [Source:MGI Symbol;Acc:MGI:1920123]	protein_coding	1	1	0.5	1	1	0.625	1	1	0.334	0.55	0.728	1	0.031	-0.222	1	0.00409835	494	14.5	SE	+	chr12:84425135-84425280;84426707-84427201;84428342-84428444
ENSMUSG00000033157.16	Abhd10	abhydrolase domain containing 10 [Source:MGI Symbol;Acc:MGI:2442422]	protein_coding	0.824	0.498	0.572	0.461	0.768	0.811	0.701	0.508	0.748	0.813	0.817	0.863	0.108	0.222	0.966607	0.00723842	184	102.917	SE	-	chr16:45737523-45737635;45740318-45740502;45742776-45742955
ENSMUSG00000055523.6	Gucy2g	guanylate cyclase 2g [Source:MGI Symbol;Acc:MGI:106025]	protein_coding	0.66	1	1	0.81	0.608	1	0.66	1	1	0.731	0.571	0.28	-0.05	-0.222	1	0.00874864	156	10.5833	SE	-	chr19:55210211-55210389;55215044-55215200;55217262-55217431
ENSMUSG00000014426.8	Map3k4	mitogen-activated protein kinase kinase kinase 4 [Source:MGI Symbol;Acc:MGI:1346875]	protein_coding	0.836	0.973	0.91	0.977	0.799	0.662	0.728	0.647	0.761	0.746	0.684	0.615	-0.215	-0.222	0	0	156;97	178.25	MXE	-	chr17:12239969-12240070;12242649-12242805;12243499-12243596;12247302-12247369
ENSMUSG00000068039.12	Tcp1	t-complex protein 1 [Source:MGI Symbol;Acc:MGI:98535]	protein_coding	0.871	0.599	0.611	0.634	0.947	1	1	1	1	0.933	0.668	1	0.308	0.222	1.70039e-08	0.0195457	1883	201.917	RI	+	chr17:12918042-12918171;12918042-12919925;12919814-12919925
ENSMUSG00000031381.16	Piga	phosphatidylinositol glycan anchor biosynthesis, class A [Source:MGI Symbol;Acc:MGI:99461]	protein_coding	1	1	1	0.738	0.653	1	1	1	0.679	1	0.702	0.469	-0.021	-0.222	1	0.00306649	403;81	17.6667	A5SS	+	chrX:164422583-164422986;164422583-164422664;164427931-164428064
ENSMUSG00000026950.17	Neb	nebulin [Source:MGI Symbol;Acc:MGI:97292]	protein_coding	0.951	0.782	0.746	0.535	0.904	0.854	0.889	0.876	0.983	0.958	0.977	0.981	0.127	0.221	0.09482	0	93;93	735.5	MXE	-	chr2:52149589-52149697;52150966-52151059;52156354-52156447;52157290-52157383
ENSMUSG00000029478.16	Ncor2	nuclear receptor co-repressor 2 [Source:MGI Symbol;Acc:MGI:1337080]	protein_coding	0.861	0.9	0.929	0.908	NA	NA	NA	NA	0.673	0.673	0.693	0.677	NA	-0.221	NA	0	228;54	316.125	MXE	-	chr5:125018810-125018990;125019818-125020046;125022870-125022924;125023500-125023646
ENSMUSG00000078350.11	Smim1	small integral membrane protein 1 [Source:MGI Symbol;Acc:MGI:1916109]	protein_coding	1	1	0.873	1	0.951	0.774	1	1	0.717	0.725	0.821	0.728	-0.037	-0.221	1	1.6739e-06	204;130	26.3333	A3SS	-	chr4:154025503-154025621;154023687-154023891;154023687-154023817
ENSMUSG00000040875.12	Osbpl10	oxysterol binding protein-like 10 [Source:MGI Symbol;Acc:MGI:1921736]	protein_coding	1	1	1	1	0.891	0.877	0.789	0.86	0.821	1	0.749	0.551	-0.146	-0.22	0.149493	6.69942e-05	192	24.5833	SE	+	chr9:115067245-115067325;115109399-115109591;115167081-115167292
ENSMUSG00000063952.15	Brpf3	bromodomain and PHD finger containing, 3 [Source:MGI Symbol;Acc:MGI:2146836]	protein_coding	1	0.715	0.668	1	1	1	1	1	0.557	0.779	0.668	0.501	0.154	-0.22	1	0.0366271	98	6.41667	SE	+	chr17:28821085-28821592;28828343-28828441;28835761-28835916
ENSMUSG00000097075.3	D830044I16Rik	RIKEN cDNA D830044I16 gene [Source:MGI Symbol;Acc:MGI:2443610]	protein_coding	0.494	0	0.328	1	0.328	1	1	0	0.422	1	0.281	1	0.127	0.22	0.0274684	0.451484	104	3.75	SE	-	chr7:126974452-126974510;126974608-126974712;126974939-126975084
ENSMUSG00000061371.7	Zfp873	zinc finger protein 873 [Source:MGI Symbol;Acc:MGI:3040689]	protein_coding	0	0.553	1	0.292	1	1	1	1	0.317	0.171	0.236	NA	0.539	-0.22	0.0216227	1	61	4.58333	SE	+	chr10:82058369-82058496;82058682-82058743;82059516-82061581
ENSMUSG00000021884.17	Hacl1	2-hydroxyacyl-CoA lyase 1 [Source:MGI Symbol;Acc:MGI:1929657]	protein_coding	0.395	0.217	0.378	0.214	0.428	0.504	0.291	0.68	0.474	0.477	0.626	0.506	0.175	0.22	0.230914	0.0206345	73;81	34.75	MXE	-	chr14:31630960-31631038;31632895-31632968;31634198-31634279;31635743-31635784
ENSMUSG00000032596.14	Uba7	ubiquitin-like modifier activating enzyme 7 [Source:MGI Symbol;Acc:MGI:1349462]	protein_coding	0.917	0.522	0.719	0.764	0.762	0.72	0.556	0.635	0.534	0.452	0.493	0.562	-0.062	-0.22	1	0.0382647	694	60.6667	RI	+	chr9:107977328-107977475;107977328-107978022;107977851-107978022
ENSMUSG00000024013.14	Fgd2	FYVE, RhoGEF and PH domain containing 2 [Source:MGI Symbol;Acc:MGI:1347084]	protein_coding	1	1	1	0	0.41	0.448	1	1	0.566	0.61	0.378	0.566	-0.035	-0.22	0.293406	0.0395594	700	18.9167	RI	+	chr17:29364910-29364991;29364910-29365610;29365461-29365610
ENSMUSG00000025871.18	4833439L19Rik	RIKEN cDNA 4833439L19 gene [Source:MGI Symbol;Acc:MGI:1921162]	protein_coding	0.696	0.66	0.614	0.692	0.83	0.864	0.796	0.845	0.877	0.9	0.866	0.893	0.168	0.219	2.48494e-05	2.42487e-11	107	216.25	SE	-	chr13:54559197-54559324;54564514-54564621;54565181-54565303
ENSMUSG00000055322.15	Tns1	tensin 1 [Source:MGI Symbol;Acc:MGI:104552]	protein_coding	1	0.954	0.85	1	0.638	0.805	0.699	0.534	0.712	0.845	0.699	0.673	-0.282	-0.219	4.74066e-06	1.76135e-06	93	73.3333	SE	-	chr1:73927911-73928110;73937224-73937317;73952420-73953950
ENSMUSG00000032355.16	Mlip	muscular LMNA-interacting protein [Source:MGI Symbol;Acc:MGI:1916892]	protein_coding	0.615	0.555	0.7	0.521	0.499	0.408	0.545	0.433	0.385	0.474	0.33	0.324	-0.127	-0.219	0.0841948	0.00016594	66	139.583	SE	-	chr9:77181351-77181396;77190671-77190737;77239391-77239784
ENSMUSG00000030556.13	Lrrc28	leucine rich repeat containing 28 [Source:MGI Symbol;Acc:MGI:1915689]	protein_coding	0.514	0.33	0.356	0.467	0.728	0.605	0.643	0.56	0.71	0.642	0.636	0.557	0.217	0.219	0.000483647	0.000265166	112	110.5	SE	-	chr7:67545365-67545468;67559857-67559969;67617992-67618130
ENSMUSG00000073434.11	Wdr90	WD repeat domain 90 [Source:MGI Symbol;Acc:MGI:1921267]	protein_coding	0	0.149	0	0.26	0.584	0.149	NA	NA	0.551	0.149	0.584	0	0.264	0.219	1	0.0116298	408	4.41667	RI	-	chr17:25849562-25849684;25849562-25849970;25849867-25849970
ENSMUSG00000024163.17	Mapk8ip3	mitogen-activated protein kinase 8 interacting protein 3 [Source:MGI Symbol;Acc:MGI:1353598]	protein_coding	0.035	0.124	0	0	0.177	0.128	0.113	0.137	0.238	0.198	0.274	0.322	0.099	0.218	0.000154069	9.0866e-11	18	49.6667	SE	-	chr17:24907328-24907386;24908410-24908428;24909149-24909161
ENSMUSG00000037685.15	Atp8a1	ATPase, aminophospholipid transporter (APLT), class I, type 8A, member 1 [Source:MGI Symbol;Acc:MGI:1330848]	protein_coding	0.819	0.976	0.97	0.822	0.954	0.904	0.756	1	0.798	0.541	0.753	0.623	0.007	-0.218	1	0.000107662	45	47.9167	SE	-	chr5:67751012-67751085;67756649-67756694;67761113-67761202
ENSMUSG00000038271.17	Iffo1	intermediate filament family orphan 1 [Source:MGI Symbol;Acc:MGI:2444516]	protein_coding	0.379	0.159	0.166	0.396	0.095	0.031	0.02	0.02	0.039	0.089	0.018	0.081	-0.234	-0.218	2.40535e-05	0.000484803	9	51.5	SE	+	chr6:125151384-125151525;125151794-125151803;125152613-125152771
ENSMUSG00000033499.13	Larp4b	La ribonucleoprotein domain family, member 4B [Source:MGI Symbol;Acc:MGI:106330]	protein_coding	0.293	0.293	0.372	0.199	0	0.044	0	0.482	0	0.191	0	0.094	-0.158	-0.218	0.138108	0.00391929	140	10.0833	SE	+	chr13:9093911-9094180;9117965-9118105;9122107-9122226
ENSMUSG00000051747.14	Ttn	titin [Source:MGI Symbol;Acc:MGI:98864]	protein_coding	0.791	0.59	0.515	0.481	0.717	0.565	0.715	0.692	0.787	0.812	0.77	0.879	0.078	0.218	1	0.0074851	75	60.5833	SE	-	chr2:76831787-76831874;76850305-76850380;76850569-76850644
ENSMUSG00000024330.16	Col11a2	collagen, type XI, alpha 2 [Source:MGI Symbol;Acc:MGI:88447]	protein_coding	1	0.647	0.753	1	1	0.449	0	0.55	0.588	0.753	0.186	1	-0.35	-0.218	0.853008	0.0125368	63	6.25	SE	+	chr17:34045770-34045848;34046439-34046502;34049618-34049678
ENSMUSG00000028420.13	Tmem38b	transmembrane protein 38B [Source:MGI Symbol;Acc:MGI:1098718]	protein_coding	1	1	1	1	0.346	0.346	1	0.809	0.346	1	1	NA	-0.375	-0.218	0.0205866	1	88	3.5	SE	+	chr4:53826044-53826220;53850473-53850561;53859881-53862019
ENSMUSG00000033055.10	Ankrd54	ankyrin repeat domain 54 [Source:MGI Symbol;Acc:MGI:2444209]	protein_coding	1	1	0.92	1	0.877	1	0.938	1	0.792	0.87	0.9	0.488	-0.026	-0.218	1	0.00126705	99;94	15.5	A3SS	-	chr15:79061163-79061211;79057954-79058053;79057954-79058048
ENSMUSG00000011257.19	Pabpc4	poly(A) binding protein, cytoplasmic 4 [Source:MGI Symbol;Acc:MGI:2385206]	protein_coding	0.817	0.729	0.673	0.667	0.879	0.902	0.855	0.861	0.95	0.917	0.954	0.933	0.153	0.217	7.89271e-08	0	87	476.75	SE	+	chr4:123295201-123295273;123295749-123295836;123295929-123296057
ENSMUSG00000061462.16	Obscn	obscurin, cytoskeletal calmodulin and titin-interacting RhoGEF [Source:MGI Symbol;Acc:MGI:2681862]	protein_coding	0.601	0.549	0.596	0.529	0.849	0.851	0.794	0.816	0.758	0.911	0.809	0.666	0.259	0.217	2.17241e-10	3.31758e-05	264	186.417	SE	-	chr11:59053573-59053837;59060843-59061107;59064186-59064450
ENSMUSG00000028552.13	Eps15	epidermal growth factor receptor pathway substrate 15 [Source:MGI Symbol;Acc:MGI:104583]	protein_coding	0.408	0.57	0.529	0.653	0.646	0.666	0.559	0.573	0.812	0.726	0.719	0.772	0.071	0.217	1	0.000736372	120	136.583	SE	+	chr4:109379866-109380029;109382846-109382966;109385318-109385687
ENSMUSG00000085218.7	BB218582	expressed sequence BB218582 [Source:MGI Symbol;Acc:MGI:2139448]	processed_transcript	0.196	0.252	0.095	0.095	0.487	0.252	0.348	0.111	0.376	0.263	0.499	0.368	0.14	0.217	0.631216	0.00302585	136	32.8333	SE	-	chr2:106643700-106643875;106646342-106646478;106647874-106648061
ENSMUSG00000032076.19	Cadm1	cell adhesion molecule 1 [Source:MGI Symbol;Acc:MGI:1889272]	protein_coding	0	0	0	0.097	0.177	0.66	0.177	0.393	0.177	0.393	0.28	0.115	0.328	0.217	7.29028e-05	0.0047825	54	5.5	SE	+	chr9:47829376-47829409;47836716-47836770;47848166-47848298
ENSMUSG00000026643.16	Nmt2	N-myristoyltransferase 2 [Source:MGI Symbol;Acc:MGI:1202298]	protein_coding	0.279	0.39	0.172	0.156	0.611	0.628	0.341	0.322	0.475	0.456	0.491	0.441	0.226	0.217	0.0570781	0.0103418	50	38	SE	+	chr2:3305396-3305439;3306982-3307032;3309466-3309611
ENSMUSG00000041268.17	Dmxl2	Dmx-like 2 [Source:MGI Symbol;Acc:MGI:2444630]	protein_coding	1	0.55	1	1	0.647	0.83	0	0.647	0.337	0.498	0.846	1	-0.357	-0.217	0.827602	0.0129385	63	8.75	SE	-	chr9:54378916-54379003;54379774-54379837;54380907-54381025
ENSMUSG00000026950.17	Neb	nebulin [Source:MGI Symbol;Acc:MGI:97292]	protein_coding	0.665	0.902	0.884	0.918	0.759	0.749	0.75	0.763	0.644	0.649	0.609	0.599	-0.087	-0.217	0.000719071	3.5669e-13	93;93	11626.6	MXE	-	chr2:52150966-52151059;52151363-52151456;52159476-52159569;52160655-52160748
ENSMUSG00000069769.13	Msi2	musashi RNA-binding protein 2 [Source:MGI Symbol;Acc:MGI:1923876]	protein_coding	0.441	0.475	0.361	0.485	0.54	0.602	0.654	0.578	0.616	0.612	0.669	0.731	0.153	0.217	0.0466926	0.000231555	209;155	87.0833	A3SS	-	chr11:88366784-88366847;88348783-88348992;88348783-88348938
ENSMUSG00000038975.14	Rabggtb	Rab geranylgeranyl transferase, b subunit [Source:MGI Symbol;Acc:MGI:99537]	protein_coding	0.802	0.778	0.745	0.722	0.906	0.924	0.938	0.916	0.973	0.97	0.974	0.996	0.159	0.216	0	0	111	664	SE	-	chr3:153908789-153908915;153909348-153909459;153909545-153909598
ENSMUSG00000061723.18	Tnnt3	troponin T3, skeletal, fast [Source:MGI Symbol;Acc:MGI:109550]	protein_coding	0.998	1	0.999	1	0.929	0.905	0.878	0.925	0.798	0.828	0.762	0.744	-0.09	-0.216	0	0	15	10072	SE	+	chr7:142504047-142504065;142504249-142504264;142507749-142507788
ENSMUSG00000071454.13	Dtnb	dystrobrevin, beta [Source:MGI Symbol;Acc:MGI:1203728]	protein_coding	1	0	1	0.611	0.807	0.611	0.344	0.208	0	0.344	0.677	0.724	-0.16	-0.216	0.218407	0.014983	90	4.08333	SE	+	chr12:3772586-3772746;3773550-3773640;3774569-3774610
ENSMUSG00000009376.15	Met	met proto-oncogene [Source:MGI Symbol;Acc:MGI:96969]	protein_coding	0.693	0.517	0.69	0.801	0.682	1	1	0.801	1	0.829	0.848	0.889	0.196	0.216	1	0.0431221	49	17.0833	SE	+	chr6:17463799-17464248;17487796-17487845;17491226-17491747
ENSMUSG00000055320.17	Tead1	TEA domain family member 1 [Source:MGI Symbol;Acc:MGI:101876]	protein_coding	0.679	0.441	0.593	0.511	0.774	0.706	0.774	0.742	0.788	0.785	0.735	0.78	0.193	0.216	0.0224473	0.000761864	63;12	68	MXE	+	chr7:112839415-112839480;112842039-112842102;112856052-112856064;112856797-112856932
ENSMUSG00000010660.3	Plcd1	phospholipase C, delta 1 [Source:MGI Symbol;Acc:MGI:97614]	protein_coding	0.55	0.47	0.576	0.368	0.335	0.321	0.286	0.327	0.225	0.334	0.312	0.229	-0.174	-0.216	0.0541526	0.00713165	218;160	43.75	A3SS	-	chr9:119074164-119074323;119073762-119073980;119073762-119073922
ENSMUSG00000026571.12	Dcaf6	DDB1 and CUL4 associated factor 6 [Source:MGI Symbol;Acc:MGI:1921356]	protein_coding	0.953	0.961	0.966	0.965	0.872	0.86	0.88	0.857	0.789	0.717	0.766	0.713	-0.094	-0.215	0	0	174	1083.92	SE	-	chr1:165367445-165367505;165374061-165374235;165388657-165388746
ENSMUSG00000026155.13	Smap1	small ArfGAP 1 [Source:MGI Symbol;Acc:MGI:2138261]	protein_coding	1	0.957	0.865	0.881	0.903	0.72	0.733	0.943	0.767	0.658	0.652	0.767	-0.101	-0.215	0.336871	0.000414493	81	38.25	SE	-	chr1:23866216-23866297;23871437-23871518;23876373-23876449
ENSMUSG00000022096.14	Hr	hairless [Source:MGI Symbol;Acc:MGI:96223]	protein_coding	0.567	0.517	0.408	0.616	0.421	0.417	0.574	0.329	0.249	0.384	0.313	0.302	-0.092	-0.215	1	0.00474898	103	59.6667	SE	+	chr14:70552244-70552324;70552839-70552942;70554511-70554665
ENSMUSG00000020458.16	Rtn4	reticulon 4 [Source:MGI Symbol;Acc:MGI:1915835]	protein_coding	0.308	0.361	0.137	0.175	0.222	0.399	0.792	0.643	0.468	0.458	0.427	0.488	0.269	0.215	0.19961	0.0116735	57	32.8333	SE	+	chr11:29692946-29693693;29705534-29705591;29733632-29733840
ENSMUSG00000025871.18	4833439L19Rik	RIKEN cDNA 4833439L19 gene [Source:MGI Symbol;Acc:MGI:1921162]	protein_coding	0.433	0.525	0.49	0.453	0.648	0.647	0.588	0.638	0.654	0.72	0.716	0.668	0.155	0.214	0.000402881	5.59431e-09	107	245.75	SE	-	chr13:54556526-54556651;54564514-54564621;54565181-54565303
ENSMUSG00000026991.20	Pkp4	plakophilin 4 [Source:MGI Symbol;Acc:MGI:109281]	protein_coding	1	1	1	1	0.949	1	1	1	0.695	0.747	0.874	0.827	-0.013	-0.214	1	2.27422e-06	129	31	SE	+	chr2:59347923-59348041;59350493-59350622;59354202-59354824
ENSMUSG00000005611.15	Mrvi1	MRV integration site 1 [Source:MGI Symbol;Acc:MGI:1338023]	protein_coding	1	1	1	1	NA	NA	NA	NA	0.807	0.791	1	0.545	NA	-0.214	NA	5.34606e-05	149	19.625	SE	-	chr7:110929477-110929578;110945832-110945981;110982012-110982461
ENSMUSG00000043987.18	Cep164	centrosomal protein 164 [Source:MGI Symbol;Acc:MGI:2384878]	protein_coding	1	1	0.667	1	0.2	0.2	1	0.25	0.478	1	1	0.333	-0.504	-0.214	1.54677e-06	0.224771	297	6.66667	SE	-	chr9:45779689-45779836;45781951-45782248;45784882-45785029
ENSMUSG00000025871.18	4833439L19Rik	RIKEN cDNA 4833439L19 gene [Source:MGI Symbol;Acc:MGI:1921162]	protein_coding	0.071	0.069	0.056	0.075	NA	NA	NA	NA	0.293	0.283	0.274	0.276	NA	0.214	NA	0	127;107	1263.88	MXE	-	chr13:54556526-54556651;54559197-54559324;54564514-54564621;54565181-54565435
ENSMUSG00000038271.17	Iffo1	intermediate filament family orphan 1 [Source:MGI Symbol;Acc:MGI:2444516]	protein_coding	0.534	0.374	0.413	0.366	0.132	0.114	0.236	0.141	0.273	0.158	0.253	0.145	-0.266	-0.214	2.29291e-07	0.000273316	328;158	81.6667	A3SS	+	chr6:125151384-125151525;125152443-125152771;125152613-125152771
ENSMUSG00000022139.16	Mbnl2	muscleblind like splicing factor 2 [Source:MGI Symbol;Acc:MGI:2145597]	protein_coding	0.062	0.1	0.07	0.055	0.261	0.215	0.342	0.301	0.319	0.308	0.254	0.259	0.208	0.213	0	0	54	241.333	SE	+	chr14:120388899-120389163;120395711-120395765;120396450-120396604
ENSMUSG00000002885.14	Adgre5	adhesion G protein-coupled receptor E5 [Source:MGI Symbol;Acc:MGI:1347095]	protein_coding	0.39	0.287	0.361	0.344	0.449	0.498	0.287	0.49	0.564	0.592	0.545	0.532	0.085	0.213	0.424416	9.84668e-09	147	190.25	SE	-	chr8:83729381-83729525;83730110-83730257;83733413-83733566
ENSMUSG00000015126.9	Tsr3	TSR3 20S rRNA accumulation [Source:MGI Symbol;Acc:MGI:1915577]	protein_coding	0.895	0.765	0.755	0.563	0.945	0.936	0.882	0.922	0.956	0.93	0.944	1	0.177	0.213	0.000427826	1.36038e-06	220	138.5	SE	+	chr17:25240169-25240364;25240443-25240663;25241063-25241257
ENSMUSG00000051586.16	Mical3	microtubule associated monooxygenase, calponin and LIM domain containing 3 [Source:MGI Symbol;Acc:MGI:2442733]	protein_coding	1	1	1	1	NA	NA	NA	NA	0.898	0.776	0.699	0.775	NA	-0.213	NA	2.75465e-06	138	29.625	SE	-	chr6:120962754-120962865;120969354-120969492;120973402-120973647
ENSMUSG00000046962.15	Zbtb21	zinc finger and BTB domain containing 21 [Source:MGI Symbol;Acc:MGI:1927240]	protein_coding	1	0.896	1	0.786	0.831	0.551	0.711	0.804	0.815	0.935	0.551	0.529	-0.196	-0.213	0.138012	0.000711553	143	19.0833	SE	-	chr16:97951469-97953093;97956757-97956900;97962413-97962621
ENSMUSG00000079427.10	Mthfsl	5, 10-methenyltetrahydrofolate synthetase-like [Source:MGI Symbol;Acc:MGI:3780550]	protein_coding	1	0.925	1	1	0.725	0.281	0.824	0.824	0.451	0.621	1	1	-0.318	-0.213	0.00661692	0.00126266	70	10.75	SE	-	chr9:88715487-88715749;88716493-88716563;88719488-88719587
ENSMUSG00000020166.14	Cnot2	CCR4-NOT transcription complex, subunit 2 [Source:MGI Symbol;Acc:MGI:1919318]	protein_coding	0.829	0.712	0.859	0.57	0.511	0.442	0.651	0.721	0.628	0.517	0.545	0.427	-0.161	-0.213	0.233218	0.0283432	80	59	SE	-	chr10:116501191-116501317;116504034-116504114;116517316-116517383
ENSMUSG00000025871.18	4833439L19Rik	RIKEN cDNA 4833439L19 gene [Source:MGI Symbol;Acc:MGI:1921162]	protein_coding	0.071	0.072	0.059	0.052	0.203	0.204	0.155	0.165	0.297	0.255	0.257	0.297	0.118	0.213	0	0	127;88	1162	MXE	-	chr13:54556526-54556651;54559197-54559324;54564184-54564272;54564514-54564621
ENSMUSG00000049606.16	Zfp644	zinc finger protein 644 [Source:MGI Symbol;Acc:MGI:1277212]	protein_coding	0.34	0.205	0.234	0.205	0.431	0.563	0.407	0.537	0.534	0.535	0.563	0.205	0.239	0.213	0.0186372	0.0298834	3026	22.5833	RI	-	chr5:106635609-106636323;106635609-106638635;106636416-106638635
ENSMUSG00000026471.14	Mr1	major histocompatibility complex, class I-related [Source:MGI Symbol;Acc:MGI:1195463]	protein_coding	0.535	0.698	0.654	0.682	0.437	0.46	0.653	0.613	0.44	0.463	0.374	0.438	-0.101	-0.213	0.470977	0.00100602	261;76	86.25	A5SS	-	chr1:155137513-155137774;155137698-155137774;155136574-155136850
ENSMUSG00000020400.17	Tnip1	TNFAIP3 interacting protein 1 [Source:MGI Symbol;Acc:MGI:1926194]	protein_coding	0.952	1	1	1	0.546	0.754	0.785	0.734	0.677	0.623	0.806	1	-0.283	-0.212	0	8.68245e-11	172	96.75	SE	-	chr11:54939597-54939735;54940710-54940882;54962832-54962912
ENSMUSG00000053110.13	Yap1	yes-associated protein 1 [Source:MGI Symbol;Acc:MGI:103262]	protein_coding	0.663	0.663	0.587	0.589	0.487	0.36	0.469	0.398	0.427	0.405	0.329	0.493	-0.197	-0.212	3.09408e-05	1.6304e-06	48	179	SE	-	chr9:7938407-7938538;7950491-7950539;7952952-7953134
ENSMUSG00000041718.15	Alg13	asparagine-linked glycosylation 13 [Source:MGI Symbol;Acc:MGI:1914824]	protein_coding	0.768	0.886	0.634	0.869	0.769	0.675	0.609	0.493	0.524	0.513	0.534	0.737	-0.153	-0.212	0.508066	0.0390617	104;59	26.8333	MXE	+	chrX:144318002-144318121;144319898-144320002;144320002-144320061;144322011-144322150
ENSMUSG00000062906.12	Hdac10	histone deacetylase 10 [Source:MGI Symbol;Acc:MGI:2158340]	protein_coding	0.261	0.24	0.277	0.242	0.558	0.474	0.52	0.463	0.529	0.405	0.663	0.272	0.249	0.212	1.51549e-05	0.0219565	414	72.5833	RI	-	chr15:89124174-89124253;89124174-89124588;89124531-89124588
ENSMUSG00000022425.15	Enpp2	ectonucleotide pyrophosphatase/phosphodiesterase 2 [Source:MGI Symbol;Acc:MGI:1321390]	protein_coding	0.309	0.322	0.132	0.081	0.111	0.108	0.383	0.206	0	0	0	0	-0.009	-0.211	1	0	156	39.0833	SE	-	chr15:54875651-54875760;54877775-54877931;54882129-54882202
ENSMUSG00000061462.16	Obscn	obscurin, cytoskeletal calmodulin and titin-interacting RhoGEF [Source:MGI Symbol;Acc:MGI:2681862]	protein_coding	0.675	0.633	0.643	0.618	0.901	0.865	0.863	0.868	0.829	0.943	0.89	0.751	0.232	0.211	1.10999e-11	2.29088e-08	264	267.833	SE	-	chr11:59053573-59053837;59062646-59062910;59064186-59064450
ENSMUSG00000040025.17	Ythdf2	YTH domain family 2 [Source:MGI Symbol;Acc:MGI:2444233]	protein_coding	0.791	0.959	0.866	0.902	0.749	0.581	0.737	0.462	0.713	0.757	0.683	0.522	-0.247	-0.211	3.78844e-05	7.78161e-05	202	135.583	SE	-	chr4:132186687-132186947;132205513-132205715;132210751-132210809
ENSMUSG00000027130.15	Slc12a6	solute carrier family 12, member 6 [Source:MGI Symbol;Acc:MGI:2135960]	protein_coding	0.286	0.197	0.274	0.391	0.28	0.443	0.256	0.733	0.508	0.534	0.454	0.495	0.141	0.211	1	0.0126347	45	28	SE	+	chr2:112265824-112267092;112316240-112316285;112333382-112333477
ENSMUSG00000025420.13	Katnal2	katanin p60 subunit A-like 2 [Source:MGI Symbol;Acc:MGI:1924234]	protein_coding	0.893	0.854	1	0.649	0.772	1	0.86	0.822	0.468	0.698	0.716	0.672	0.015	-0.211	1	0.036009	115	28.6667	SE	-	chr18:77010946-77011045;77011989-77012104;77016001-77016044
ENSMUSG00000026082.11	Rev1	REV1, DNA directed polymerase [Source:MGI Symbol;Acc:MGI:1929074]	protein_coding	0.033	0.115	0.165	0.34	0.049	0.164	0.197	0.448	0.41	0.238	0.254	0.596	0.051	0.211	1	0.0367448	125	26.3333	SE	-	chr1:38074314-38074443;38074898-38075023;38079289-38079398
ENSMUSG00000035725.13	Prkx	protein kinase, X-linked [Source:MGI Symbol;Acc:MGI:1309999]	protein_coding	0.64	0.681	0.667	0.64	NA	NA	NA	NA	0.372	0.431	0.525	0.458	NA	-0.211	NA	0.0129691	96;120	37.125	MXE	-	chrX:77765348-77765406;77771246-77771342;77773115-77773235;77782037-77782301
ENSMUSG00000047909.11	Ankrd16	ankyrin repeat domain 16 [Source:MGI Symbol;Acc:MGI:2444796]	protein_coding	0.424	0.276	0.347	0.267	0.334	0.477	0.288	0.447	0.557	0.506	0.505	0.591	0.058	0.211	0.601235	1.14593e-05	2280	575	RI	+	chr2:11781476-11781519;11781476-11783756;11783640-11783756
ENSMUSG00000005506.16	Celf1	CUGBP, Elav-like family member 1 [Source:MGI Symbol;Acc:MGI:1342295]	protein_coding	0.679	0.346	0.36	0.302	0.373	0.385	0.382	0.503	0.643	0.642	0.566	0.679	-0.011	0.211	1	0.0371892	6260	41.8333	RI	+	chr2:91013237-91013402;91013237-91019497;91013490-91019497
ENSMUSG00000024851.13	Pitpnm1	phosphatidylinositol transfer protein, membrane-associated 1 [Source:MGI Symbol;Acc:MGI:1197524]	protein_coding	0.547	0.871	0.575	1	0.943	0.897	1	1	0.928	0.911	1	1	0.212	0.211	0.00175451	0.0390429	149;43	35.0833	A3SS	+	chr19:4110494-4110659;4110841-4110990;4110947-4110990
ENSMUSG00000040842.17	Szrd1	SUZ RNA binding domain containing 1 [Source:MGI Symbol;Acc:MGI:1098672]	protein_coding	0.667	0.699	0.614	0.649	NA	NA	NA	NA	0.419	0.454	0.43	0.487	NA	-0.21	NA	0	50	412.5	SE	-	chr4:141118526-141118781;141120323-141120373;141139691-141139740
ENSMUSG00000025404.15	R3hdm2	R3H domain containing 2 [Source:MGI Symbol;Acc:MGI:1919000]	protein_coding	0.677	0.846	0.814	0.796	0.665	0.61	0.703	0.767	0.615	0.515	0.647	0.516	-0.097	-0.21	0.0293947	3.78928e-08	54	331.25	SE	+	chr10:127464981-127465013;127465130-127465184;127471767-127472000
ENSMUSG00000029478.16	Ncor2	nuclear receptor co-repressor 2 [Source:MGI Symbol;Acc:MGI:1337080]	protein_coding	0.636	0.528	0.444	0.423	0.702	0.627	0.799	0.656	0.687	0.706	0.693	0.784	0.188	0.21	0.00271381	3.56756e-05	228	318.75	SE	-	chr5:125018810-125018990;125019818-125020046;125022870-125022924
ENSMUSG00000034032.15	Rpap1	RNA polymerase II associated protein 1 [Source:MGI Symbol;Acc:MGI:1916175]	protein_coding	1	0.79	0.68	1	0.485	1	1	0	0.702	0.467	0.876	0.586	-0.246	-0.21	1	0.011632	111	8.83333	SE	-	chr2:119783733-119783970;119787186-119787297;119787434-119787504
ENSMUSG00000035984.14	Nme5	NME/NM23 family member 5 [Source:MGI Symbol;Acc:MGI:1922783]	protein_coding	0.115	0.169	0.14	0.129	0.245	0.245	0.394	0.493	1	0.271	0.122	0	0.206	0.21	0.0469837	1	206	10.6667	SE	-	chr18:34567037-34567154;34571455-34571661;34578557-34579083
ENSMUSG00000033763.14	Mtss1l	metastasis suppressor 1-like [Source:MGI Symbol;Acc:MGI:3039591]	protein_coding	0.778	0.759	0.762	0.824	0.767	0.667	0.735	0.754	0.572	0.582	0.625	0.504	-0.05	-0.21	0.670525	8.92483e-08	217;121	235.083	A3SS	+	chr8:110730022-110730120;110731961-110732178;110732057-110732178
ENSMUSG00000033364.13	Usp37	ubiquitin specific peptidase 37 [Source:MGI Symbol;Acc:MGI:2442483]	protein_coding	1	0.844	1	1	0.818	0.375	0.844	0.878	0.6	0.868	0.661	0.878	-0.232	-0.209	0.00401949	0.000248528	66	13.25	SE	-	chr1:74456078-74456220;74459914-74459980;74461565-74461730
ENSMUSG00000069631.14	Strada	STE20-related kinase adaptor alpha [Source:MGI Symbol;Acc:MGI:1919399]	protein_coding	0.205	0.196	0.114	0.385	0.436	0.402	0.378	0.225	0.407	0.452	0.478	0.401	0.135	0.209	0.30544	0.0286213	29	31.0833	SE	-	chr11:106173678-106173781;106180954-106180983;106184561-106184619
ENSMUSG00000026950.17	Neb	nebulin [Source:MGI Symbol;Acc:MGI:97292]	protein_coding	0.063	0.483	0.206	0.177	0.072	0.023	0.046	0.122	0.031	0.034	0.015	0.014	-0.167	-0.209	0.000251132	3.44068e-12	93;93	202.833	MXE	-	chr2:52149589-52149697;52153055-52153148;52156354-52156447;52159476-52159569
ENSMUSG00000051747.14	Ttn	titin [Source:MGI Symbol;Acc:MGI:98864]	protein_coding	0.925	0.961	0.967	0.884	0.734	0.718	0.884	0.785	0.691	0.654	0.753	0.802	-0.154	-0.209	0.000123866	2.82907e-08	81;75	60.9167	MXE	-	chr2:76831787-76831874;76840232-76840313;76850305-76850380;76850569-76850644
ENSMUSG00000005506.16	Celf1	CUGBP, Elav-like family member 1 [Source:MGI Symbol;Acc:MGI:1342295]	protein_coding	0.225	0.388	0.413	0.365	0.163	0.195	0.156	0.19	0.143	0.175	0.114	0.122	-0.172	-0.209	4.02145e-08	0	6260	1390.5	RI	+	chr2:91013237-91013402;91013237-91019497;91016565-91019497
ENSMUSG00000040964.16	Arhgef10l	Rho guanine nucleotide exchange factor (GEF) 10-like [Source:MGI Symbol;Acc:MGI:1920004]	protein_coding	0.024	0	0.017	0	0.088	0.12	0.05	0.056	0.268	0.26	0.153	0.194	0.068	0.208	1.9502e-05	0	117	63.5	SE	-	chr4:140583823-140583932;140586783-140586900;140591817-140592040
ENSMUSG00000027357.16	Crls1	cardiolipin synthase 1 [Source:MGI Symbol;Acc:MGI:1913836]	protein_coding	1	1	0.962	1	0.981	0.961	0.939	1	0.605	1	0.918	0.605	-0.02	-0.208	1	0.000158707	69	40.0833	SE	+	chr2:132849865-132850003;132862334-132862403;132864089-132864181
ENSMUSG00000045095.16	Magi1	membrane associated guanylate kinase, WW and PDZ domain containing 1 [Source:MGI Symbol;Acc:MGI:1203522]	protein_coding	1	1	1	1	0.783	0.791	1	1	0.783	1	0.742	0.644	-0.107	-0.208	1	0.00612685	202	18.9167	SE	-	chr6:93773606-93773689;93785444-93785646;93792346-93792553
ENSMUSG00000035401.9	Emsy	EMSY, BRCA2-interacting transcriptional repressor [Source:MGI Symbol;Acc:MGI:1924203]	protein_coding	1	0.808	0.898	0.921	0.663	0.63	0.692	0.579	0.758	0.74	0.692	0.605	-0.266	-0.208	0.00168593	0.00629593	165	50.8333	SE	-	chr7:98597045-98597184;98602582-98602747;98610666-98610865
ENSMUSG00000006673.14	Qrich1	glutamine-rich 1 [Source:MGI Symbol;Acc:MGI:1916482]	protein_coding	0.867	0.813	0.873	0.837	0.907	0.626	1	0.865	0.782	0.446	0.685	0.644	0.002	-0.208	1	0.00871157	60	44.3333	SE	+	chr9:108517086-108517240;108518766-108518826;108528588-108528859
ENSMUSG00000032468.11	Armc8	armadillo repeat containing 8 [Source:MGI Symbol;Acc:MGI:1921375]	protein_coding	0.612	0.632	0.723	0.732	0.365	0.297	0.443	0.549	0.515	0.457	0.553	0.34	-0.261	-0.208	0.000309963	0.0097304	82	57.8333	SE	-	chr9:99502511-99502598;99505264-99505346;99520486-99520582
ENSMUSG00000020289.15	Nprl3	nitrogen permease regulator-like 3 [Source:MGI Symbol;Acc:MGI:109258]	protein_coding	0.324	0.418	0.559	0.621	0.246	0.074	0	0.291	0.177	0.386	0.264	0.264	-0.328	-0.208	0.00366253	0.125986	39	15.3333	SE	-	chr11:32253874-32253949;32259216-32259255;32263024-32263094
ENSMUSG00000041073.10	Nacad	NAC alpha domain containing [Source:MGI Symbol;Acc:MGI:3603030]	protein_coding	1	1	0.675	0	0	1	0	1	0.536	0.454	0.342	0.509	-0.169	-0.208	0.0130617	0.518786	200;156	4.83333	A5SS	-	chr11:6599035-6599235;6599079-6599235;6598880-6598952
ENSMUSG00000061723.18	Tnnt3	troponin T3, skeletal, fast [Source:MGI Symbol;Acc:MGI:109550]	protein_coding	0.88	0.752	0.803	0.803	0.539	0.543	0.507	0.485	0.619	0.584	0.618	0.591	-0.291	-0.207	0	0	15	27286.5	SE	+	chr7:142505287-142505299;142505515-142505530;142507749-142507788
ENSMUSG00000002393.14	Nr2f6	nuclear receptor subfamily 2, group F, member 6 [Source:MGI Symbol;Acc:MGI:1352453]	protein_coding	0.823	0.876	0.713	0.636	0.876	0.931	1	0.899	0.968	0.907	1	1	0.164	0.207	0.0183646	2.33648e-06	168	67	SE	-	chr8:71375818-71376273;71378388-71378556;71380990-71381177
ENSMUSG00000021779.16	Thrb	thyroid hormone receptor beta [Source:MGI Symbol;Acc:MGI:98743]	protein_coding	1	0.785	0.898	0.829	1	0.477	1	0.548	0.708	0.565	0.732	0.68	-0.122	-0.207	1	0.00299667	64	13	SE	+	chr14:17826893-17826968;17925595-17925659;17963060-17963321
ENSMUSG00000024002.16	Brd4	bromodomain containing 4 [Source:MGI Symbol;Acc:MGI:1888520]	protein_coding	1	1	0.746	0.62	0.586	1	1	NA	0.29	0.895	0.545	0.809	0.02	-0.207	1	0.0166166	204	11.75	SE	-	chr17:32229416-32229735;32252996-32253200;32284062-32284097
ENSMUSG00000022475.18	Hdac7	histone deacetylase 7 [Source:MGI Symbol;Acc:MGI:1891835]	protein_coding	0.32	0.449	0.391	0.485	0.432	0.468	0.634	0.366	0.704	0.565	0.497	0.707	0.064	0.207	1	0.0203579	111	52.0833	SE	-	chr15:97808352-97808533;97808659-97808770;97808966-97809058
ENSMUSG00000012296.15	Tjap1	tight junction associated protein 1 [Source:MGI Symbol;Acc:MGI:1921344]	protein_coding	0.704	0.651	0.686	0.63	0.81	0.787	0.849	0.85	0.853	0.851	0.857	0.936	0.156	0.207	2.60875e-07	0	130;94	220.333	MXE	-	chr17:46264882-46264978;46271799-46271929;46282345-46282439;46282959-46283026
ENSMUSG00000032340.8	Neo1	neogenin [Source:MGI Symbol;Acc:MGI:1097159]	protein_coding	0.752	0.771	0.73	0.876	0.547	0.58	0.827	0.637	0.503	0.585	0.714	0.5	-0.134	-0.207	0.107445	0.00111158	220;160	103.333	A3SS	-	chr9:58955958-58956079;58930955-58931175;58930955-58931115
ENSMUSG00000051736.8	Fam229b	family with sequence similarity 229, member B [Source:MGI Symbol;Acc:MGI:1913587]	protein_coding	0	0.374	0.374	0.193	0.905	0.641	0.455	1	1	0.166	0.23	0.374	0.515	0.207	0.0112384	0.848688	89;22	6.91667	A5SS	-	chr10:39133811-39133900;39133878-39133900;39132246-39132378
ENSMUSG00000021820.16	Camk2g	calcium/calmodulin-dependent protein kinase II gamma [Source:MGI Symbol;Acc:MGI:88259]	protein_coding	0.055	0.1	0.109	0.154	0.205	0.168	0.164	0.268	0.353	0.34	0.297	0.251	0.097	0.206	4.79127e-06	0	33	289.083	SE	-	chr14:20745791-20745860;20747818-20747851;20755658-20755702
ENSMUSG00000031543.18	Ank1	ankyrin 1, erythroid [Source:MGI Symbol;Acc:MGI:88024]	protein_coding	0.766	0.805	0.724	0.856	0.982	0.915	0.902	0.931	1	0.974	1	1	0.145	0.206	7.80584e-05	2.69274e-11	375	176.833	SE	+	chr8:23123831-23123978;23132096-23132471;23132561-23132634
ENSMUSG00000092203.7	1110038B12Rik	RIKEN cDNA 1110038B12 gene [Source:MGI Symbol;Acc:MGI:1916013]	processed_transcript	0.794	0.954	0.943	0.981	0.683	0.56	0.752	0.862	0.682	0.656	0.741	0.77	-0.204	-0.206	2.09763e-05	5.50217e-07	150	116.667	SE	-	chr17:34950241-34950475;34950697-34950847;34951884-34952434
ENSMUSG00000068551.12	Zfp467	zinc finger protein 467 [Source:MGI Symbol;Acc:MGI:1916160]	protein_coding	0.803	0.821	0.821	0.773	0.69	0.584	0.774	0.659	0.481	0.639	0.59	0.685	-0.128	-0.206	0.00622191	8.32263e-06	76	162.417	SE	-	chr6:48442624-48442738;48443411-48443487;48445352-48445825
ENSMUSG00000051705.13	Senp8	SUMO/sentrin specific peptidase 8 [Source:MGI Symbol;Acc:MGI:1918849]	protein_coding	0.738	0.573	0.904	0.849	0.927	0.912	1	1	1	1	0.889	1	0.194	0.206	1	3.66801e-05	112	20.25	SE	-	chr9:59737831-59737868;59739939-59740051;59750261-59750371
ENSMUSG00000053877.12	Srcap	Snf2-related CREBBP activator protein [Source:MGI Symbol;Acc:MGI:2444036]	protein_coding	0.208	0.048	0.097	0.19	0.462	0.282	0.477	0.159	0.401	0.317	0.46	0.19	0.209	0.206	0.00770877	0.000201554	183	33.25	SE	+	chr7:127539756-127539921;127540250-127540433;127540655-127540922
ENSMUSG00000026950.17	Neb	nebulin [Source:MGI Symbol;Acc:MGI:97292]	protein_coding	0.489	0.314	0.279	0.221	0.157	0.154	0.189	0.248	0.515	0.415	0.508	0.689	-0.139	0.206	0.121562	0.0358955	93	65.4167	SE	-	chr2:52149589-52149697;52156354-52156447;52157831-52157924
ENSMUSG00000032826.17	Ank2	ankyrin 2, brain [Source:MGI Symbol;Acc:MGI:88025]	protein_coding	0.345	0.415	0.631	0.66	0.718	0.773	0.429	0.59	0.782	0.663	0.729	0.702	0.115	0.206	0.760543	0.038064	99	87.0833	SE	-	chr3:127010853-127011051;127012672-127012771;127013238-127013337
ENSMUSG00000062906.12	Hdac10	histone deacetylase 10 [Source:MGI Symbol;Acc:MGI:2158340]	protein_coding	0.247	0.166	0.238	0.221	0.475	0.402	0.448	0.408	0.52	0.337	0.585	0.255	0.215	0.206	0.000634093	0.0264816	254;79	50.9167	A3SS	-	chr15:89124531-89124588;89124174-89124428;89124174-89124253
ENSMUSG00000025404.15	R3hdm2	R3H domain containing 2 [Source:MGI Symbol;Acc:MGI:1919000]	protein_coding	0.645	0.806	0.728	0.774	0.683	0.627	0.662	0.658	0.63	0.499	0.461	0.542	-0.081	-0.205	0.248289	4.23941e-06	63	207.333	SE	+	chr10:127476519-127476698;127481692-127481755;127483975-127484218
ENSMUSG00000029673.17	Auts2	autism susceptibility candidate 2 [Source:MGI Symbol;Acc:MGI:1919847]	protein_coding	0.861	1	1	1	1	0.878	1	0.846	0.508	0.881	0.805	0.846	-0.034	-0.205	1	7.73497e-06	45	22	SE	-	chr5:131466031-131466127;131470413-131470458;131472258-131472479
ENSMUSG00000024969.15	Mark2	MAP/microtubule affinity regulating kinase 2 [Source:MGI Symbol;Acc:MGI:99638]	protein_coding	0.495	0.587	0.65	0.512	0.333	0.313	0.524	0.485	0.302	0.324	0.328	0.468	-0.147	-0.205	0.146227	0.00111372	27	63.25	SE	-	chr19:7278041-7278086;7279985-7280012;7280997-7281255
ENSMUSG00000071302.10	2610044O15Rik8	RIKEN cDNA 2610044O15 gene [Source:MGI Symbol;Acc:MGI:1919389]	protein_coding	0.747	0.561	0.845	0.525	0.85	0.944	0.65	0.78	1	0.898	0.807	0.793	0.137	0.205	0.256246	0.010823	50	49.1667	SE	-	chr8:129217634-129217749;129220101-129220151;129221543-129221604
ENSMUSG00000028256.16	Odf2l	outer dense fiber of sperm tails 2-like [Source:MGI Symbol;Acc:MGI:1098600]	protein_coding	0	0.071	0	0.046	0.204	0.277	0	0.251	0.434	0.146	0.223	0.133	0.154	0.205	0.00283009	0.0405221	159	9.41667	SE	+	chr3:145144311-145144416;145146762-145146921;145148530-145148616
ENSMUSG00000025409.14	Mbd6	methyl-CpG binding domain protein 6 [Source:MGI Symbol;Acc:MGI:106378]	protein_coding	0.451	0.66	0.564	0.744	0.578	0.321	0.183	0.403	0.39	0.358	0.443	0.409	-0.233	-0.205	0.106817	0.039048	417;414	48.5	A3SS	-	chr10:127284042-127284212;127283525-127283942;127283525-127283939
ENSMUSG00000031543.18	Ank1	ankyrin 1, erythroid [Source:MGI Symbol;Acc:MGI:88024]	protein_coding	0.77	0.805	0.722	0.864	0.982	0.916	0.904	0.933	1	0.975	1	1	0.144	0.204	7.29028e-05	1.75916e-11	387	186.667	SE	+	chr8:23123831-23123978;23132096-23132483;23132561-23132634
ENSMUSG00000028899.11	Taf12	TATA-box binding protein associated factor 12 [Source:MGI Symbol;Acc:MGI:1913714]	protein_coding	0.888	0.867	0.965	0.963	0.866	0.84	0.956	0.868	0.713	0.686	0.801	0.665	-0.038	-0.204	0.465812	1.18214e-10	85	162.917	SE	+	chr4:132274415-132274487;132281993-132282078;132282793-132283045
ENSMUSG00000030166.14	Rad52	RAD52 homolog, DNA repair protein [Source:MGI Symbol;Acc:MGI:101949]	protein_coding	1	1	1	1	NA	NA	NA	NA	0.772	0.622	0.84	0.949	NA	-0.204	NA	1.04347e-06	76	27.875	SE	+	chr6:119914169-119914237;119915966-119916042;119918586-119918786
ENSMUSG00000073437.10	D330041H03Rik	RIKEN cDNA D330041H03 gene [Source:MGI Symbol;Acc:MGI:3603827]	processed_transcript	0.725	0.896	0.92	1	0.609	0.881	1	0.589	0.657	0.615	0.77	0.683	-0.115	-0.204	0.0937224	0.00536648	108	20.5	SE	-	chr17:24411924-24412083;24412466-24412574;24414311-24414513
ENSMUSG00000042197.13	Zfp451	zinc finger protein 451 [Source:MGI Symbol;Acc:MGI:2137896]	protein_coding	1	0.864	0.829	0.492	0.876	0.851	0.755	0.815	1	1	1	1	0.028	0.204	1	0.00870406	126	25.5	SE	-	chr1:33783852-33783964;33786406-33786532;33805338-33805419
ENSMUSG00000038777.19	Sema6c	sema domain, transmembrane domain (TM), and cytoplasmic domain, (semaphorin) 6C [Source:MGI Symbol;Acc:MGI:1338032]	protein_coding	0.558	0.927	0.806	0.838	0.648	0.561	0.489	0.626	0.508	0.527	0.613	0.667	-0.201	-0.204	0.113955	0.036009	49	31.0833	SE	+	chr3:95160493-95160702;95162614-95162663;95164338-95164427
ENSMUSG00000072591.10	5930412G12Rik	RIKEN cDNA 5930412G12 gene [Source:MGI Symbol;Acc:MGI:2442398]	lincRNA	0.727	1	0.21	1	0.505	0.851	0.571	0.597	1	1	0.754	1	-0.103	0.204	0.0126571	1	273	25.5833	SE	-	chr5:128579105-128579285;128582714-128582987;128584163-128584296
ENSMUSG00000032407.14	U2surp	U2 snRNP-associated SURP domain containing [Source:MGI Symbol;Acc:MGI:1915208]	protein_coding	0.594	0.893	0.829	0.725	0.931	0.962	1	0.879	1	1	0.936	0.922	0.183	0.204	0.00260082	1	44	33.1667	SE	-	chr9:95485560-95485665;95488745-95488789;95489699-95489911
ENSMUSG00000030780.15	BC017158	cDNA sequence BC017158 [Source:MGI Symbol;Acc:MGI:2384572]	protein_coding	1	1	1	1	NA	NA	NA	NA	1	0.844	0.73	0.609	NA	-0.204	NA	0.018246	1511	84.375	RI	-	chr7:128274632-128274723;128274632-128276143;128276085-128276143
ENSMUSG00000005506.16	Celf1	CUGBP, Elav-like family member 1 [Source:MGI Symbol;Acc:MGI:1342295]	protein_coding	0.214	0.373	0.395	0.355	0.155	0.182	0.146	0.184	0.134	0.164	0.107	0.115	-0.167	-0.204	1.0811e-07	0	6000;2925	1276.92	A3SS	+	chr2:91013237-91013402;91013490-91019490;91016565-91019490
ENSMUSG00000026193.15	Fn1	fibronectin 1 [Source:MGI Symbol;Acc:MGI:95566]	protein_coding	0.602	0.756	0.785	0.767	0.83	0.819	0.786	0.888	0.936	0.951	0.941	0.897	0.103	0.204	0.0375103	0	467;392	664.667	A3SS	-	chr1:71598373-71598463;71597280-71597747;71597280-71597672
ENSMUSG00000035152.14	Ap2b1	adaptor-related protein complex 2, beta 1 subunit [Source:MGI Symbol;Acc:MGI:1919020]	protein_coding	0.835	0.887	0.776	0.793	0.671	0.701	0.916	0.783	0.584	0.581	0.532	0.782	-0.055	-0.203	0.998091	0.000855213	42	70.0833	SE	+	chr11:83350978-83351171;83364794-83364836;83365646-83365793
ENSMUSG00000037013.15	Ss18	SS18, nBAF chromatin remodeling complex subunit [Source:MGI Symbol;Acc:MGI:107708]	protein_coding	0.632	0.64	0.617	0.583	0.813	0.745	0.653	0.625	0.823	0.852	0.779	0.831	0.091	0.203	0.238671	2.85438e-07	93;105	90.9167	MXE	-	chr18:14636495-14636618;14637391-14637484;14640256-14640361;14640955-14641123
ENSMUSG00000003273.14	Car11	carbonic anhydrase 11 [Source:MGI Symbol;Acc:MGI:1336193]	protein_coding	0.434	0.299	0.38	0.24	0.307	0.638	0.424	0.532	0.441	0.601	0.561	0.561	0.137	0.203	0.337486	0.00412614	302	65.3333	RI	+	chr7:45702832-45702928;45702832-45703134;45703061-45703134
ENSMUSG00000048416.15	Mlf1	myeloid leukemia factor 1 [Source:MGI Symbol;Acc:MGI:1341819]	protein_coding	0.017	0.016	0.013	0.011	0.021	0.039	0.035	0.043	0.267	0.308	0.179	0.113	0.02	0.203	0.000722793	0	136;84	385.25	A3SS	+	chr3:67384550-67384698;67392839-67392975;67392891-67392975
ENSMUSG00000026471.14	Mr1	major histocompatibility complex, class I-related [Source:MGI Symbol;Acc:MGI:1195463]	protein_coding	0.461	0.625	0.548	0.625	0.343	0.39	0.558	0.52	0.368	0.421	0.284	0.375	-0.112	-0.203	0.454299	0.00937502	181;76	55.25	A5SS	-	chr1:155137593-155137774;155137698-155137774;155136574-155136850
ENSMUSG00000026150.14	Mff	mitochondrial fission factor [Source:MGI Symbol;Acc:MGI:1922984]	protein_coding	0.849	0.892	0.92	0.924	0.717	0.656	0.788	0.716	0.691	0.638	0.702	0.746	-0.177	-0.202	0	0	159	968.667	SE	+	chr1:82735418-82735507;82741817-82741976;82747082-82747142
ENSMUSG00000071337.11	Tia1	cytotoxic granule-associated RNA binding protein 1 [Source:MGI Symbol;Acc:MGI:107914]	protein_coding	0.07	0	0.014	0	0.362	0.043	0.131	0.312	0.214	0.232	0.232	0.214	0.191	0.202	0.000165372	4.64515e-05	119	14.8333	SE	+	chr6:86418877-86418932;86419693-86419812;86420323-86420411
ENSMUSG00000028207.18	Asph	aspartate-beta-hydroxylase [Source:MGI Symbol;Acc:MGI:1914186]	protein_coding	1	0.67	1	0.717	0.717	0.661	0.533	0.868	1	0.436	0.504	0.64	-0.152	-0.202	0.00221497	0.000805413	96	22.4167	SE	-	chr4:9604515-9604629;9610842-9610938;9635900-9635969
ENSMUSG00000008140.17	Emc10	ER membrane protein complex subunit 10 [Source:MGI Symbol;Acc:MGI:1916933]	protein_coding	0.591	0.406	0.516	0.669	0.713	0.816	0.589	0.642	0.785	0.764	0.84	0.6	0.144	0.202	0.3624	0.0247977	87	53.1667	SE	-	chr7:44490110-44490970;44491162-44491249;44491954-44492048
ENSMUSG00000029761.16	Cald1	caldesmon 1 [Source:MGI Symbol;Acc:MGI:88250]	protein_coding	0.709	1	1	0.837	1	0.213	NA	1	0.387	0.716	0.73	0.907	-0.149	-0.202	1	0.043638	84	15	SE	+	chr6:34745980-34746639;34747885-34747969;34753442-34753588
ENSMUSG00000028456.18	Unc13b	unc-13 homolog B (C. elegans) [Source:MGI Symbol;Acc:MGI:1342278]	protein_coding	1	1	1	1	NA	NA	NA	NA	0.615	0.88	0.825	0.873	NA	-0.202	NA	1.40002e-05	58;36	10.75	MXE	+	chr4:43101800-43101874;43115102-43115160;43161442-43161478;43165743-43165978
ENSMUSG00000047284.14	Neurl4	neuralized E3 ubiquitin protein ligase 4 [Source:MGI Symbol;Acc:MGI:1921092]	protein_coding	0.189	0.369	0.341	0.437	0.42	0.531	0.597	0.531	0.552	0.534	0.574	0.48	0.186	0.201	0.0576459	0.00352559	66	73	SE	+	chr11:69903007-69903452;69903653-69903719;69903864-69904163
ENSMUSG00000046138.14	9930021J03Rik	RIKEN cDNA 9930021J03 gene [Source:MGI Symbol;Acc:MGI:2444398]	protein_coding	1	0.825	1	1	0.752	0.677	0.807	0.807	0.84	0.872	0.577	0.733	-0.196	-0.201	0.0036431	0.00746966	90	24.5833	SE	-	chr19:29723389-29723505;29735115-29735205;29743532-29743612
ENSMUSG00000056938.16	Acbd4	acyl-Coenzyme A binding domain containing 4 [Source:MGI Symbol;Acc:MGI:1914381]	protein_coding	0.589	0.391	0.689	0.553	NA	NA	NA	NA	0.766	0.71	0.814	0.736	NA	0.201	NA	0.00785421	135	85	SE	+	chr11:103102681-103103096;103103234-103103369;103103525-103103644
ENSMUSG00000024130.15	Abca3	ATP-binding cassette, sub-family A (ABC1), member 3 [Source:MGI Symbol;Acc:MGI:1351617]	protein_coding	1	0.822	0.742	1	0.789	1	1	1	0.801	0.899	0.597	0.463	0.056	-0.201	1	0.0108049	73	13.5	SE	+	chr17:24352096-24352251;24357918-24357991;24360887-24361089
ENSMUSG00000026646.16	Suv39h2	suppressor of variegation 3-9 homolog 2 (Drosophila) [Source:MGI Symbol;Acc:MGI:1890396]	protein_coding	0	0	0.447	0.092	0.288	1	0.288	0	0.377	0	0.618	0.35	0.259	0.201	0.911762	0.016657	146	3.5	SE	-	chr2:3464266-3464926;3472501-3472647;3474702-3474960
ENSMUSG00000002799.5	Jag2	jagged 2 [Source:MGI Symbol;Acc:MGI:1098270]	protein_coding	0.808	0.877	0.906	0.904	0.69	0.763	0.705	0.791	0.671	0.662	0.696	0.662	-0.137	-0.201	5.61877e-05	1.509e-11	114;114	133.5	MXE	-	chr12:112915470-112915517;112915604-112915718;112915879-112915993;112916333-112916447
ENSMUSG00000021235.13	Coq6	coenzyme Q6 monooxygenase [Source:MGI Symbol;Acc:MGI:1924408]	protein_coding	0.453	0.854	0.687	1	0.909	0.905	0.818	1	1	1	1	0.797	0.16	0.201	0.0492559	0.000617093	1303	47.8333	RI	+	chr12:84370255-84371031;84370255-84371558;84371450-84371558
ENSMUSG00000026150.14	Mff	mitochondrial fission factor [Source:MGI Symbol;Acc:MGI:1922984]	protein_coding	0.203	0.343	0.318	0.313	0.131	0.107	0.203	0.157	0.104	0.073	0.114	0.086	-0.145	-0.2	7.6332e-11	0	172	469.75	SE	+	chr1:82727227-82727336;82728066-82728238;82729215-82729436
ENSMUSG00000025085.16	Ablim1	actin-binding LIM protein 1 [Source:MGI Symbol;Acc:MGI:1194500]	protein_coding	0.046	0.01	0.009	0	0.211	0.146	0.353	0.081	0.221	0.124	0.277	0.241	0.181	0.2	1.75034e-09	0	105	111.5	SE	-	chr19:57049461-57049509;57051129-57051234;57061252-57061382
ENSMUSG00000046947.12	Adck2	aarF domain containing kinase 2 [Source:MGI Symbol;Acc:MGI:1889336]	protein_coding	0.649	0.796	0.723	1	1	0.944	1	1	1	1	0.966	1	0.194	0.2	0.000260136	0.000131229	129	33.25	SE	+	chr6:39576362-39576509;39579662-39579791;39580995-39581091
ENSMUSG00000038453.16	Srcin1	SRC kinase signaling inhibitor 1 [Source:MGI Symbol;Acc:MGI:1933179]	protein_coding	1	0.636	0.814	0.751	1	1	1	1	1	1	1	1	0.2	0.2	0.00678375	0.00487855	196	12	SE	-	chr11:97536307-97536506;97537043-97537239;97542533-97542557
ENSMUSG00000029769.16	Ccdc136	coiled-coil domain containing 136 [Source:MGI Symbol;Acc:MGI:1918128]	protein_coding	0	0.238	0.172	0.14	0.288	0.263	0.222	0.248	0.394	0.313	0.402	0.243	0.118	0.2	0.0817151	0.00618595	282	40	SE	+	chr6:29417931-29418153;29419101-29419383;29426624-29426948
ENSMUSG00000006589.8	Aprt	adenine phosphoribosyl transferase [Source:MGI Symbol;Acc:MGI:88061]	protein_coding	1	0.675	0.892	0.437	1	0.806	1	1	1	1	0.919	0.883	0.201	0.2	0.0381188	0.0255327	503	26.8333	RI	-	chr8:122576118-122576231;122576118-122576621;122576514-122576621
ENSMUSG00000071653.9	1810009A15Rik	RIKEN cDNA 1810009A15 gene [Source:MGI Symbol;Acc:MGI:1913526]	protein_coding	1	0.487	0.691	1	0.289	0.319	0.337	0.337	1	0.528	0.423	0.427	-0.474	-0.2	0.00643493	0.186757	604	17.25	RI	+	chr19:8889123-8889248;8889123-8889727;8889636-8889727
ENSMUSG00000031278.12	Acsl4	acyl-CoA synthetase long-chain family member 4 [Source:MGI Symbol;Acc:MGI:1354713]	protein_coding	0.053	0.159	0.112	0.126	0.612	0.092	0.233	0.092	0.396	0.183	0.336	0.336	0.145	0.2	0.476043	0.0157495	530;237	21.9167	A3SS	-	chrX:142360386-142360436;142351378-142351908;142351378-142351615
ENSMUSG00000024127.14	Prepl	prolyl endopeptidase-like [Source:MGI Symbol;Acc:MGI:2441932]	protein_coding	0.685	0.873	0.881	0.757	0.985	0.992	0.944	0.927	1	0.998	1	0.995	0.163	0.199	1.14076e-10	0	217	648.75	SE	-	chr17:85066147-85066297;85068884-85069101;85070427-85070603
ENSMUSG00000020694.16	Tlk2	tousled-like kinase 2 (Arabidopsis) [Source:MGI Symbol;Acc:MGI:1346023]	protein_coding	0.808	0.757	0.724	0.785	NA	NA	NA	NA	0.642	0.561	0.521	0.554	NA	-0.199	NA	0.000383062	96	85	SE	+	chr11:105208852-105208921;105210544-105210640;105221185-105221353
ENSMUSG00000026708.16	Cenpl	centromere protein L [Source:MGI Symbol;Acc:MGI:1917704]	protein_coding	0	0	0	0.093	0.141	0	0	NA	0.551	0.29	0.049	0	0.024	0.199	1	0.00886244	143	4.08333	SE	+	chr1:161078228-161078480;161079867-161080010;161082907-161083450
ENSMUSG00000069601.13	Ank3	ankyrin 3, epithelial [Source:MGI Symbol;Acc:MGI:88026]	protein_coding	0	0	0.351	1	NA	NA	NA	NA	0.529	0.553	0.662	0.403	NA	0.199	NA	0.0116132	84	31.875	SE	+	chr10:70004609-70004991;70013971-70014055;70015567-70015653
ENSMUSG00000061462.16	Obscn	obscurin, cytoskeletal calmodulin and titin-interacting RhoGEF [Source:MGI Symbol;Acc:MGI:2681862]	protein_coding	0.798	0.807	0.847	0.816	0.579	0.628	0.601	0.566	0.603	0.577	0.662	0.63	-0.224	-0.199	0	0	264;264	566.333	MXE	-	chr11:59060843-59061107;59061423-59061687;59064186-59064450;59067065-59067329
ENSMUSG00000029060.17	Mib2	mindbomb E3 ubiquitin protein ligase 2 [Source:MGI Symbol;Acc:MGI:2679684]	protein_coding	0.426	0.446	0.417	0.664	0.672	0.479	0.582	0.474	0.677	0.636	0.785	0.651	0.064	0.199	0.728438	0.0160255	372	52.0833	RI	-	chr4:155658893-155659001;155658893-155659265;155659122-155659265
ENSMUSG00000037148.8	Arhgap10	Rho GTPase activating protein 10 [Source:MGI Symbol;Acc:MGI:1925764]	protein_coding	0.633	0.718	0.835	0.805	0.945	0.878	0.703	0.854	0.958	0.911	0.958	0.957	0.097	0.198	0.135472	2.84648e-12	75	221.667	SE	-	chr8:77358546-77358634;77365085-77365160;77382724-77382790
ENSMUSG00000059518.14	Znhit1	zinc finger, HIT domain containing 1 [Source:MGI Symbol;Acc:MGI:1917353]	protein_coding	0.475	0.554	0.549	0.545	0.367	0.406	0.368	0.398	0.254	0.356	0.429	0.293	-0.146	-0.198	1.98824e-05	1.75462e-06	130	245.583	SE	-	chr5:136984878-136985049;136986125-136986255;136986810-136987232
ENSMUSG00000073437.10	D330041H03Rik	RIKEN cDNA D330041H03 gene [Source:MGI Symbol;Acc:MGI:3603827]	processed_transcript	0.775	0.88	0.915	1	0.601	0.883	1	0.577	0.709	0.612	0.775	0.683	-0.127	-0.198	0.089228	0.00620882	131	22.6667	SE	-	chr17:24412034-24412083;24412466-24412597;24414311-24414542
ENSMUSG00000021268.17	Meg3	maternally expressed 3 [Source:MGI Symbol;Acc:MGI:1202886]	lincRNA	0.389	0.304	0.36	0.33	0.588	0.542	0.559	0.572	0.531	0.565	0.549	0.53	0.22	0.198	4.2728e-15	7.4982e-13	113;74	4342.33	MXE	+	chr12:109544026-109544742;109546429-109546542;109549478-109549552;109549652-109549810
ENSMUSG00000004896.16	Rrnad1	ribosomal RNA adenine dimethylase domain containing 1 [Source:MGI Symbol;Acc:MGI:2387197]	protein_coding	0.511	0.748	0.718	0.591	0.521	0.835	0.527	0.497	0.478	0.376	0.527	0.396	-0.047	-0.198	0.95642	0.0251703	486	54.5	RI	-	chr3:87927562-87927755;87927562-87928048;87927923-87928048
ENSMUSG00000031381.16	Piga	phosphatidylinositol glycan anchor biosynthesis, class A [Source:MGI Symbol;Acc:MGI:99461]	protein_coding	1	1	1	0.556	0.596	1	1	1	0.753	1	0.653	0.359	0.01	-0.198	1	0.00231111	1089;81	35.6667	A5SS	+	chrX:164422583-164423672;164422583-164422664;164427931-164428064
ENSMUSG00000015095.12	Fbxw5	F-box and WD-40 domain protein 5 [Source:MGI Symbol;Acc:MGI:1354731]	protein_coding	0.948	0.754	0.745	0.496	0.536	0.526	0.434	0.358	0.564	0.594	0.484	0.513	-0.272	-0.197	0.0408541	0.0917482	189;175	41.75	A3SS	+	chr2:25501935-25502151;25502856-25503045;25502870-25503045
ENSMUSG00000029560.12	Snx8	sorting nexin 8 [Source:MGI Symbol;Acc:MGI:2443816]	protein_coding	0.843	0.763	0.747	0.696	0.974	0.813	0.733	0.877	0.951	0.967	0.959	0.954	0.087	0.196	0.695929	3.63551e-06	81	65.6667	SE	-	chr5:140353034-140353195;140353432-140353513;140355959-140356155
ENSMUSG00000037300.18	Ttc13	tetratricopeptide repeat domain 13 [Source:MGI Symbol;Acc:MGI:2384573]	protein_coding	0.355	0.343	0.188	0.433	0.199	0.118	0.205	0.2	0.118	0.148	0.063	0.205	-0.149	-0.196	0.284337	0.00215627	66	32.5833	SE	-	chr8:124695660-124695752;124699655-124699721;124709902-124709948
ENSMUSG00000021597.16	Slf1	SMC5-SMC6 complex localization factor 1 [Source:MGI Symbol;Acc:MGI:2145448]	protein_coding	1	0.859	1	1	1	0.859	NA	1	0.786	0.726	0.691	0.874	-0.012	-0.196	1	0.0413224	144	10.4167	SE	-	chr13:77100921-77101056;77103480-77103624;77105975-77106104
ENSMUSG00000038766.16	Gabpb2	GA repeat binding protein, beta 2 [Source:MGI Symbol;Acc:MGI:95612]	protein_coding	0.827	0.728	0.875	0.642	0.923	1	0.803	1	1	1	0.857	1	0.164	0.196	0.00424109	0.000150622	1078;195	110.417	A3SS	-	chr3:95206462-95206602;95203730-95204808;95203730-95203925
ENSMUSG00000028382.15	Ptbp3	polypyrimidine tract binding protein 3 [Source:MGI Symbol;Acc:MGI:1923334]	protein_coding	1	1	1	1	NA	NA	NA	NA	0.786	0.786	0.948	0.696	NA	-0.196	NA	0.00339695	82;73	10.375	A5SS	-	chr4:59524394-59524476;59524403-59524476;59517585-59517755
ENSMUSG00000035268.14	Pkig	protein kinase inhibitor, gamma [Source:MGI Symbol;Acc:MGI:1343086]	protein_coding	0.321	0.377	0.361	0.395	0.235	0.232	0.233	0.28	0.15	0.214	0.151	0.158	-0.118	-0.195	4.29378e-05	0	86	247	SE	+	chr2:163658414-163658492;163659149-163659235;163703485-163703555
ENSMUSG00000058291.14	Zfp68	zinc finger protein 68 [Source:MGI Symbol;Acc:MGI:1344427]	protein_coding	0.44	0.504	0.393	0.251	0.612	0.71	0.427	0.479	0.518	0.619	0.614	0.617	0.16	0.195	0.22603	0.00845617	96	73.5	SE	-	chr5:138612038-138612165;138616469-138616565;138617054-138617167
ENSMUSG00000051747.14	Ttn	titin [Source:MGI Symbol;Acc:MGI:98864]	protein_coding	0.909	0.878	0.96	0.963	NA	NA	NA	NA	0.708	0.741	0.722	0.76	NA	-0.195	NA	1.10702e-05	84;84	47	MXE	-	chr2:76831787-76831874;76832100-76832184;76847387-76847471;76850569-76850644
ENSMUSG00000025728.15	Pigq	phosphatidylinositol glycan anchor biosynthesis, class Q [Source:MGI Symbol;Acc:MGI:1333114]	protein_coding	0.751	0.75	0.854	0.846	0.896	1	0.742	0.94	1	0.98	1	1	0.094	0.195	0.525199	2.06374e-05	558;154	114.583	A3SS	-	chr17:25934757-25934878;25931673-25932231;25931673-25931827
ENSMUSG00000030846.15	Tial1	Tia1 cytotoxic granule-associated RNA binding protein-like 1 [Source:MGI Symbol;Acc:MGI:107913]	protein_coding	0.046	0.18	0.261	0.387	0.369	0.548	0.306	0.531	0.437	0.469	0.38	0.368	0.22	0.195	0.0546264	0.0207939	377;68	38.5833	A3SS	-	chr7:128448120-128448208;128446730-128447107;128446730-128446798
ENSMUSG00000038777.19	Sema6c	sema domain, transmembrane domain (TM), and cytoplasmic domain, (semaphorin) 6C [Source:MGI Symbol;Acc:MGI:1338032]	protein_coding	0.667	0.778	0.847	0.767	0.693	0.593	0.537	0.781	0.471	0.603	0.58	0.628	-0.114	-0.194	0.288445	0.00133652	49	73.5	SE	+	chr3:95160500-95160712;95162614-95162663;95164338-95164427
ENSMUSG00000031543.18	Ank1	ankyrin 1, erythroid [Source:MGI Symbol;Acc:MGI:88024]	protein_coding	0.778	0.817	0.738	0.869	0.984	0.922	0.92	0.939	1	0.979	1	1	0.141	0.194	9.57157e-05	9.76679e-12	538;73	243.167	A3SS	+	chr8:23123831-23123978;23132096-23132634;23132561-23132634
ENSMUSG00000063142.14	Kcnma1	potassium large conductance calcium-activated channel, subfamily M, alpha member 1 [Source:MGI Symbol;Acc:MGI:99923]	protein_coding	0.874	0.827	0.651	0.832	0.94	0.92	0.626	1	0.977	0.98	1	1	0.075	0.193	1	1.01876e-05	87	49.75	SE	-	chr14:23386259-23386353;23390920-23391007;23435949-23436026
ENSMUSG00000042323.16	Pbrm1	polybromo 1 [Source:MGI Symbol;Acc:MGI:1923998]	protein_coding	1	1	1	1	0.899	1	NA	1	0.891	0.723	0.885	0.729	-0.034	-0.193	1	1.33154e-05	113	21.75	SE	+	chr14:31022719-31022859;31023066-31023179;31025497-31025650
ENSMUSG00000021111.15	Papola	poly (A) polymerase alpha [Source:MGI Symbol;Acc:MGI:109301]	protein_coding	0.87	0.538	0.595	0.836	0.861	0.887	0.754	0.705	0.962	0.92	0.824	0.906	0.092	0.193	0.554511	0.000703496	73	97.5833	SE	+	chr12:105809523-105809662;105811036-105811109;105812273-105812394
ENSMUSG00000023118.15	Sympk	symplekin [Source:MGI Symbol;Acc:MGI:1915438]	protein_coding	0.512	0.668	0.734	0.71	0.621	0.665	0.746	0.661	0.477	0.461	0.526	0.388	0.017	-0.193	1	0.00149354	126	190.75	SE	+	chr7:19024419-19024506;19027896-19028022;19028863-19028987
ENSMUSG00000038777.19	Sema6c	sema domain, transmembrane domain (TM), and cytoplasmic domain, (semaphorin) 6C [Source:MGI Symbol;Acc:MGI:1338032]	protein_coding	0.581	0.668	0.742	0.481	0.554	0.44	0.494	0.677	0.487	0.471	0.308	0.436	-0.077	-0.193	1	0.0304513	90	56.3333	SE	+	chr3:95160504-95160712;95163431-95163521;95164338-95164513
ENSMUSG00000019823.17	Mical1	microtubule associated monooxygenase, calponin and LIM domain containing 1 [Source:MGI Symbol;Acc:MGI:2385847]	protein_coding	1	0.744	0.733	0.456	0.914	0.842	0.361	0.512	0.94	0.956	0.807	1	-0.076	0.193	1	0.0338078	208	30.75	SE	+	chr10:41478009-41478314;41478427-41478635;41478962-41479071
ENSMUSG00000035021.13	Baz1a	bromodomain adjacent to zinc finger domain 1A [Source:MGI Symbol;Acc:MGI:1309478]	protein_coding	0.805	0.869	1	1	NA	NA	NA	NA	0.768	0.698	0.779	0.659	NA	-0.193	NA	0.000313746	102;144	13.5	MXE	-	chr12:54943976-54944064;54946801-54946903;54954697-54954841;54975103-54975382
ENSMUSG00000032479.15	Map4	microtubule-associated protein 4 [Source:MGI Symbol;Acc:MGI:97178]	protein_coding	0.63	0.632	0.641	0.625	0.53	0.469	0.483	0.475	0.422	0.463	0.49	0.386	-0.143	-0.192	1.61959e-09	1.1252e-14	93	1019.75	SE	+	chr9:110068692-110068985;110072612-110072705;110078002-110078084
ENSMUSG00000025006.15	Sorbs1	sorbin and SH3 domain containing 1 [Source:MGI Symbol;Acc:MGI:700014]	protein_coding	0.727	0.792	0.849	0.724	0.796	0.832	1	0.801	0.981	0.926	0.965	0.987	0.084	0.192	1	2.85272e-09	372	370.583	SE	-	chr19:40373475-40373617;40376644-40377016;40382520-40382633
ENSMUSG00000030410.16	Dmwd	dystrophia myotonica-containing WD repeat motif [Source:MGI Symbol;Acc:MGI:94907]	protein_coding	0.54	0.481	0.542	0.411	0.626	0.705	0.724	0.684	0.645	0.635	0.708	0.753	0.191	0.192	2.93212e-05	4.55448e-05	75	173.667	SE	+	chr7:19080041-19081301;19081918-19081993;19082275-19082775
ENSMUSG00000074513.9	Arfip1	ADP-ribosylation factor interacting protein 1 [Source:MGI Symbol;Acc:MGI:1277120]	protein_coding	0.805	0.736	0.729	0.697	NA	NA	NA	NA	0.496	0.529	0.466	0.707	NA	-0.192	NA	0.028546	109;102	54.625	MXE	-	chr3:84527685-84527798;84534586-84534695;84547933-84548035;84582413-84582625
ENSMUSG00000029502.14	Golga3	golgi autoantigen, golgin subfamily a, 3 [Source:MGI Symbol;Acc:MGI:96958]	protein_coding	0.689	0.631	0.502	0.581	0.518	0.459	0.484	0.392	0.386	0.329	0.42	0.498	-0.137	-0.192	0.170304	0.0054356	270;150	92.3333	A5SS	+	chr5:110184337-110184607;110184337-110184487;110185785-110185898
ENSMUSG00000028906.16	Epb41	erythrocyte membrane protein band 4.1 [Source:MGI Symbol;Acc:MGI:95401]	protein_coding	0.883	0.928	0.909	0.94	0.904	0.966	0.91	0.879	0.79	0.74	0.625	0.741	0	-0.191	1	4.02345e-13	63	196.667	SE	-	chr4:131957642-131957819;131962923-131962986;131967787-131967975
ENSMUSG00000038485.5	Socs7	suppressor of cytokine signaling 7 [Source:MGI Symbol;Acc:MGI:2651588]	protein_coding	0.609	0.821	0.84	0.793	0.909	0.837	0.944	0.891	0.96	0.95	0.957	0.958	0.129	0.191	0.0254229	7.86016e-10	105	180	SE	+	chr11:97373065-97373130;97376436-97376541;97377935-97378066
ENSMUSG00000022677.14	Fopnl	Fgfr1op N-terminal like [Source:MGI Symbol;Acc:MGI:1913336]	protein_coding	0.482	0.467	0.474	0.479	0.36	0.372	0.286	0.321	0.342	0.292	0.272	0.233	-0.141	-0.191	5.90715e-05	2.40645e-09	85	229.333	SE	-	chr16:14304453-14304587;14311046-14311131;14317293-14317347
ENSMUSG00000027287.14	Snap23	synaptosomal-associated protein 23 [Source:MGI Symbol;Acc:MGI:109356]	protein_coding	0.853	0.919	0.859	0.952	0.841	0.889	0.913	0.872	0.746	0.573	0.768	0.732	-0.017	-0.191	1	4.06256e-08	33	156.75	SE	+	chr2:120586158-120586276;120590662-120590695;120594800-120594956
ENSMUSG00000028402.17	Mpdz	multiple PDZ domain protein [Source:MGI Symbol;Acc:MGI:1343489]	protein_coding	0.639	0.701	0.659	0.688	0.682	0.799	0.604	0.632	0.812	0.817	0.912	0.908	0.008	0.191	1	5.69843e-07	111	147.417	SE	-	chr4:81310156-81310319;81317593-81317704;81320345-81320523
ENSMUSG00000035629.17	Rubcn	RUN domain and cysteine-rich domain containing, Beclin 1-interacting protein [Source:MGI Symbol;Acc:MGI:1915160]	protein_coding	0.026	0.133	0.133	0.153	0.366	0.407	0.395	0.192	0.239	0.26	0.248	0.462	0.229	0.191	5.25243e-06	9.49978e-05	45	75.1667	SE	-	chr16:32838237-32838353;32841536-32841581;32842997-32843531
ENSMUSG00000066800.11	Rnasel	ribonuclease L (2, 5-oligoisoadenylate synthetase-dependent) [Source:MGI Symbol;Acc:MGI:1098272]	protein_coding	1	1	1	1	1	0.639	NA	NA	1	0.523	0.715	1	-0.18	-0.191	1	0.015484	1579	35.25	SE	+	chr1:153752844-153752947;153753634-153755213;153755950-153756036
ENSMUSG00000037761.16	Actr5	ARP5 actin-related protein 5 [Source:MGI Symbol;Acc:MGI:1924748]	protein_coding	0.402	1	0.592	1	0.757	0.799	1	1	0.853	0.906	1	1	0.14	0.191	0.0189173	0.0075111	841	41.75	RI	+	chr2:158635306-158635426;158635306-158636147;158636026-158636147
ENSMUSG00000021798.13	Ldb3	LIM domain binding 3 [Source:MGI Symbol;Acc:MGI:1344412]	protein_coding	0.798	0.817	0.796	0.821	0.959	0.971	0.934	0.945	0.997	0.998	0.997	0.998	0.144	0.19	0	0	15	6556.08	SE	-	chr14:34567397-34567567;34569712-34569727;34571717-34571921
ENSMUSG00000035392.17	Dennd1a	DENN/MADD domain containing 1A [Source:MGI Symbol;Acc:MGI:2442794]	protein_coding	0.901	0.983	0.984	0.874	0.899	0.949	0.931	0.961	0.667	0.772	0.87	0.674	-0.001	-0.19	1	1.83235e-06	129	108.583	SE	-	chr2:37802014-37802273;37805071-37805200;37816915-37817004
ENSMUSG00000002393.14	Nr2f6	nuclear receptor subfamily 2, group F, member 6 [Source:MGI Symbol;Acc:MGI:1352453]	protein_coding	0.839	0.888	0.736	0.662	0.888	0.938	1	0.909	0.971	0.913	1	1	0.153	0.19	0.0177083	2.40188e-06	139	66.6667	SE	-	chr8:71375751-71376273;71378388-71378527;71380990-71381090
ENSMUSG00000038084.16	Opa1	OPA1, mitochondrial dynamin like GTPase [Source:MGI Symbol;Acc:MGI:1921393]	protein_coding	0.64	0.524	0.511	0.413	0.64	0.77	0.731	0.741	0.695	0.69	0.709	0.755	0.199	0.19	0.000251951	4.98106e-05	111	308.25	SE	+	chr16:29589680-29589748;29597585-29597696;29602211-29602265
ENSMUSG00000054752.16	Fsd1l	fibronectin type III and SPRY domain containing 1-like [Source:MGI Symbol;Acc:MGI:2442443]	protein_coding	0.801	1	1	0.729	0.725	0.725	0.705	0.831	0.833	0.676	0.671	0.591	-0.136	-0.19	0.000468058	7.43958e-05	122	38.3333	SE	+	chr4:53649791-53649893;53659512-53659634;53679793-53680003
ENSMUSG00000027506.15	Tpd52	tumor protein D52 [Source:MGI Symbol;Acc:MGI:107749]	protein_coding	0.489	0.595	0.617	0.616	0.706	0.674	0.723	0.789	0.783	0.826	0.665	0.804	0.144	0.19	0.220594	0.010806	42	59.1667	SE	-	chr3:8934991-8935040;8936438-8936480;8943550-8943577
ENSMUSG00000036339.17	Tmem260	transmembrane protein 260 [Source:MGI Symbol;Acc:MGI:2443219]	protein_coding	0.131	0.107	0.273	0.678	0	0.131	0	0	0.231	0.161	0.036	0	-0.265	-0.19	0.0121224	0.471355	230	7.41667	SE	+	chr14:48451905-48452057;48455080-48455310;48472323-48472501
ENSMUSG00000023026.15	Dip2b	disco interacting protein 2 homolog B [Source:MGI Symbol;Acc:MGI:2145977]	protein_coding	0.559	0.875	0.579	0.284	0.854	1	1	0.559	0.76	0.841	0.751	0.704	0.279	0.19	0.00366253	0.819404	213	22.75	SE	+	chr15:100142021-100142147;100151150-100151363;100154156-100154306
ENSMUSG00000051747.14	Ttn	titin [Source:MGI Symbol;Acc:MGI:98864]	protein_coding	0.876	0.885	0.983	0.939	NA	NA	NA	NA	0.834	0.541	0.836	0.714	NA	-0.19	NA	0.00034302	117;84	48.5	MXE	-	chr2:76831787-76831874;76843375-76843492;76847387-76847471;76850569-76850644
ENSMUSG00000045095.16	Magi1	membrane associated guanylate kinase, WW and PDZ domain containing 1 [Source:MGI Symbol;Acc:MGI:1203522]	protein_coding	1	1	1	1	0.744	0.943	1	0.886	1	0.776	0.805	0.66	-0.107	-0.19	1	0.00012369	217;214	10.0833	A3SS	-	chr6:93717239-93717271;93708003-93708220;93708003-93708217
ENSMUSG00000021000.15	Mia2	NA	NA	1	1	0.964	1	0.956	0.939	0.926	0.913	0.597	0.874	0.786	0.951	-0.057	-0.189	0.050101	2.16187e-08	27	57.1667	SE	+	chr12:59144698-59144770;59146335-59146362;59146846-59146957
ENSMUSG00000032376.12	Usp3	ubiquitin specific peptidase 3 [Source:MGI Symbol;Acc:MGI:2152450]	protein_coding	0.832	0.598	0.851	0.866	0.914	0.948	0.912	0.817	0.904	1	1	1	0.111	0.189	0.0997292	3.627e-06	101	32.1667	SE	-	chr9:66540061-66540175;66542512-66542613;66543945-66544028
ENSMUSG00000025809.15	Itgb1	integrin beta 1 (fibronectin receptor beta) [Source:MGI Symbol;Acc:MGI:96610]	protein_coding	0.537	0.671	0.682	0.633	0.579	0.459	0.682	0.624	0.381	0.314	0.492	0.582	-0.045	-0.189	1	0.000953947	81	942.167	SE	+	chr8:128726019-128726186;128726982-128727063;128732022-128732389
ENSMUSG00000031309.15	Rps6ka3	ribosomal protein S6 kinase polypeptide 3 [Source:MGI Symbol;Acc:MGI:104557]	protein_coding	0.421	0.138	0.079	0.183	0.304	0.402	0	0.139	0.321	0.334	0.459	0.462	0.006	0.189	0.959544	0.00699673	37	26.5833	SE	+	chrX:159255924-159256188;159279166-159279203;159285265-159285322
ENSMUSG00000029141.16	Slc4a1ap	solute carrier family 4 (anion exchanger), member 1, adaptor protein [Source:MGI Symbol;Acc:MGI:1196608]	protein_coding	0.629	0.623	0.689	0.516	0.252	0.5	0.64	0.661	0.566	0.383	0.397	0.356	-0.101	-0.189	1	0.0226403	87	64.5833	SE	+	chr5:31543782-31543913;31546179-31546266;31548610-31548681
ENSMUSG00000097392.2	D930016D06Rik	RIKEN cDNA D930016D06 gene [Source:MGI Symbol;Acc:MGI:2442700]	lincRNA	0.554	0.283	0.169	0.336	0.073	0.084	0.181	0.089	0.147	0.112	0.06	0.269	-0.229	-0.189	0.0138208	0.0635565	80	22	SE	+	chr5:104541182-104541262;104550644-104550724;104550885-104551481
ENSMUSG00000054580.14	Pla2r1	phospholipase A2 receptor 1 [Source:MGI Symbol;Acc:MGI:102468]	protein_coding	0.447	0.764	0.119	1	1	0.618	1	1	0.85	0.816	0.421	1	0.322	0.189	0.0198615	1	146	8.91667	SE	-	chr2:60452401-60452486;60455085-60455231;60458249-60458452
ENSMUSG00000061723.18	Tnnt3	troponin T3, skeletal, fast [Source:MGI Symbol;Acc:MGI:109550]	protein_coding	0.099	0.262	0.182	0.28	0.06	0.045	0.046	0.059	0.016	0.023	0.012	0.015	-0.153	-0.189	0	0	12;15	21711.5	MXE	+	chr7:142504047-142504065;142505287-142505299;142505515-142505530;142507749-142507788
ENSMUSG00000078350.11	Smim1	small integral membrane protein 1 [Source:MGI Symbol;Acc:MGI:1916109]	protein_coding	0.209	0.387	0.283	0.283	0.573	1	1	0.283	0.322	1	0.356	0.24	0.423	0.189	0.00160331	0.640438	1555	12.6667	RI	-	chr4:154024066-154024350;154024066-154025621;154025503-154025621
ENSMUSG00000024236.18	Svil	supervillin [Source:MGI Symbol;Acc:MGI:2147319]	protein_coding	0.95	0.897	0.956	0.916	0.789	0.839	0.837	0.773	0.64	0.77	0.742	0.815	-0.12	-0.188	0.0141424	1.17419e-07	81	107.333	SE	+	chr18:5048884-5049494;5054017-5054098;5058124-5058159
ENSMUSG00000031256.11	Cstf2	cleavage stimulation factor, 3 pre-RNA subunit 2 [Source:MGI Symbol;Acc:MGI:1343054]	protein_coding	0.237	0.065	0	0	0.111	0.304	0.211	0	0.308	0.28	0.272	0.193	0.081	0.188	0.00809686	7.08434e-05	60	10.9167	SE	+	chrX:134069844-134069907;134072414-134072474;134073213-134073277
ENSMUSG00000014786.8	Slc9a5	solute carrier family 9 (sodium/hydrogen exchanger), member 5 [Source:MGI Symbol;Acc:MGI:2685542]	protein_coding	1	0.762	0.823	1	0.823	0.623	0.553	0.803	0.493	0.759	0.654	0.928	-0.196	-0.188	0.00144241	0.00362653	71	17.5	SE	+	chr8:105357393-105357483;105357580-105357651;105358373-105358503
ENSMUSG00000001870.15	Ltbp1	latent transforming growth factor beta binding protein 1 [Source:MGI Symbol;Acc:MGI:109151]	protein_coding	0.879	0.917	1	0.736	0.845	0.882	0.93	1	0.505	0.71	0.847	0.717	0.031	-0.188	1	0.00645532	126	48.5833	SE	+	chr17:75327196-75327322;75348743-75348869;75352686-75352830
ENSMUSG00000031626.17	Sorbs2	sorbin and SH3 domain containing 2 [Source:MGI Symbol;Acc:MGI:1924574]	protein_coding	0.958	0.897	0.692	0.833	0.74	0.754	1	0.925	0.549	0.714	0.667	0.697	0.01	-0.188	1	0.0272496	159	62.6667	SE	+	chr8:45775588-45775703;45782801-45782960;45789975-45790025
ENSMUSG00000059772.12	Slx1b	SLX1 structure-specific endonuclease subunit homolog B (S. cerevisiae) [Source:MGI Symbol;Acc:MGI:1915220]	protein_coding	0.895	0.918	0.84	0.466	1	1	1	1	0.74	0.754	0.365	0.507	0.22	-0.188	0.000402537	0.429369	52	14.6667	SE	-	chr7:126691927-126692659;126692752-126692804;126695424-126695639
ENSMUSG00000056999.14	Ide	insulin degrading enzyme [Source:MGI Symbol;Acc:MGI:96412]	protein_coding	0.549	0.367	0.433	0.411	0.558	0.609	0.54	0.555	0.66	0.645	0.619	0.588	0.126	0.188	0.00233991	3.84631e-07	145;145	344.667	MXE	-	chr19:37288097-37288208;37290043-37290188;37290669-37290814;37295882-37295965
ENSMUSG00000038517.15	Tbkbp1	TBK1 binding protein 1 [Source:MGI Symbol;Acc:MGI:1920424]	protein_coding	0.727	0.767	0.853	0.708	0.493	0.555	0.301	0.493	0.531	0.531	0.647	0.593	-0.303	-0.188	0.0324767	0.141668	179;176	16.5	A3SS	-	chr11:97147372-97147553;97146454-97146633;97146454-97146630
ENSMUSG00000029095.17	Ablim2	actin-binding LIM protein 2 [Source:MGI Symbol;Acc:MGI:2385758]	protein_coding	0.464	0.384	0.583	0.568	0.282	0.291	0.249	0.338	0.296	0.313	0.387	0.256	-0.21	-0.187	0.000515631	0.00394489	62	111.5	SE	+	chr5:35857893-35857964;35866704-35866766;35874632-35874640
ENSMUSG00000030061.16	Uba3	ubiquitin-like modifier activating enzyme 3 [Source:MGI Symbol;Acc:MGI:1341217]	protein_coding	0.054	0.117	0.079	0.035	0.12	0.242	0.117	0.294	0.223	0.243	0.103	0.463	0.122	0.187	0.0725439	0.00569545	245	24.3333	SE	-	chr6:97203473-97203594;97205102-97205347;97205532-97205559
ENSMUSG00000059401.13	Mamld1	mastermind-like domain containing 1 [Source:MGI Symbol;Acc:MGI:3045303]	protein_coding	1	0.623	1	1	0.749	0.524	0.414	0.79	1	1	0.557	0.32	-0.286	-0.187	0.000824961	1	111	9.83333	SE	+	chrX:71117480-71119394;71121357-71121468;71146185-71146435
ENSMUSG00000024516.12	Sec11c	SEC11 homolog C, signal peptidase complex subunit [Source:MGI Symbol;Acc:MGI:1913536]	protein_coding	0.782	0.862	1	1	0.814	0.861	0.836	1	0.668	0.851	0.76	0.619	-0.033	-0.187	0.745314	0.0150031	2293	326.25	RI	+	chr18:65812664-65812741;65812664-65814957;65814837-65814957
ENSMUSG00000031351.15	Zfp185	zinc finger protein 185 [Source:MGI Symbol;Acc:MGI:108095]	protein_coding	0.493	0.393	0.842	1	1	0.593	1	1	0.814	0.66	1	1	0.216	0.187	0.00889198	1	42;39	6.58333	A3SS	+	chrX:73000987-73001071;73001404-73001446;73001407-73001446
ENSMUSG00000014609.16	Chrne	cholinergic receptor, nicotinic, epsilon polypeptide [Source:MGI Symbol;Acc:MGI:87894]	protein_coding	0.876	0.779	0.771	0.794	0.976	0.961	1	0.888	0.992	0.982	0.99	1	0.151	0.186	4.60513e-10	0	107	202.25	SE	-	chr11:70614892-70615128;70615207-70615314;70615399-70615697
ENSMUSG00000039210.16	Gpatch2	G patch domain containing 2 [Source:MGI Symbol;Acc:MGI:1915019]	protein_coding	1	0.781	1	1	0.895	1	0.781	1	1	0.681	0.74	0.616	-0.026	-0.186	1	0.000116718	40	9.91667	SE	+	chr1:187304329-187304397;187316523-187316563;187341486-187341575
ENSMUSG00000027620.16	Rbm39	RNA binding motif protein 39 [Source:MGI Symbol;Acc:MGI:2157953]	protein_coding	0.401	0.228	0.282	0.298	0.454	0.4	0.395	0.37	0.581	0.518	0.447	0.409	0.103	0.186	0.0639012	0.000650372	274	146.417	SE	-	chr2:156177360-156177385;156177632-156177906;156178879-156178952
ENSMUSG00000028329.13	Xpa	xeroderma pigmentosum, complementation group A [Source:MGI Symbol;Acc:MGI:99135]	protein_coding	0.584	0.527	0.448	0.342	0.365	0.345	0.346	0.41	0.355	0.149	0.424	0.229	-0.109	-0.186	0.722349	0.0356154	192	69.75	SE	-	chr4:46175221-46175415;46180206-46180398;46183117-46183235
ENSMUSG00000040396.12	Abhd13	abhydrolase domain containing 13 [Source:MGI Symbol;Acc:MGI:1916154]	protein_coding	0.366	0.375	0.366	0.171	0.375	0	0	0	0.064	0.121	0.156	0.194	-0.226	-0.186	0.0489263	0.119247	107	9	SE	+	chr8:9977706-9978019;9982863-9982970;9987384-9992155
ENSMUSG00000022498.16	Txndc11	thioredoxin domain containing 11 [Source:MGI Symbol;Acc:MGI:1923620]	protein_coding	0.529	0.671	0.739	0.742	0.835	0.821	0.673	0.733	0.884	0.897	0.801	0.842	0.095	0.186	0.622241	0.00474834	94;130	67.0833	MXE	-	chr16:11091585-11091786;11104565-11104659;11116794-11116924;11122669-11122767
ENSMUSG00000004561.14	Mettl17	methyltransferase like 17 [Source:MGI Symbol;Acc:MGI:1098577]	protein_coding	0.198	0.232	0.432	0.297	0	0.043	0.135	0.179	0.04	0.042	0.227	0.104	-0.201	-0.186	0.00152187	0.0225145	372	14.9167	RI	+	chr14:51885150-51885304;51885150-51885522;51885387-51885522
ENSMUSG00000028917.14	Plekhm2	pleckstrin homology domain containing, family M (with RUN domain) member 2 [Source:MGI Symbol;Acc:MGI:1916832]	protein_coding	1	0.955	0.94	0.921	0.863	0.822	0.826	0.882	0.794	0.655	0.82	0.808	-0.106	-0.185	0.000763424	2.3806e-10	60	127.333	SE	-	chr4:141634252-141634478;141637424-141637484;141639675-141639862
ENSMUSG00000051705.13	Senp8	SUMO/sentrin specific peptidase 8 [Source:MGI Symbol;Acc:MGI:1918849]	protein_coding	0.77	0.607	0.912	0.886	0.943	0.933	1	1	1	1	0.915	1	0.175	0.185	1	0.000130251	93	21.6667	SE	-	chr9:59736469-59737868;59739939-59740032;59750261-59750371
ENSMUSG00000058291.14	Zfp68	zinc finger protein 68 [Source:MGI Symbol;Acc:MGI:1344427]	protein_coding	0.417	0.366	0.311	0.123	0.537	0.596	0.259	0.265	0.407	0.479	0.558	0.512	0.11	0.185	1	0.0285134	90	54.5833	SE	-	chr5:138612038-138612165;138616469-138616559;138617054-138617167
ENSMUSG00000087090.7	Nctc1	non-coding transcript 1 [Source:MGI Symbol;Acc:MGI:1306816]	processed_transcript	0.898	0.957	0.901	0.908	0.834	0.759	0.747	0.82	0.746	0.701	0.702	0.78	-0.126	-0.184	0	0	1137	3944	SE	-	chr7:142544608-142545383;142555033-142556170;142558404-142558596
ENSMUSG00000061462.16	Obscn	obscurin, cytoskeletal calmodulin and titin-interacting RhoGEF [Source:MGI Symbol;Acc:MGI:2681862]	protein_coding	0.295	0.26	0.213	0.173	0.598	0.574	0.547	0.59	0.468	0.593	0.246	0.37	0.342	0.184	0	0.00571139	264	302.75	SE	-	chr11:59053573-59053837;59062646-59062910;59067065-59067329
ENSMUSG00000066800.11	Rnasel	ribonuclease L (2, 5-oligoisoadenylate synthetase-dependent) [Source:MGI Symbol;Acc:MGI:1098272]	protein_coding	1	1	1	1	1	0.635	NA	NA	1	0.537	0.727	1	-0.182	-0.184	1	0.0167914	1607	37	SE	+	chr1:153752844-153752947;153753606-153755213;153755950-153756036
ENSMUSG00000032305.15	Fam219b	family with sequence similarity 219, member B [Source:MGI Symbol;Acc:MGI:1925573]	protein_coding	0.641	1	1	1	0.858	0.718	0.927	0.781	0.656	0.701	0.609	0.939	-0.089	-0.184	0.426777	0.0240526	49	25.3333	SE	+	chr9:57538810-57538888;57539245-57539294;57540654-57543184
ENSMUSG00000031133.12	Arhgef6	Rac/Cdc42 guanine nucleotide exchange factor (GEF) 6 [Source:MGI Symbol;Acc:MGI:1920591]	protein_coding	0.534	0.679	0.73	0.558	0.447	0.56	0.45	0.559	0.589	0.439	0.362	0.374	-0.121	-0.184	0.0941289	0.00803993	21;126	156.667	MXE	-	chrX:57240593-57240687;57241805-57241826;57243389-57243515;57244604-57244750
ENSMUSG00000109865.1	Hspa14	heat shock protein 14 [Source:MGI Symbol;Acc:MGI:1354164]	protein_coding	0.434	0.503	0.575	0.483	0.557	0.525	0.647	0.709	0.782	0.702	0.594	0.652	0.111	0.184	0.509484	0.0126605	49;83	67.5833	MXE	-	chr2:3502493-3502599;3502736-3502785;3511014-3511097;3511173-3511254
ENSMUSG00000051705.13	Senp8	SUMO/sentrin specific peptidase 8 [Source:MGI Symbol;Acc:MGI:1918849]	protein_coding	0	0.456	0.512	0.173	0.193	0.107	0	0	0.583	1	0	0.296	-0.21	0.184	0.0111398	1	112;93	5.33333	A3SS	-	chr9:59750261-59750371;59739939-59740051;59739939-59740032
ENSMUSG00000041846.14	Smek1	NA	NA	0.447	0.295	0.312	0.219	0.193	0	0.239	0.078	0.065	0.148	0.152	0.174	-0.191	-0.184	0.0420956	0.0144178	156;117	30	A5SS	-	chr12:101053428-101053584;101053467-101053584;101051530-101051662
ENSMUSG00000024068.6	Spast	spastin [Source:MGI Symbol;Acc:MGI:1858896]	protein_coding	0.32	0.417	0.442	0.528	0.364	0.399	0.332	0.295	0.287	0.252	0.266	0.171	-0.079	-0.183	0.451242	2.09958e-05	96	239.25	SE	+	chr17:74356085-74356169;74359253-74359349;74367247-74367435
ENSMUSG00000040842.17	Szrd1	SUZ RNA binding domain containing 1 [Source:MGI Symbol;Acc:MGI:1098672]	protein_coding	0.679	0.764	0.705	0.793	NA	NA	NA	NA	0.58	0.508	0.573	0.547	NA	-0.183	NA	2.43847e-05	50	125.125	SE	-	chr4:141118526-141118778;141120323-141120373;141139691-141139740
ENSMUSG00000016510.11	Mtif3	mitochondrial translational initiation factor 3 [Source:MGI Symbol;Acc:MGI:1923616]	protein_coding	0.091	0.143	0.091	0.103	0.176	0.219	0.193	0.108	0.19	0.205	0.442	0.323	0.067	0.183	0.538891	0.00451111	160	34.1667	SE	-	chr5:146958824-146959276;146963220-146963380;146963711-146963749
ENSMUSG00000071267.11	Zfp942	zinc finger protein 942 [Source:MGI Symbol;Acc:MGI:1920483]	protein_coding	1	0.915	0.896	1	0.774	0.946	1	1	0.57	0.747	0.847	0.917	-0.023	-0.183	1	0.00989997	125	28.9167	SE	-	chr17:21932992-21933113;21941725-21941850;21953887-21954053
ENSMUSG00000026414.13	Tnnt2	troponin T2, cardiac [Source:MGI Symbol;Acc:MGI:104597]	protein_coding	1	1	1	1	0.905	0.939	1	0.864	0.656	0.772	0.905	0.933	-0.073	-0.183	0.739912	0.000550422	11;41	11	MXE	+	chr1:135840874-135840912;135841900-135841911;135843773-135843814;135845554-135845644
ENSMUSG00000021898.14	Asb14	ankyrin repeat and SOCS box-containing 14 [Source:MGI Symbol;Acc:MGI:2655107]	protein_coding	0.924	0.967	0.951	0.945	0.861	0.91	0.892	0.831	0.754	0.816	0.709	0.78	-0.073	-0.182	0.000168421	0	200	414.5	SE	+	chr14:26894619-26894672;26897604-26897804;26900422-26900477
ENSMUSG00000034354.17	Mtmr3	myotubularin related protein 3 [Source:MGI Symbol;Acc:MGI:1921552]	protein_coding	0.734	0.83	0.734	0.771	0.589	0.653	0.65	0.666	0.587	0.55	0.629	0.573	-0.128	-0.182	0.000349464	2.78449e-08	27	193.167	SE	-	chr11:4482751-4482939;4484670-4484697;4485362-4485451
ENSMUSG00000017478.15	Zc3h18	zinc finger CCCH-type containing 18 [Source:MGI Symbol;Acc:MGI:1923264]	protein_coding	0.664	0.731	0.711	0.716	0.798	0.815	0.862	0.834	0.902	0.908	0.809	0.932	0.122	0.182	0.0525524	2.20379e-05	66	96.5833	SE	+	chr8:122411283-122411427;122411637-122411703;122412989-122413150
ENSMUSG00000000326.12	Comt	catechol-O-methyltransferase [Source:MGI Symbol;Acc:MGI:88470]	protein_coding	0.665	0.899	0.823	0.876	0.702	0.717	0.673	0.707	0.67	0.636	0.582	0.647	-0.116	-0.182	0.0446255	4.42436e-05	57	160.083	SE	-	chr16:18411689-18411957;18424303-18424360;18426355-18426385
ENSMUSG00000005417.17	Mprip	myosin phosphatase Rho interacting protein [Source:MGI Symbol;Acc:MGI:1349438]	protein_coding	0.617	0.454	0.454	0.472	0.574	0.579	0.594	0.535	0.753	0.758	0.594	0.619	0.071	0.182	0.425525	0.000286711	66	419.75	SE	+	chr11:59771616-59771702;59772151-59772217;59775515-59776223
ENSMUSG00000020788.15	Atp2a3	ATPase, Ca++ transporting, ubiquitous [Source:MGI Symbol;Acc:MGI:1194503]	protein_coding	1	0.847	0.961	0.937	0.643	0.843	0.902	0.867	0.783	0.648	0.769	0.817	-0.123	-0.182	0.163304	0.000795814	73	44.8333	SE	+	chr11:72988969-72989087;72989474-72989547;72991688-72993043
ENSMUSG00000073437.10	D330041H03Rik	RIKEN cDNA D330041H03 gene [Source:MGI Symbol;Acc:MGI:3603827]	processed_transcript	0.238	0.308	0.161	0.223	0	0.217	0.238	0	0	0	0.151	0.049	-0.119	-0.182	0.648423	0.000962976	159;108	22.3333	MXE	-	chr17:24410257-24410353;24411924-24412083;24412466-24412574;24414311-24414513
ENSMUSG00000025236.11	Adpgk	ADP-dependent glucokinase [Source:MGI Symbol;Acc:MGI:1919391]	protein_coding	1	0.82	0.924	1	0.67	0.593	0.775	0.795	0.821	0.819	0.682	0.693	-0.228	-0.182	0.00142124	0.00449824	3009;121	393	A5SS	+	chr9:59310227-59313236;59310227-59310348;59313752-59313851
ENSMUSG00000034940.15	Synrg	synergin, gamma [Source:MGI Symbol;Acc:MGI:1354742]	protein_coding	0.946	0.962	0.986	0.966	0.853	0.888	0.974	0.802	0.735	0.827	0.751	0.825	-0.086	-0.181	9.40836e-05	3.49356e-12	36	111.083	SE	+	chr11:84039210-84039321;84039655-84039691;84040796-84040928
ENSMUSG00000033931.9	Rbm34	RNA binding motif protein 34 [Source:MGI Symbol;Acc:MGI:1098653]	protein_coding	1	1	0.894	1	0.783	0.763	0.894	0.94	0.66	0.699	0.914	0.897	-0.129	-0.181	0.000800318	1.85527e-05	60	31.25	SE	-	chr8:126959541-126959585;126961911-126961971;126965381-126965622
ENSMUSG00000020287.15	Mpg	N-methylpurine-DNA glycosylase [Source:MGI Symbol;Acc:MGI:97073]	protein_coding	0.2	0.384	0.392	0.297	0.162	0.199	0.112	0.174	0.112	0.149	0.15	0.137	-0.157	-0.181	0.00231544	4.74411e-05	370	65.1667	SE	+	chr11:32227751-32227949;32229246-32229616;32229848-32231244
ENSMUSG00000031394.11	Opn1mw	opsin 1 (cone pigments), medium-wave-sensitive (color blindness, deutan) [Source:MGI Symbol;Acc:MGI:1097692]	protein_coding	0.86	0.894	0.864	0.934	0.62	0.802	0.708	0.643	0.795	0.617	0.675	0.741	-0.195	-0.181	0.000147361	0.000857977	51	70.8333	SE	+	chrX:74138418-74138587;74143445-74143496;74150545-74150756
ENSMUSG00000020271.17	Fbxw11	F-box and WD-40 domain protein 11 [Source:MGI Symbol;Acc:MGI:2144023]	protein_coding	0.958	0.912	0.97	0.88	0.749	0.7	0.871	1	0.767	0.926	0.672	0.631	-0.1	-0.181	0.0584932	0.00157174	63	44.1667	SE	+	chr11:32680200-32680302;32708187-32708250;32711771-32711997
ENSMUSG00000032312.7	Csk	c-src tyrosine kinase [Source:MGI Symbol;Acc:MGI:88537]	protein_coding	0.306	0.3	0.476	0.076	0.248	0.065	0.142	0.209	0.134	0.132	0.078	0.09	-0.123	-0.181	0.682943	0.0268274	51	29.5833	SE	-	chr9:57631366-57631443;57633994-57634045;57644994-57645109
ENSMUSG00000014767.16	Tbp	TATA box binding protein [Source:MGI Symbol;Acc:MGI:101838]	protein_coding	0.14	0.112	0.107	0.098	0.246	0.227	0.642	0	0.26	0.195	0.21	0.515	0.165	0.181	0.806215	0.0401664	204	20.0833	SE	+	chr17:15499927-15500024;15501153-15501357;15502964-15503128
ENSMUSG00000079055.10	Slc8a3	solute carrier family 8 (sodium/calcium exchanger), member 3 [Source:MGI Symbol;Acc:MGI:107976]	protein_coding	0.072	0.121	0.141	0.083	NA	NA	NA	NA	0.281	0.335	0.262	0.262	NA	0.181	NA	0	125;104	352.625	MXE	-	chr12:81204053-81204153;81204891-81205016;81214065-81214169;81314259-81316104
ENSMUSG00000024121.13	Atp6v0c	ATPase, H+ transporting, lysosomal V0 subunit C [Source:MGI Symbol;Acc:MGI:88116]	protein_coding	0.908	0.723	0.849	0.801	0.933	1	1	0.846	1	1	1	1	0.124	0.18	0.00147397	3.9817e-07	81	37.3333	SE	-	chr17:24164698-24164882;24169205-24169286;24169602-24169677
ENSMUSG00000021998.16	Lcp1	lymphocyte cytosolic protein 1 [Source:MGI Symbol;Acc:MGI:104808]	protein_coding	1	1	1	1	0.714	0.377	NA	NA	0.784	0.622	0.872	1	-0.455	-0.18	1	5.63869e-05	119	10.75	SE	+	chr14:75136331-75136642;75176814-75176933;75198076-75198142
ENSMUSG00000037058.14	Paip2	polyadenylate-binding protein-interacting protein 2 [Source:MGI Symbol;Acc:MGI:1915119]	protein_coding	1	1	0.633	1	0.517	0.58	0.751	0.161	1	0.559	0.657	0.697	-0.406	-0.18	3.26725e-06	9.70477e-05	73	14	SE	+	chr18:35598640-35598759;35600044-35600117;35613322-35613502
ENSMUSG00000045411.16	2410002F23Rik	RIKEN cDNA 2410002F23 gene [Source:MGI Symbol;Acc:MGI:1914226]	protein_coding	1	0.849	1	0.896	0.887	0.741	1	0.673	1	0.749	0.749	0.528	-0.111	-0.18	0.557759	0.00473944	166	21.9167	SE	+	chr7:44246753-44246808;44247250-44247416;44248251-44248295
ENSMUSG00000031536.6	Polb	polymerase (DNA directed), beta [Source:MGI Symbol;Acc:MGI:97740]	protein_coding	0.79	0.796	0.673	0.676	0.708	0.646	0.643	0.622	0.543	0.534	0.461	0.676	-0.079	-0.18	0.691434	0.0070296	50	107.917	SE	-	chr8:22642304-22642356;22645044-22645094;22650488-22650555
ENSMUSG00000005506.16	Celf1	CUGBP, Elav-like family member 1 [Source:MGI Symbol;Acc:MGI:1342295]	protein_coding	1	0.808	1	0.829	0.789	0.74	1	1	0.819	0.82	0.711	0.568	-0.027	-0.18	0.780932	0.0098118	152	43.5	SE	+	chr2:90954288-90954341;90987664-90987816;90998579-90998767
ENSMUSG00000025949.16	Pikfyve	phosphoinositide kinase, FYVE type zinc finger containing [Source:MGI Symbol;Acc:MGI:1335106]	protein_coding	1	0.419	0.486	1	0.351	0.302	0.351	0	0.619	0.448	0.701	0.419	-0.475	-0.18	0.0411149	1	84	10.0833	SE	+	chr1:65262879-65262975;65264346-65264430;65265248-65265346
ENSMUSG00000071176.10	Arhgef10	Rho guanine nucleotide exchange factor (GEF) 10 [Source:MGI Symbol;Acc:MGI:2444453]	protein_coding	1	1	0.842	1	0.838	1	1	NA	0.708	0.618	0.795	1	-0.014	-0.18	1	0.000696264	77;74	9.25	A3SS	+	chr8:14932356-14932420;14934769-14934846;14934772-14934846
ENSMUSG00000029538.14	Srsf9	serine/arginine-rich splicing factor 9 [Source:MGI Symbol;Acc:MGI:104896]	protein_coding	0.257	0.255	0.293	0.285	0.11	0.094	0.183	0.275	0.065	0.109	0.079	0.122	-0.107	-0.179	0.00725058	8.32528e-12	79	100.833	SE	+	chr5:115330577-115330658;115331460-115331539;115332116-115332289
ENSMUSG00000020530.14	Ggnbp2	gametogenetin binding protein 2 [Source:MGI Symbol;Acc:MGI:2387356]	protein_coding	0.409	0.503	0.412	0.371	0.47	0.352	0.371	0.34	0.243	0.308	0.24	0.188	-0.04	-0.179	1	6.897e-06	126	133.25	SE	-	chr11:84854053-84854167;84854254-84854380;84858439-84858538
ENSMUSG00000040998.18	Npnt	nephronectin [Source:MGI Symbol;Acc:MGI:2148811]	protein_coding	0.142	0.052	0	0.076	0	0.18	0.117	0	0.194	0.166	0.202	0.425	0.007	0.179	1	0.000658707	51	32.0833	SE	-	chr3:132917460-132917553;132931581-132931632;132948046-132948147
ENSMUSG00000045411.16	2410002F23Rik	RIKEN cDNA 2410002F23 gene [Source:MGI Symbol;Acc:MGI:1914226]	protein_coding	1	0.772	1	0.799	0.856	0.614	1	0.705	1	0.834	0.522	0.498	-0.099	-0.179	0.382306	0.0184481	150	16.8333	SE	+	chr7:44246798-44246808;44247909-44248059;44248251-44248295
ENSMUSG00000031394.11	Opn1mw	opsin 1 (cone pigments), medium-wave-sensitive (color blindness, deutan) [Source:MGI Symbol;Acc:MGI:1097692]	protein_coding	0.841	0.809	0.943	0.947	0.559	0.771	0.673	0.873	0.675	0.582	0.826	0.741	-0.166	-0.179	0.0338357	0.0270515	51	42.3333	SE	+	chrX:74139802-74139968;74143445-74143496;74150545-74150756
ENSMUSG00000029769.16	Ccdc136	coiled-coil domain containing 136 [Source:MGI Symbol;Acc:MGI:1918128]	protein_coding	0.802	0.771	0.904	0.858	0.718	0.561	0.698	0.539	0.679	0.683	0.641	0.615	-0.205	-0.179	0.0211218	0.0309395	195	46.25	SE	+	chr6:29411247-29411385;29414785-29414980;29426624-29426857
ENSMUSG00000051331.14	Cacna1c	calcium channel, voltage-dependent, L type, alpha 1C subunit [Source:MGI Symbol;Acc:MGI:103013]	protein_coding	1	0	0.667	0.75	NA	NA	1	NA	0	0.2	1	0.5	0.396	-0.179	1	0.010733	84;84	2.5	MXE	-	chr6:118630398-118630431;118637729-118637813;118638426-118638510;118651947-118652058
ENSMUSG00000078765.11	U2af1l4	U2 small nuclear RNA auxiliary factor 1-like 4 [Source:MGI Symbol;Acc:MGI:2678374]	protein_coding	1	1	0.908	1	0.856	1	0.899	0.856	0.611	0.945	0.888	0.748	-0.074	-0.179	1	0.000976203	220	18.5833	RI	+	chr7:30564081-30564101;30564081-30564301;30564202-30564301
ENSMUSG00000032745.17	Gpbp1	GC-rich promoter binding protein 1 [Source:MGI Symbol;Acc:MGI:1920524]	protein_coding	0.718	0.478	0.62	0.641	0.688	0.617	0.713	0.561	0.767	0.797	0.798	0.811	0.03	0.179	1	0.000407819	400;51	328.333	A5SS	-	chr13:111453023-111453423;111453372-111453423;111448932-111448999
ENSMUSG00000036825.12	Ssx2ip	synovial sarcoma, X 2 interacting protein [Source:MGI Symbol;Acc:MGI:2139150]	protein_coding	0.516	0.67	0.905	0.794	0.664	1	0.908	0.771	0.813	0.79	1	1	0.114	0.179	0.210491	0.00130583	294;143	27.1667	A5SS	+	chr3:146404641-146404935;146404641-146404784;146417606-146417790
ENSMUSG00000024049.14	Myom1	myomesin 1 [Source:MGI Symbol;Acc:MGI:1341430]	protein_coding	0.095	0.009	0.015	0.009	0.064	0.045	0.047	0.043	0.254	0.245	0.12	0.221	0.018	0.178	0	0	294	2677.92	SE	+	chr17:71080773-71080895;71082202-71082496;71084237-71084434
ENSMUSG00000021326.11	Trim27	tripartite motif-containing 27 [Source:MGI Symbol;Acc:MGI:97904]	protein_coding	0.196	0.226	0.193	0.264	0.06	0.068	0.098	0.117	0.004	0.069	0.032	0.062	-0.134	-0.178	1.395e-08	0	94	114.167	SE	+	chr13:21190091-21190124;21190592-21190686;21191219-21191246
ENSMUSG00000026490.18	Cdc42bpa	CDC42 binding protein kinase alpha [Source:MGI Symbol;Acc:MGI:2441841]	protein_coding	0.052	0	0	0	0	0.144	0.606	0.278	0.119	0.231	0.088	0.325	0.244	0.178	0.0316893	4.80965e-08	158	17.25	SE	+	chr1:179999361-179999453;180024644-180024802;180031504-180031588
ENSMUSG00000041607.16	Mbp	myelin basic protein [Source:MGI Symbol;Acc:MGI:96925]	protein_coding	1	1	0.972	1	1	1	1	1	0.877	0.703	0.871	0.81	0.007	-0.178	1	7.98593e-08	33	30.6667	SE	+	chr18:82575171-82575207;82575600-82575633;82578935-82579058
ENSMUSG00000021661.15	Ankra2	ankyrin repeat, family A (RFXANK-like), 2 [Source:MGI Symbol;Acc:MGI:1915808]	protein_coding	0.868	0.949	0.965	0.886	0.872	0.809	0.867	0.914	0.678	0.749	0.744	0.785	-0.051	-0.178	0.278457	2.19716e-06	382	194.25	SE	+	chr13:98263258-98263476;98266150-98266532;98267315-98267474
ENSMUSG00000003352.13	Cacnb3	calcium channel, voltage-dependent, beta 3 subunit [Source:MGI Symbol;Acc:MGI:103307]	protein_coding	0.915	0.581	0.923	0.869	0.94	0.876	0.66	0.893	1	1	1	1	0.02	0.178	1	0.000928612	20	18.3333	SE	+	chr15:98640685-98640750;98640958-98640978;98641176-98641257
ENSMUSG00000020271.17	Fbxw11	F-box and WD-40 domain protein 11 [Source:MGI Symbol;Acc:MGI:2144023]	protein_coding	0.778	0.809	0.823	0.882	0.583	0.647	0.824	0.623	0.544	0.664	0.643	0.729	-0.154	-0.178	0.0372015	0.00286704	63	65.8333	SE	+	chr11:32642723-32642935;32708187-32708250;32711771-32711997
ENSMUSG00000029127.15	Zbtb49	zinc finger and BTB domain containing 49 [Source:MGI Symbol;Acc:MGI:1922329]	protein_coding	1	0.459	1	0.404	0.644	1	0	1	1	0.772	0.803	1	-0.055	0.178	1	0.0405221	47	4.91667	SE	-	chr5:38205888-38205962;38210617-38210664;38213307-38214383
ENSMUSG00000018906.14	P4ha2	procollagen-proline, 2-oxoglutarate 4-dioxygenase (proline 4-hydroxylase), alpha II polypeptide [Source:MGI Symbol;Acc:MGI:894286]	protein_coding	0.154	0.333	0.263	0.389	0.361	0.478	0.334	0.396	0.468	0.474	0.453	0.457	0.107	0.178	0.188376	0.00097482	60;66	154.167	MXE	+	chr11:54125762-54125816;54126237-54126297;54126345-54126411;54129047-54129116
ENSMUSG00000028538.12	St3gal3	ST3 beta-galactoside alpha-2,3-sialyltransferase 3 [Source:MGI Symbol;Acc:MGI:1316659]	protein_coding	0.94	0.943	0.969	0.951	0.804	0.827	0.8	0.811	0.682	0.788	0.815	0.808	-0.14	-0.177	0	0	48	353.75	SE	-	chr4:118031839-118031882;118054649-118054697;118107548-118107693
ENSMUSG00000037989.15	Wnk2	WNK lysine deficient protein kinase 2 [Source:MGI Symbol;Acc:MGI:1922857]	protein_coding	0.859	0.875	0.904	0.89	0.806	0.63	0.754	0.672	0.629	0.738	0.756	0.698	-0.166	-0.177	1.70508e-06	5.8441e-09	171	301.917	SE	-	chr13:49044373-49044418;49051356-49051527;49052558-49052773
ENSMUSG00000034863.9	Ano8	anoctamin 8 [Source:MGI Symbol;Acc:MGI:2687327]	protein_coding	0.783	0.779	0.709	0.697	0.63	0.669	0.774	0.682	0.541	0.493	0.682	0.545	-0.053	-0.177	0.94829	0.00110759	132	149.75	SE	-	chr8:71480435-71481242;71481618-71481750;71481951-71482026
ENSMUSG00000042396.10	Rbm7	RNA binding motif protein 7 [Source:MGI Symbol;Acc:MGI:1914260]	protein_coding	0.415	0.342	0.552	0.398	0.282	0.21	0.251	0.307	0.159	0.269	0.205	0.366	-0.164	-0.177	0.0131002	0.00926442	105	73.4167	SE	-	chr9:48494018-48494181;48494282-48494387;48495154-48495294
ENSMUSG00000020061.17	Mybpc1	myosin binding protein C, slow-type [Source:MGI Symbol;Acc:MGI:1336213]	protein_coding	0.133	0.131	0.134	0.078	0.173	0.237	0.199	0.174	0.259	0.245	0.335	0.346	0.077	0.177	3.71223e-13	0	43;59	7601.5	MXE	-	chr10:88518338-88518569;88519900-88519943;88521276-88521335;88522966-88523153
ENSMUSG00000026791.14	Slc2a8	solute carrier family 2, (facilitated glucose transporter), member 8 [Source:MGI Symbol;Acc:MGI:1860103]	protein_coding	0.679	0.703	1	0.914	1	0.914	1	1	1	1	1	1	0.154	0.176	7.09969e-05	1.99228e-07	163	66.9167	SE	-	chr2:32981360-32981567;32981720-32981883;32981957-32982082
ENSMUSG00000020859.16	Spag9	sperm associated antigen 9 [Source:MGI Symbol;Acc:MGI:1918084]	protein_coding	0.461	0.272	0.317	0.254	0.18	0.276	0.22	0.288	0.174	0.215	0.144	0.067	-0.085	-0.176	0.184873	1.48418e-06	39	313.167	SE	+	chr11:94112032-94112146;94113262-94113301;94114172-94114349
ENSMUSG00000031394.11	Opn1mw	opsin 1 (cone pigments), medium-wave-sensitive (color blindness, deutan) [Source:MGI Symbol;Acc:MGI:1097692]	protein_coding	0.414	0.276	0.409	0.392	0.623	0.478	0.452	0.488	0.482	0.594	0.537	0.582	0.137	0.176	0.0271646	0.000379862	166;51	154.667	MXE	+	chrX:74138418-74138587;74139802-74139968;74143445-74143496;74150545-74150756
ENSMUSG00000023960.13	Enpp5	ectonucleotide pyrophosphatase/phosphodiesterase 5 [Source:MGI Symbol;Acc:MGI:1933830]	protein_coding	0.362	0.451	0.581	0.472	0.397	0.37	0.521	0.428	0.249	0.336	0.304	0.274	-0.037	-0.176	1	0.0332125	3824	183.083	RI	+	chr17:44082743-44082920;44082743-44086567;44085204-44086567
ENSMUSG00000038895.16	Zfp653	zinc finger protein 653 [Source:MGI Symbol;Acc:MGI:2442362]	protein_coding	0.869	0.66	0.699	1	0.385	0.279	0.629	0.639	0.549	0.614	0.553	0.808	-0.324	-0.176	0.02957	0.246227	915	24.75	RI	-	chr9:22057500-22057678;22057500-22058415;22057803-22058415
ENSMUSG00000044037.15	Als2cl	ALS2 C-terminal like [Source:MGI Symbol;Acc:MGI:2447532]	protein_coding	0.897	1	1	1	0.694	1	1	0.66	0.66	0.814	0.721	1	-0.136	-0.176	1	0.00044512	132;129	7.75	A3SS	+	chr9:110882713-110882823;110884014-110884146;110884017-110884146
ENSMUSG00000026082.11	Rev1	REV1, DNA directed polymerase [Source:MGI Symbol;Acc:MGI:1929074]	protein_coding	0.16	0.111	0.249	0.348	0.205	0.292	0.32	0.544	0.4	0.346	0.373	0.452	0.123	0.176	0.359021	0.0076206	709;129	59.9167	A3SS	-	chr1:38079289-38079398;38074314-38075023;38074314-38074443
ENSMUSG00000034401.16	Spata6	spermatogenesis associated 6 [Source:MGI Symbol;Acc:MGI:1915196]	protein_coding	0.843	1	1	0.771	0.81	0.928	0.503	0.473	1	0.771	0.519	0.618	-0.225	-0.176	0.0012275	0.000846395	100;52	15.9167	A5SS	+	chr4:111805930-111806030;111805930-111805982;111822740-111822832
ENSMUSG00000020923.17	Ubtf	upstream binding transcription factor, RNA polymerase I [Source:MGI Symbol;Acc:MGI:98512]	protein_coding	0.252	0.248	0.201	0.219	0.256	0.316	0.244	0.324	0.397	0.393	0.417	0.413	0.055	0.175	0.305712	6.75294e-10	111	197.5	SE	-	chr11:102310442-102310576;102310925-102311036;102311379-102311500
ENSMUSG00000039069.19	Mtg2	mitochondrial ribosome associated GTPase 2 [Source:MGI Symbol;Acc:MGI:106565]	protein_coding	0.826	0.849	0.875	0.872	0.782	0.788	0.708	0.606	0.719	0.728	0.654	0.621	-0.134	-0.175	0.0357351	0.000146077	94	102.5	SE	+	chr2:180071793-180071886;180073139-180073233;180078618-180080607
ENSMUSG00000020271.17	Fbxw11	F-box and WD-40 domain protein 11 [Source:MGI Symbol;Acc:MGI:2144023]	protein_coding	0.052	0.096	0	0.12	0.297	0.496	0.07	0.18	0.316	0.203	0.291	0.158	0.194	0.175	0.0100632	0.000154374	102	27.5	SE	+	chr11:32642865-32642935;32680200-32680302;32708187-32708250
ENSMUSG00000037395.15	Rcor3	REST corepressor 3 [Source:MGI Symbol;Acc:MGI:2441920]	protein_coding	0.638	0.785	0.631	0.855	NA	NA	NA	NA	0.919	0.858	0.909	0.923	NA	0.175	NA	0.00200021	242	124.5	SE	-	chr1:192100583-192101155;192101625-192101867;192108643-192108701
ENSMUSG00000042104.18	Uggt2	UDP-glucose glycoprotein glucosyltransferase 2 [Source:MGI Symbol;Acc:MGI:1913685]	protein_coding	0.763	0.662	0.603	0.729	0.605	0.512	0.696	0.556	0.843	0.889	0.954	0.772	-0.097	0.175	1	0.00470833	127	58.0833	SE	-	chr14:118986814-118986913;118994945-118995072;118998096-118998213
ENSMUSG00000050549.8	5730508B09Rik	RIKEN cDNA 5730508B09 gene [Source:MGI Symbol;Acc:MGI:1917867]	protein_coding	0.202	0	0	0	0.14	0.167	0.202	0.19	0.35	0.071	0.087	0.395	0.124	0.175	0.0503686	0.0140708	31	20.75	SE	-	chr3:127869679-127871000;127887954-127887985;127896033-127896288
ENSMUSG00000019907.9	Ppp1r12a	protein phosphatase 1, regulatory (inhibitor) subunit 12A [Source:MGI Symbol;Acc:MGI:1309528]	protein_coding	0.594	0.615	0.598	0.712	0.548	0.49	0.518	0.619	0.412	0.424	0.495	0.488	-0.086	-0.175	0.329204	6.8734e-05	168;171	151.667	MXE	+	chr10:108251839-108251944;108252756-108252924;108253324-108253495;108259755-108259846
ENSMUSG00000037907.16	Ankrd13b	ankyrin repeat domain 13b [Source:MGI Symbol;Acc:MGI:2144501]	protein_coding	0.595	0.49	0.607	0.41	0.559	0.623	0.659	0.392	0.774	0.629	0.733	0.667	0.033	0.175	1	0.0378602	1894	106	RI	-	chr11:77470484-77471823;77470484-77472378;77472301-77472378
ENSMUSG00000053460.8	Ggcx	gamma-glutamyl carboxylase [Source:MGI Symbol;Acc:MGI:1927655]	protein_coding	1	0.959	1	0.83	0.953	1	0.822	0.803	0.775	0.807	0.845	0.666	-0.053	-0.174	1	0.000182068	83	29.9167	SE	+	chr6:72427041-72427173;72427897-72427980;72428457-72428627
ENSMUSG00000032878.16	Ccdc85a	coiled-coil domain containing 85A [Source:MGI Symbol;Acc:MGI:2445069]	protein_coding	0.139	0.087	0.061	0	0.223	0.27	0.205	0.475	0.238	0.232	0.26	0.253	0.222	0.174	0.014534	0.00195937	120	22.0833	SE	-	chr11:28388816-28388948;28396045-28396165;28434080-28434157
ENSMUSG00000017119.19	Nbr1	neighbor of Brca1 gene 1 [Source:MGI Symbol;Acc:MGI:108498]	protein_coding	0.307	0.293	0.324	0.296	0.487	0.436	0.4	0.431	0.488	0.484	0.49	0.455	0.134	0.174	1.22414e-07	8.15887e-13	58;106	551.25	MXE	+	chr11:101576302-101576409;101577193-101577251;101577931-101578037;101580584-101581951
ENSMUSG00000061462.16	Obscn	obscurin, cytoskeletal calmodulin and titin-interacting RhoGEF [Source:MGI Symbol;Acc:MGI:2681862]	protein_coding	0.678	0.708	0.696	0.737	0.502	0.551	0.465	0.451	0.493	0.465	0.583	0.58	-0.212	-0.174	0	5.93593e-10	264;264	670.25	MXE	-	chr11:59062030-59062294;59062646-59062910;59064186-59064450;59067065-59067329
ENSMUSG00000051747.14	Ttn	titin [Source:MGI Symbol;Acc:MGI:98864]	protein_coding	0.775	0.779	0.763	0.816	NA	NA	NA	NA	0.579	0.544	0.778	0.534	NA	-0.174	NA	0.017808	114;87	66	MXE	-	chr2:76818735-76818816;76822450-76822564;76831787-76831874;76847387-76847471
ENSMUSG00000019854.17	Reps1	RalBP1 associated Eps domain containing protein [Source:MGI Symbol;Acc:MGI:1196373]	protein_coding	0.571	0.51	0.573	0.524	0.761	0.703	0.575	0.578	0.782	0.704	0.612	0.776	0.11	0.174	0.203565	0.0140951	125;62	78.25	A5SS	+	chr10:18093778-18093903;18093778-18093840;18094409-18094572
ENSMUSG00000038482.11	Tfdp1	transcription factor Dp 1 [Source:MGI Symbol;Acc:MGI:101934]	protein_coding	0.917	0.95	0.981	0.942	0.71	0.903	0.775	0.83	0.676	0.808	0.706	0.909	-0.143	-0.173	2.80939e-09	3.71733e-11	67	213.167	SE	+	chr8:13339664-13339739;13357042-13357109;13365088-13365195
ENSMUSG00000022847.14	Thpo	thrombopoietin [Source:MGI Symbol;Acc:MGI:101875]	protein_coding	0.669	0.828	0.709	0.916	0.875	0.842	0.654	0.884	0.908	0.96	0.948	1	0.033	0.173	1	8.84749e-05	128	90.1667	SE	-	chr16:20728381-20728468;20728718-20728846;20729063-20729217
ENSMUSG00000035314.10	Gdpd5	glycerophosphodiester phosphodiesterase domain containing 5 [Source:MGI Symbol;Acc:MGI:2686926]	protein_coding	0.215	0.022	0	0	0.064	0.035	0.087	0.193	0.107	0.283	0.215	0.324	0.036	0.173	1	0.000857977	108	13.6667	SE	+	chr7:99387103-99387188;99405091-99405199;99410408-99410491
ENSMUSG00000026020.9	Nop58	NOP58 ribonucleoprotein [Source:MGI Symbol;Acc:MGI:1933184]	protein_coding	0	0.109	0.149	0.048	0.094	0.145	0.059	0.067	0.179	0.273	0.234	0.314	0.015	0.173	1	0.00146518	117	35.3333	SE	+	chr1:59692336-59692389;59692611-59692728;59695977-59696077
ENSMUSG00000032067.6	Pts	6-pyruvoyl-tetrahydropterin synthase [Source:MGI Symbol;Acc:MGI:1338783]	protein_coding	1	0.907	1	1	1	1	0.939	1	0.802	0.885	0.859	0.67	0.008	-0.173	1	0.0113136	23	13.1667	SE	-	chr9:50524722-50524779;50525261-50525284;50528556-50528651
ENSMUSG00000059540.15	Tcea2	transcription elongation factor A (SII), 2 [Source:MGI Symbol;Acc:MGI:107368]	protein_coding	0.264	0.358	0.217	0.191	0.376	0.317	0.311	0.314	0.551	0.387	0.406	0.377	0.072	0.173	0.48415	0.0357928	563	55.25	RI	+	chr2:181686189-181686246;181686189-181686752;181686597-181686752
ENSMUSG00000031381.16	Piga	phosphatidylinositol glycan anchor biosynthesis, class A [Source:MGI Symbol;Acc:MGI:99461]	protein_coding	1	1	1	0.65	0.665	1	1	1	0.817	1	0.713	0.427	0.004	-0.173	1	0.004679	780;81	35.6667	A5SS	+	chrX:164422583-164423363;164422583-164422664;164427931-164428064
ENSMUSG00000060147.15	Serpinb6a	serine (or cysteine) peptidase inhibitor, clade B, member 6a [Source:MGI Symbol;Acc:MGI:103123]	protein_coding	0.522	0.459	0.46	0.414	0.275	0.264	0.385	0.388	0.279	0.238	0.346	0.302	-0.136	-0.172	7.80439e-05	3.99416e-12	226	1369.25	SE	-	chr13:33931471-33931646;33935568-33935794;33935921-33935955
ENSMUSG00000032178.14	Ilf3	interleukin enhancer binding factor 3 [Source:MGI Symbol;Acc:MGI:1339973]	protein_coding	0.099	0.086	0.083	0.04	0.134	0.333	0.026	0.056	0.284	0.258	0.315	0.138	0.06	0.172	0.578153	1.08518e-05	61	46.1667	SE	+	chr9:21399959-21400013;21400451-21400512;21403135-21403501
ENSMUSG00000028478.18	Clta	clathrin, light polypeptide (Lca) [Source:MGI Symbol;Acc:MGI:894297]	protein_coding	0.448	0.578	0.55	0.581	0.474	0.39	0.6	0.573	0.342	0.28	0.41	0.437	-0.03	-0.172	1	2.95276e-05	36	494	SE	+	chr4:44025448-44025560;44031399-44031435;44032400-44032846
ENSMUSG00000023206.16	Il15ra	interleukin 15 receptor, alpha chain [Source:MGI Symbol;Acc:MGI:104644]	protein_coding	1	0.795	1	1	0.654	0.898	0.546	1	0.706	0.898	0.805	0.699	-0.174	-0.172	0.0392654	0.000868623	93	14.8333	SE	+	chr2:11718263-11718342;11720012-11720105;11724095-11724128
ENSMUSG00000026860.16	Sh3glb2	SH3-domain GRB2-like endophilin B2 [Source:MGI Symbol;Acc:MGI:2385131]	protein_coding	0.142	0.273	0.241	0.251	NA	NA	NA	NA	0.391	0.292	0.446	0.465	NA	0.172	NA	0.00363194	15	113.5	SE	-	chr2:30345885-30345939;30346058-30346073;30346352-30346453
ENSMUSG00000021820.16	Camk2g	calcium/calmodulin-dependent protein kinase II gamma [Source:MGI Symbol;Acc:MGI:88259]	protein_coding	0.255	0.369	0.376	0.464	0.495	0.521	0.538	0.526	0.503	0.595	0.627	0.429	0.154	0.172	0.0219613	0.0119422	33	123.583	SE	-	chr14:20744603-20744648;20747818-20747851;20755658-20755702
ENSMUSG00000042359.18	Osbpl6	oxysterol binding protein-like 6 [Source:MGI Symbol;Acc:MGI:2139014]	protein_coding	0.356	0.547	0.436	0.495	0.361	0.242	0.286	0.364	0.233	0.289	0.193	0.429	-0.145	-0.172	0.139788	0.0193154	93	41.0833	SE	+	chr2:76555013-76555117;76555889-76555982;76560185-76560260
ENSMUSG00000032355.16	Mlip	muscular LMNA-interacting protein [Source:MGI Symbol;Acc:MGI:1916892]	protein_coding	0.249	0.215	0.136	0.205	0.293	0.274	0.346	0.334	0.379	0.378	0.337	0.4	0.11	0.172	8.77261e-05	3.43519e-10	60;72	262.667	MXE	-	chr9:77181351-77181396;77190323-77190383;77216976-77217048;77239391-77239784
ENSMUSG00000037363.9	Letm2	leucine zipper-EF-hand containing transmembrane protein 2 [Source:MGI Symbol;Acc:MGI:2444979]	protein_coding	1	0.405	0.66	0.437	0.823	1	1	1	1	0.509	0.681	1	0.33	0.172	0.030035	1	533;377	7.91667	A5SS	-	chr8:25596963-25597496;25597119-25597496;25596361-25596445
ENSMUSG00000002546.16	Golga2	golgi autoantigen, golgin subfamily a, 2 [Source:MGI Symbol;Acc:MGI:2139395]	protein_coding	0.729	0.879	0.793	0.834	0.904	0.922	0.892	0.872	0.982	0.963	0.984	0.992	0.089	0.171	0.00688405	0	96	246.167	SE	+	chr2:32293314-32293395;32296625-32296721;32296964-32297008
ENSMUSG00000068823.10	Csde1	cold shock domain containing E1, RNA binding [Source:MGI Symbol;Acc:MGI:92356]	protein_coding	0.845	0.905	0.931	0.921	0.745	0.773	0.801	0.86	0.745	0.674	0.743	0.755	-0.106	-0.171	1.94054e-14	0	147	1792.58	SE	+	chr3:103028788-103029212;103036574-103036721;103038691-103038890
ENSMUSG00000022051.15	Bnip3l	BCL2/adenovirus E1B interacting protein 3-like [Source:MGI Symbol;Acc:MGI:1332659]	protein_coding	0.88	0.913	0.909	0.879	0.784	0.81	0.895	0.915	0.691	0.647	0.751	0.807	-0.044	-0.171	0.131041	9.66149e-13	42	343.333	SE	-	chr14:66985238-66987775;66988899-66988941;66989134-66989284
ENSMUSG00000057193.8	Slc44a2	solute carrier family 44, member 2 [Source:MGI Symbol;Acc:MGI:1915932]	protein_coding	0.381	0.396	0.385	0.417	0.415	0.397	0.426	0.436	0.523	0.526	0.637	0.576	0.024	0.171	1	1.2033e-08	128	608.75	SE	+	chr9:21352466-21352551;21353000-21353128;21353681-21353851
ENSMUSG00000059208.14	Hnrnpm	heterogeneous nuclear ribonucleoprotein M [Source:MGI Symbol;Acc:MGI:1926465]	protein_coding	0.599	0.599	0.586	0.695	0.726	0.856	0.679	0.594	0.799	0.809	0.777	0.776	0.094	0.171	0.184539	4.2126e-08	53	254.25	SE	-	chr17:33669168-33669176;33670080-33670133;33677273-33677440
ENSMUSG00000034157.12	Cipc	CLOCK interacting protein, circadian [Source:MGI Symbol;Acc:MGI:1919185]	protein_coding	0.188	0.164	0.224	0.127	0.223	0.277	0.252	0.148	0.408	0.276	0.334	0.367	0.049	0.171	1	6.53449e-06	101	105.167	SE	+	chr12:86952743-86952931;86959727-86959828;86960271-86960441
ENSMUSG00000039361.11	Picalm	phosphatidylinositol binding clathrin assembly protein [Source:MGI Symbol;Acc:MGI:2385902]	protein_coding	0.383	0.49	0.455	0.492	NA	NA	NA	NA	0.278	0.305	0.265	0.288	NA	-0.171	NA	1.01011e-11	150;108	721.625	MXE	+	chr7:90177499-90177603;90182218-90182368;90189149-90189257;90191155-90191272
ENSMUSG00000026150.14	Mff	mitochondrial fission factor [Source:MGI Symbol;Acc:MGI:1922984]	protein_coding	0.93	0.954	0.961	0.946	0.861	0.81	0.897	0.911	0.681	0.731	0.841	0.857	-0.078	-0.17	3.59378e-07	0	159	533.25	SE	+	chr1:82735418-82735507;82741817-82741976;82750519-82750604
ENSMUSG00000022677.14	Fopnl	Fgfr1op N-terminal like [Source:MGI Symbol;Acc:MGI:1913336]	protein_coding	0.566	0.501	0.551	0.554	0.381	0.432	0.294	0.339	0.391	0.383	0.347	0.372	-0.181	-0.17	5.91704e-07	1.37454e-08	198	358.333	SE	-	chr16:14304453-14304587;14313815-14314013;14317293-14317347
ENSMUSG00000026950.17	Neb	nebulin [Source:MGI Symbol;Acc:MGI:97292]	protein_coding	0.407	0.324	0.114	0.081	0.046	0.021	0.041	0.037	0.042	0.04	0.06	0.104	-0.195	-0.17	1.15721e-10	2.6632e-06	93	352.333	SE	-	chr2:52150536-52150629;52156354-52156447;52157831-52157924
ENSMUSG00000026463.17	Atp2b4	ATPase, Ca++ transporting, plasma membrane 4 [Source:MGI Symbol;Acc:MGI:88111]	protein_coding	0.056	0.053	0.132	0.042	0.179	0.235	0.331	1	0.212	0.384	0.273	0.095	0.366	0.17	0.0708729	5.76127e-05	181	42.4167	SE	-	chr1:133706310-133706996;133711641-133711822;133715053-133715230
ENSMUSG00000044475.13	Ascc1	activating signal cointegrator 1 complex subunit 1 [Source:MGI Symbol;Acc:MGI:1916340]	protein_coding	0.824	0.87	0.924	0.912	0.724	0.571	0.66	0.707	0.723	0.64	0.65	0.838	-0.217	-0.17	2.72393e-07	6.95601e-05	98	111.917	SE	+	chr10:60007726-60007826;60012461-60012559;60013595-60013774
ENSMUSG00000020176.17	Grb10	growth factor receptor bound protein 10 [Source:MGI Symbol;Acc:MGI:103232]	protein_coding	0.881	0.666	0.596	0.745	0.889	0.834	0.652	1	0.884	0.878	0.879	0.927	0.122	0.17	0.0608331	0.00010496	165	196.083	SE	-	chr11:11951502-11951659;11954743-11954908;11967531-11967685
ENSMUSG00000032058.14	Ppp2r1b	protein phosphatase 2, regulatory subunit A, beta [Source:MGI Symbol;Acc:MGI:1920949]	protein_coding	0	0.429	0.251	0.23	0.063	0.05	0.118	0.563	0.061	0.032	0.012	0.123	-0.029	-0.17	1	0.0236751	112	25.1667	SE	+	chr9:50870083-50870236;50873196-50873308;50873646-50873707
ENSMUSG00000026883.17	Dab2ip	disabled 2 interacting protein [Source:MGI Symbol;Acc:MGI:1916851]	protein_coding	0.795	0.797	0.835	0.826	0.667	0.607	0.632	0.507	0.603	0.632	0.735	0.603	-0.21	-0.17	2.01419e-10	2.12617e-08	2937	1591.08	RI	+	chr2:35728057-35728128;35728057-35730994;35729110-35730994
ENSMUSG00000005150.16	Wdr83	WD repeat domain containing 83 [Source:MGI Symbol;Acc:MGI:1915086]	protein_coding	0.754	0.683	1	0.816	1	0.864	1	0.887	1	1	0.935	1	0.124	0.17	0.00871356	0.000463318	645	55.5	RI	-	chr8:85079580-85079691;85079580-85080225;85080060-85080225
ENSMUSG00000029416.17	Slc15a4	solute carrier family 15, member 4 [Source:MGI Symbol;Acc:MGI:2140796]	protein_coding	0.765	0.796	0.83	0.83	0.901	1	1	1	1	1	0.901	1	0.17	0.17	0.0038186	0.0023435	71;18	17	A3SS	-	chr5:127604110-127604188;127603780-127603851;127603780-127603798
ENSMUSG00000021898.14	Asb14	ankyrin repeat and SOCS box-containing 14 [Source:MGI Symbol;Acc:MGI:2655107]	protein_coding	0.929	0.972	0.96	0.952	0.878	0.92	0.902	0.839	0.761	0.83	0.741	0.805	-0.068	-0.169	7.20893e-05	0	197	468.667	SE	+	chr14:26894601-26894672;26897607-26897804;26900422-26900478
ENSMUSG00000034771.15	Tle2	transducin-like enhancer of split 2 [Source:MGI Symbol;Acc:MGI:104635]	protein_coding	1	1	1	1	1	0.728	0.92	1	0.849	0.897	0.927	0.652	-0.088	-0.169	1	4.05859e-05	77	39.6667	SE	+	chr10:81588808-81588959;81589419-81589496;81590224-81590352
ENSMUSG00000026723.10	Trdmt1	tRNA aspartic acid methyltransferase 1 [Source:MGI Symbol;Acc:MGI:1274787]	protein_coding	1	1	1	0.755	0.801	0.603	0.791	0.275	0.833	0.542	0.703	1	-0.321	-0.169	0.000120115	0.000671025	110	18.5	SE	-	chr2:13525617-13525694;13533383-13533493;13544568-13544668
ENSMUSG00000026950.17	Neb	nebulin [Source:MGI Symbol;Acc:MGI:97292]	protein_coding	0.737	0.59	0.619	0.628	0.532	0.563	0.724	0.617	0.525	0.317	0.633	0.421	-0.034	-0.169	1	0.0123452	93	4747.75	SE	-	chr2:52149589-52149697;52151363-52151456;52159476-52159569
ENSMUSG00000059475.13	Zfp426	zinc finger protein 426 [Source:MGI Symbol;Acc:MGI:1920248]	protein_coding	0.167	0.219	0.286	0.348	0.051	0.036	0.176	0.106	0.076	0.091	0.176	0	-0.163	-0.169	0.00111738	0.0161787	122;108	24.9167	MXE	-	chr9:20476395-20476478;20478132-20478254;20486329-20486437;20490680-20490805
ENSMUSG00000029166.14	Mapre3	microtubule-associated protein, RP/EB family, member 3 [Source:MGI Symbol;Acc:MGI:2140967]	protein_coding	0.866	0.824	0.775	0.833	0.734	0.8	0.801	0.784	0.624	0.629	0.651	0.718	-0.045	-0.169	0.245503	8.11735e-12	202;157	428.833	A5SS	+	chr5:30863203-30863405;30863203-30863360;30864573-30864728
ENSMUSG00000041609.16	Ccdc64	NA	NA	1	0.9	1	1	0.781	1	1	1	1	0.703	0.682	0.84	-0.03	-0.169	1	0.000232845	360;62	36.9167	A5SS	-	chr5:115652626-115652986;115652924-115652986;115651818-115651939
ENSMUSG00000060147.15	Serpinb6a	serine (or cysteine) peptidase inhibitor, clade B, member 6a [Source:MGI Symbol;Acc:MGI:103123]	protein_coding	0.512	0.439	0.431	0.414	0.264	0.244	0.38	0.378	0.272	0.226	0.331	0.297	-0.133	-0.168	0.000194034	4.1651e-12	222	1314.25	SE	-	chr13:33931471-33931646;33935572-33935794;33935921-33935977
ENSMUSG00000026950.17	Neb	nebulin [Source:MGI Symbol;Acc:MGI:97292]	protein_coding	0.663	0.698	0.663	0.597	0.284	0.347	0.283	0.274	0.434	0.471	0.504	0.538	-0.358	-0.168	0	3.04628e-07	93	772.25	SE	-	chr2:52150536-52150629;52153055-52153148;52157831-52157924
ENSMUSG00000059277.12	R74862	expressed sequence R74862 [Source:MGI Symbol;Acc:MGI:2142382]	processed_transcript	0	0	0	0	0	0.22	0.086	0	0.297	0.202	0	0.175	0.076	0.168	1	0.000169923	135	10	SE	-	chr7:143037280-143037381;143039178-143039313;143044494-143044656
ENSMUSG00000037013.15	Ss18	SS18, nBAF chromatin remodeling complex subunit [Source:MGI Symbol;Acc:MGI:107708]	protein_coding	0.54	0.502	0.481	0.41	0.361	0.399	0.559	0.691	0.33	0.237	0.292	0.403	0.019	-0.168	1	0.0109662	93	53.5833	SE	-	chr18:14636495-14636618;14637391-14637484;14640256-14640361
ENSMUSG00000031636.7	Pdlim3	PDZ and LIM domain 3 [Source:MGI Symbol;Acc:MGI:1859274]	protein_coding	0.016	0.004	0.006	0.007	NA	NA	NA	NA	0.184	0.191	0.141	0.19	NA	0.168	NA	0	188;264	8873.12	MXE	+	chr8:45900474-45900559;45908468-45908656;45913696-45913960;45915128-45915259
ENSMUSG00000026571.12	Dcaf6	DDB1 and CUL4 associated factor 6 [Source:MGI Symbol;Acc:MGI:1921356]	protein_coding	0.435	0.429	0.433	0.423	0.291	0.298	0.33	0.399	0.261	0.217	0.299	0.273	-0.1	-0.168	0.000183922	0	118;60	919.5	MXE	-	chr1:165351960-165352076;165357428-165357546;165367445-165367505;165374061-165374235
ENSMUSG00000039678.12	Tbc1d13	TBC1 domain family, member 13 [Source:MGI Symbol;Acc:MGI:2385326]	protein_coding	0.509	0.392	0.477	0.464	0.374	0.298	0.088	0.214	0.235	0.249	0.254	0.434	-0.217	-0.168	0.0197401	0.0200999	144;41	49.75	MXE	+	chr2:30134796-30134870;30135408-30135552;30136672-30136713;30137120-30137182
ENSMUSG00000026933.17	Camsap1	calmodulin regulated spectrin-associated protein 1 [Source:MGI Symbol;Acc:MGI:3036242]	protein_coding	0.586	0.427	0.466	0.463	0.49	0.211	0.33	0.309	0.346	0.414	0.266	0.244	-0.151	-0.168	0.253721	0.0317453	142;81	68	MXE	-	chr2:25945133-25945273;25952677-25952819;25956246-25956327;25965662-25965824
ENSMUSG00000029208.16	Guf1	GUF1 homolog, GTPase [Source:MGI Symbol;Acc:MGI:2140726]	protein_coding	0.246	0.128	0.213	0.171	0.2	0.253	0.236	0.154	0.33	0.382	0.391	0.327	0.021	0.168	0.505596	1.40973e-07	1370	200	RI	+	chr5:69567127-69567261;69567127-69568497;69568395-69568497
ENSMUSG00000051747.14	Ttn	titin [Source:MGI Symbol;Acc:MGI:98864]	protein_coding	0.095	0.014	0.058	0.049	0.124	0.207	0.161	0.103	0.239	0.213	0.142	0.289	0.095	0.167	0.000285762	5.63457e-08	84	57.5833	SE	-	chr2:76831787-76831874;76847112-76847196;76847387-76847471
ENSMUSG00000050565.16	Tor1aip2	torsin A interacting protein 2 [Source:MGI Symbol;Acc:MGI:3582695]	protein_coding	0.958	0.945	0.947	0.953	0.769	0.89	0.853	0.936	0.73	0.695	0.858	0.851	-0.089	-0.167	0.187817	2.33588e-05	60	54.0833	SE	+	chr1:156040916-156041002;156041074-156041134;156059410-156059587
ENSMUSG00000040462.12	Os9	amplified in osteosarcoma [Source:MGI Symbol;Acc:MGI:1924301]	protein_coding	0.314	0.215	0.404	0.286	0.328	0.442	0.268	0.357	0.491	0.453	0.467	0.476	0.044	0.167	1	0.00011496	165	196.917	SE	-	chr10:127096629-127096742;127096914-127097079;127097931-127098121
ENSMUSG00000022044.14	Stmn4	stathmin-like 4 [Source:MGI Symbol;Acc:MGI:1931224]	protein_coding	0	0.073	0	0	0.386	0.767	0	1	0.171	0.216	0	0.355	0.52	0.167	0.000330652	0.00016252	81	7.08333	SE	+	chr14:66355585-66355681;66356268-66356349;66356708-66356917
ENSMUSG00000023942.15	Slc29a1	solute carrier family 29 (nucleoside transporters), member 1 [Source:MGI Symbol;Acc:MGI:1927073]	protein_coding	0.578	0.576	0.665	0.549	0.653	0.727	1	0.951	0.72	0.753	0.704	0.858	0.241	0.167	0.0255009	0.0239419	232	112	SE	-	chr17:45592178-45592261;45593331-45593563;45595481-45595541
ENSMUSG00000038500.15	Prr3	proline-rich polypeptide 3 [Source:MGI Symbol;Acc:MGI:1922460]	protein_coding	0.304	0.505	0.593	1	1	0.832	1	1	0.602	0.903	1	0.567	0.357	0.167	0.000370798	1	71	10.8333	SE	-	chr17:35978163-35978443;35978710-35978781;35979126-35979255
ENSMUSG00000041459.15	Tardbp	TAR DNA binding protein [Source:MGI Symbol;Acc:MGI:2387629]	protein_coding	0.639	0.578	0.747	0.67	0.649	0.846	0.667	0.799	0.865	0.875	0.863	0.701	0.082	0.167	0.562197	0.00113061	127;118	85.8333	A5SS	-	chr4:148618664-148618791;148618673-148618791;148617565-148617705
ENSMUSG00000078923.10	Ube2v1	ubiquitin-conjugating enzyme E2 variant 1 [Source:MGI Symbol;Acc:MGI:1913839]	protein_coding	0.734	1	1	1	1	1	0.681	0.867	0.801	0.819	0.751	0.693	-0.046	-0.167	0.834746	0.046277	220;122	14.5	A5SS	-	chr2:167629068-167629288;167629166-167629288;167617828-167617977
ENSMUSG00000020821.17	Kif1c	kinesin family member 1C [Source:MGI Symbol;Acc:MGI:1098260]	protein_coding	0.526	0.538	0.503	0.499	0.59	0.633	0.612	0.61	0.708	0.678	0.675	0.668	0.095	0.166	0.000372311	2.2129e-14	106	1133.17	SE	+	chr11:70700547-70700709;70702445-70702551;70702771-70702905
ENSMUSG00000039542.16	Ncam1	neural cell adhesion molecule 1 [Source:MGI Symbol;Acc:MGI:97281]	protein_coding	1	1	0.913	1	0.901	0.849	0.729	0.621	0.952	0.831	0.778	0.69	-0.203	-0.166	5.93076e-05	9.07026e-05	42	27.6667	SE	-	chr9:49523625-49523646;49535208-49535250;49541887-49541902
ENSMUSG00000015790.16	Surf1	surfeit gene 1 [Source:MGI Symbol;Acc:MGI:98443]	protein_coding	0.182	0.154	0.106	0.194	0.274	0.393	0.308	0.335	0.205	0.291	0.435	0.367	0.169	0.166	0.000759585	0.00208818	411	50.75	RI	-	chr2:26915595-26915769;26915595-26916006;26915954-26916006
ENSMUSG00000055322.15	Tns1	tensin 1 [Source:MGI Symbol;Acc:MGI:104552]	protein_coding	0.962	1	0.951	0.927	0.849	0.77	0.929	0.98	0.816	0.777	0.759	0.827	-0.078	-0.165	0.00109058	0	197	364.333	SE	-	chr1:73937224-73937317;73941909-73942106;73952420-73953950
ENSMUSG00000038764.14	Ptpn3	protein tyrosine phosphatase, non-receptor type 3 [Source:MGI Symbol;Acc:MGI:105307]	protein_coding	0.846	0.847	0.754	0.891	0.939	0.988	0.95	1	1	1	1	1	0.135	0.165	7.13913e-11	0	64	262.25	SE	-	chr4:57239527-57239700;57240785-57240849;57244974-57245063
ENSMUSG00000020821.17	Kif1c	kinesin family member 1C [Source:MGI Symbol;Acc:MGI:1098260]	protein_coding	0.526	0.553	0.509	0.503	0.6	0.633	0.612	0.617	0.71	0.685	0.683	0.673	0.093	0.165	0.000496006	2.2129e-14	120	1215.25	SE	+	chr11:70700649-70700709;70702431-70702551;70702771-70702905
ENSMUSG00000063235.16	Ptpmt1	protein tyrosine phosphatase, mitochondrial 1 [Source:MGI Symbol;Acc:MGI:1913711]	processed_transcript	0.309	0.353	0.347	0.395	0.157	0.188	0.235	0.2	0.186	0.195	0.173	0.19	-0.156	-0.165	3.91568e-12	3.27567e-14	58	377.25	SE	-	chr2:90913983-90914175;90916853-90916911;90917428-90917596
ENSMUSG00000046541.9	Zfp526	zinc finger protein 526 [Source:MGI Symbol;Acc:MGI:2445181]	protein_coding	0.878	0.892	0.856	1	0.878	0.739	1	0.632	0.727	0.726	0.838	0.673	-0.094	-0.165	0.587992	0.0191334	93	25	SE	+	chr7:25221424-25221504;25224114-25224207;25224300-25227507
ENSMUSG00000043251.6	Exoc3l	exocyst complex component 3-like [Source:MGI Symbol;Acc:MGI:3041195]	protein_coding	0.704	0.733	0.18	1	1	1	1	NA	0.924	1	1	0.355	0.346	0.165	1	0.0258925	81	12.8333	SE	-	chr8:105295259-105295435;105295625-105295706;105295905-105296098
ENSMUSG00000020061.17	Mybpc1	myosin binding protein C, slow-type [Source:MGI Symbol;Acc:MGI:1336213]	protein_coding	0.322	0.246	0.242	0.25	NA	NA	NA	NA	0.412	0.432	0.435	0.441	NA	0.165	NA	0	43;42	3920.75	MXE	-	chr10:88518278-88518569;88519900-88519943;88582006-88582048;88585659-88585695
ENSMUSG00000035776.14	Cd99l2	CD99 antigen-like 2 [Source:MGI Symbol;Acc:MGI:2177151]	protein_coding	0.21	0.258	0.18	0.138	NA	NA	NA	NA	0.353	0.338	0.361	0.393	NA	0.165	NA	1.12844e-11	87;72	472.875	MXE	-	chrX:71438133-71438199;71440524-71440611;71441073-71441145;71449938-71450007
ENSMUSG00000078484.3	Klhl17	NA	NA	0.153	0.213	0.316	0.083	0.378	0.361	0.258	0.118	0.383	0.365	0.396	0.28	0.088	0.165	0.605975	0.0129494	182;74	79.5	MXE	-	chr4:156229043-156230262;156230504-156230686;156230900-156230974;156231084-156231173
ENSMUSG00000038296.14	Galnt18	UDP-N-acetyl-alpha-D-galactosamine:polypeptide N-acetylgalactosaminyltransferase 18 [Source:MGI Symbol;Acc:MGI:2446239]	protein_coding	0.496	0.619	0.625	0.51	0.297	0.403	0.288	0.571	0.404	0.402	0.431	0.351	-0.173	-0.165	0.10107	0.0312294	186;115	72.25	MXE	-	chr7:111513497-111513635;111519989-111520175;111548675-111548790;111554438-111554636
ENSMUSG00000021223.13	Papln	papilin, proteoglycan-like sulfated glycoprotein [Source:MGI Symbol;Acc:MGI:2386139]	protein_coding	0.081	0.168	0.105	0.232	0.257	0.097	1	1	0.356	0.315	0.238	0.335	0.442	0.165	0.0740153	0.00329266	1219	34.6667	RI	+	chr12:83775342-83775469;83775342-83776561;83776353-83776561
ENSMUSG00000037503.12	Fam168b	family with sequence similarity 168, member B [Source:MGI Symbol;Acc:MGI:2448487]	protein_coding	0.378	0.366	0.255	0.323	0.205	0.229	0.17	0.275	0.144	0.194	0.14	0.188	-0.111	-0.164	0.0665517	1.68443e-05	36	118.5	SE	-	chr1:34819866-34820009;34824019-34824055;34828766-34828847
ENSMUSG00000025144.17	Stra13	NA	NA	0.868	0.948	0.893	0.936	0.835	0.772	0.718	0.833	0.7	0.725	0.829	0.736	-0.122	-0.164	0.00527667	0.000148184	273	162.667	SE	-	chr11:120711702-120711756;120712439-120712712;120713692-120713732
ENSMUSG00000025144.17	Stra13	NA	NA	0.492	0.627	0.596	0.518	0.424	0.402	0.464	0.523	0.379	0.387	0.452	0.359	-0.105	-0.164	0.0907822	0.000305819	273	254.167	SE	-	chr11:120711843-120711895;120712439-120712712;120713692-120713732
ENSMUSG00000032702.16	Kank1	KN motif and ankyrin repeat domains 1 [Source:MGI Symbol;Acc:MGI:2147707]	protein_coding	0.858	0.808	0.639	0.718	0.847	0.789	0.721	0.888	0.962	0.914	0.871	0.93	0.056	0.164	1	0.00045234	246	169.417	SE	+	chr19:25422918-25423027;25424137-25424383;25425896-25425984
ENSMUSG00000031075.18	Ano1	anoctamin 1, calcium activated chloride channel [Source:MGI Symbol;Acc:MGI:2142149]	protein_coding	0.817	1	1	1	0.926	0.471	0.471	1	0.624	0.913	0.69	0.935	-0.237	-0.164	0.0627793	0.000544217	12	15.75	SE	-	chr7:144618848-144618920;144619474-144619486;144621667-144621750
ENSMUSG00000060224.3	Pyroxd2	pyridine nucleotide-disulphide oxidoreductase domain 2 [Source:MGI Symbol;Acc:MGI:1921830]	protein_coding	0.958	0.973	0.856	1	0.924	0.81	0.824	0.874	0.916	0.782	0.716	0.718	-0.089	-0.164	0.0674761	0.00063429	107	71	SE	-	chr19:42727656-42727777;42729621-42729728;42731318-42731473
ENSMUSG00000089889.2	0610040B10Rik	RIKEN cDNA 0610040B10 gene [Source:MGI Symbol;Acc:MGI:1914922]	antisense_RNA	0.183	0.209	0.261	0.261	0.13	0.084	0.084	0.017	0.15	0.05	0.027	0.032	-0.15	-0.164	0.0359446	0.00123079	182	23.25	SE	+	chr5:143329326-143329353;143330703-143330885;143332310-143332701
ENSMUSG00000025326.12	Ube3a	ubiquitin protein ligase E3A [Source:MGI Symbol;Acc:MGI:105098]	protein_coding	0.101	0.277	0.309	0.166	0.143	0.201	0.374	0.123	0.047	0.09	0.029	0.03	-0.003	-0.164	1	0.00301459	67	20.75	SE	+	chr7:59229224-59229271;59240966-59241033;59247172-59247217
ENSMUSG00000020453.17	Patz1	POZ (BTB) and AT hook containing zinc finger 1 [Source:MGI Symbol;Acc:MGI:1891832]	protein_coding	0.309	0.404	0.355	0.282	0.122	0.08	0.145	0.065	0.12	0.182	0.179	0.213	-0.235	-0.164	2.35047e-06	0.00409835	73	36.5833	SE	+	chr11:3299033-3299205;3306287-3306360;3307647-3309083
ENSMUSG00000029095.17	Ablim2	actin-binding LIM protein 2 [Source:MGI Symbol;Acc:MGI:2385758]	protein_coding	0.479	0.372	0.571	0.571	0.307	0.331	0.272	0.341	0.337	0.342	0.396	0.263	-0.185	-0.164	0.00285122	0.0154461	62;8	115.583	MXE	+	chr5:35857825-35857964;35866704-35866766;35874632-35874640;35874832-35874913
ENSMUSG00000041669.15	Prima1	proline rich membrane anchor 1 [Source:MGI Symbol;Acc:MGI:1926097]	protein_coding	0.58	0.47	0.316	0.323	0.075	0.328	0.196	0.202	0.314	0.305	0.03	0.385	-0.222	-0.164	0.0391362	0.246227	130;136	37.1667	MXE	-	chr12:103196907-103197351;103202648-103202778;103235585-103235721;103241339-103241462
ENSMUSG00000023791.15	Pigx	phosphatidylinositol glycan anchor biosynthesis, class X [Source:MGI Symbol;Acc:MGI:1919334]	protein_coding	0.746	0.697	0.777	0.884	0.796	0.937	0.785	0.812	0.932	0.963	0.935	0.926	0.056	0.163	0.981962	3.31237e-07	214	237.333	SE	-	chr16:32085236-32085337;32087293-32087507;32092343-32092485
ENSMUSG00000024104.11	Fam21	NA	NA	0.956	0.936	0.872	0.935	0.841	0.66	0.854	0.861	0.67	0.847	0.739	0.789	-0.121	-0.163	0.0123668	2.05433e-05	63	94.4167	SE	+	chr6:116255048-116255168;116256226-116256289;116256615-116256828
ENSMUSG00000007279.14	Scube2	signal peptide, CUB domain, EGF-like 2 [Source:MGI Symbol;Acc:MGI:1928765]	protein_coding	0	0.268	0.053	0.155	0.109	0.075	0.355	0.068	0.309	0.239	0.362	0.216	0.033	0.163	0.392193	0.000431316	171	13.6667	SE	-	chr7:109809077-109809245;109810584-109810755;109824764-109824971
ENSMUSG00000050312.11	Nsun3	NOL1/NOP2/Sun domain family member 3 [Source:MGI Symbol;Acc:MGI:2146565]	protein_coding	0.564	0.789	0.767	0.923	0.908	0.932	1	0.792	0.809	1	0.887	1	0.147	0.163	0.00568971	0.00665727	344	50.25	SE	-	chr16:62770657-62770812;62776287-62776631;62785787-62785897
ENSMUSG00000019790.16	Stxbp5	syntaxin binding protein 5 (tomosyn) [Source:MGI Symbol;Acc:MGI:1926058]	protein_coding	0.506	0.715	0.899	1	0.921	1	0.577	1	1	0.899	0.872	1	0.095	0.163	0.172893	0.02885	46	11.5833	SE	-	chr10:9770449-9770689;9778020-9778066;9789362-9789428
ENSMUSG00000074340.9	Ovgp1	oviductal glycoprotein 1 [Source:MGI Symbol;Acc:MGI:106661]	protein_coding	1	0.913	1	1	0.775	0.661	1	0.786	0.696	0.805	1	0.762	-0.173	-0.163	0.0245768	1	117	15.6667	SE	+	chr3:105980111-105980277;105981232-105981349;105985052-105985188
ENSMUSG00000001508.15	Sgca	sarcoglycan, alpha (dystrophin-associated glycoprotein) [Source:MGI Symbol;Acc:MGI:894698]	protein_coding	0.297	0.267	0.169	0.17	0.373	0.417	0.39	0.33	0.406	0.422	0.363	0.364	0.152	0.163	7.1447e-07	3.63883e-08	120;77	422.25	MXE	-	chr11:94971969-94972042;94972491-94972611;94973401-94973478;94976114-94976327
ENSMUSG00000020289.15	Nprl3	nitrogen permease regulator-like 3 [Source:MGI Symbol;Acc:MGI:109258]	protein_coding	0.186	0.152	0.284	0.338	0.087	0.022	0	0.098	0.083	0.092	0.061	0.07	-0.188	-0.163	3.09711e-06	4.12417e-05	130;39	80.25	MXE	-	chr11:32253874-32253949;32255438-32255568;32259216-32259255;32263024-32263094
ENSMUSG00000047045.17	Tmem164	transmembrane protein 164 [Source:MGI Symbol;Acc:MGI:2148020]	protein_coding	0	0.218	0	0	0.11	0	0	0	0.328	0	0.085	0.455	-0.027	0.163	1	0.00121405	50;67	9.75	MXE	+	chrX:142681414-142681556;142752039-142752089;142770966-142771033;142805989-142806068
ENSMUSG00000037336.14	Mfsd2b	major facilitator superfamily domain containing 2B [Source:MGI Symbol;Acc:MGI:3583946]	protein_coding	0.64	1	1	0.68	0.415	0.68	0.415	1	NA	0.587	1	0.415	-0.203	-0.163	0.0210264	1	1393	7	RI	-	chr12:4865136-4866268;4865136-4866529;4866448-4866529
ENSMUSG00000022801.13	Lrch3	leucine-rich repeats and calponin homology (CH) domain containing 3 [Source:MGI Symbol;Acc:MGI:1917394]	protein_coding	0.031	0.101	0.076	0.162	0.16	0.176	0.163	0.18	0.183	0.256	0.312	0.268	0.077	0.162	0.020838	1.34529e-07	248	62.4167	SE	+	chr16:33005663-33005741;33009188-33009436;33012340-33012699
ENSMUSG00000022307.15	Oxr1	oxidation resistance 1 [Source:MGI Symbol;Acc:MGI:2179326]	protein_coding	0.192	0.112	0.1	0.077	0.216	0.218	0.391	0.11	0.303	0.256	0.254	0.317	0.113	0.162	0.031452	1.90931e-07	81	93.6667	SE	+	chr15:41825889-41826052;41848669-41848750;41850458-41850584
ENSMUSG00000058013.11	Sept11	septin 11 [Source:MGI Symbol;Acc:MGI:1277214]	protein_coding	0.457	0.443	0.38	0.361	0.744	0.648	0.596	0.608	0.578	0.543	0.529	0.638	0.239	0.162	4.6619e-08	0.000469096	65	152.25	SE	+	chr5:93167499-93167687;93173472-93173537;93175403-93176447
ENSMUSG00000024993.15	Fam45a	family with sequence similarity 45, member A [Source:MGI Symbol;Acc:MGI:1915144]	protein_coding	1	0.898	0.747	0.706	1	0.937	1	1	1	1	1	1	0.147	0.162	0.00697202	0.00391522	80	21.8333	SE	+	chr19:60814591-60814808;60817530-60817610;60821206-60821355
ENSMUSG00000034908.16	Sidt2	SID1 transmembrane family, member 2 [Source:MGI Symbol;Acc:MGI:2446134]	protein_coding	0.256	0.29	0.336	0.228	0.265	0.371	0.228	0.371	0.097	0.143	0.086	0.136	0.031	-0.162	1	0.0110588	69	26.5833	SE	-	chr9:45946983-45947055;45947628-45947697;45947835-45947909
ENSMUSG00000026150.14	Mff	mitochondrial fission factor [Source:MGI Symbol;Acc:MGI:1922984]	protein_coding	0.472	0.536	0.575	0.616	0.399	0.354	0.442	0.383	0.376	0.369	0.379	0.428	-0.155	-0.162	1.49408e-07	2.46044e-08	159;60	890	MXE	+	chr1:82735418-82735507;82741817-82741976;82747082-82747142;82750519-82750604
ENSMUSG00000042289.11	Hsd3b7	hydroxy-delta-5-steroid dehydrogenase, 3 beta- and steroid delta-isomerase 7 [Source:MGI Symbol;Acc:MGI:2141879]	protein_coding	0.694	0.588	0.522	0.411	0.427	0.462	0.616	0.65	0.389	0.338	0.411	0.427	-0.015	-0.162	1	0.0177465	280	166.5	RI	+	chr7:127801833-127801942;127801833-127802113;127802013-127802113
ENSMUSG00000040296.15	Ddx58	DEAD (Asp-Glu-Ala-Asp) box polypeptide 58 [Source:MGI Symbol;Acc:MGI:2442858]	protein_coding	0	0	0	0	0	0.132	0.347	NA	0.066	0.091	0.489	0	0.16	0.162	1	0.000671464	235;148	10.5833	A3SS	-	chr4:40229494-40229676;40227965-40228200;40227965-40228113
ENSMUSG00000024163.17	Mapk8ip3	mitogen-activated protein kinase 8 interacting protein 3 [Source:MGI Symbol;Acc:MGI:1353598]	protein_coding	0.838	0.882	0.921	1	0.865	0.81	0.783	0.878	0.751	0.803	0.657	0.783	-0.076	-0.162	0.33358	0.00564784	145;52	48	A5SS	-	chr17:24917994-24918139;24918087-24918139;24914458-24914705
ENSMUSG00000025006.15	Sorbs1	sorbin and SH3 domain containing 1 [Source:MGI Symbol;Acc:MGI:700014]	protein_coding	0.204	0.133	0.242	0.205	0.135	0.07	0.127	0.127	0	0.038	0.064	0.039	-0.081	-0.161	0.250114	9.32022e-09	63	85.25	SE	-	chr19:40352517-40352565;40361041-40361104;40363201-40363265
ENSMUSG00000057421.12	Las1l	LAS1-like (S. cerevisiae) [Source:MGI Symbol;Acc:MGI:1923380]	protein_coding	0.683	0.761	0.814	0.653	0.848	0.932	0.824	0.844	0.924	0.849	0.878	0.903	0.134	0.161	0.00385834	4.52534e-05	51	151.833	SE	-	chrX:95946866-95947073;95947397-95947448;95947769-95947855
ENSMUSG00000040225.15	Prrc2c	proline-rich coiled-coil 2C [Source:MGI Symbol;Acc:MGI:1913754]	protein_coding	0.494	0.451	0.46	0.475	0.453	0.297	0.396	0.298	0.27	0.34	0.312	0.312	-0.109	-0.161	0.300316	0.00194235	237	102.583	SE	-	chr1:162670726-162673656;162675604-162675841;162676690-162676817
ENSMUSG00000045411.16	2410002F23Rik	RIKEN cDNA 2410002F23 gene [Source:MGI Symbol;Acc:MGI:1914226]	protein_coding	1	0.838	1	0.895	0.882	0.74	1	0.588	1	0.775	0.757	0.555	-0.131	-0.161	0.444689	0.0064917	179	22.6667	SE	+	chr7:44246734-44246808;44247237-44247416;44248251-44248295
ENSMUSG00000039934.12	Gsap	gamma-secretase activating protein [Source:MGI Symbol;Acc:MGI:2442259]	protein_coding	1	1	1	1	NA	NA	NA	NA	0.689	0.909	0.759	1	NA	-0.161	NA	0.0115473	50	10.5	SE	+	chr5:21221225-21221295;21222389-21222439;21226243-21226348
ENSMUSG00000005899.12	Smpd4	sphingomyelin phosphodiesterase 4 [Source:MGI Symbol;Acc:MGI:1924876]	protein_coding	0.497	0.526	0.535	0.567	0.52	0.373	0.486	0.046	0.266	0.442	0.395	0.378	-0.175	-0.161	0.299645	0.0226417	143;76	50.9167	MXE	+	chr16:17623904-17623991;17625719-17625862;17625943-17626019;17626429-17626538
ENSMUSG00000036775.12	Decr2	2-4-dienoyl-Coenzyme A reductase 2, peroxisomal [Source:MGI Symbol;Acc:MGI:1347059]	protein_coding	0	0.118	0.162	0.095	0	0.224	0.224	0.162	0.465	0.119	0.298	0.136	0.059	0.161	0.276854	0.0251454	291	15.1667	RI	-	chr17:26083844-26083938;26083844-26084135;26084010-26084135
ENSMUSG00000000131.15	Xpo6	exportin 6 [Source:MGI Symbol;Acc:MGI:2429950]	protein_coding	0.147	0.255	0.188	0.286	0.066	0.043	0.088	0.093	0.042	0.066	0.076	0.052	-0.147	-0.16	2.0782e-09	6.8276e-12	112	116.167	SE	-	chr7:126101720-126102390;126103078-126103190;126104703-126104934
ENSMUSG00000059119.9	Nap1l4	nucleosome assembly protein 1-like 4 [Source:MGI Symbol;Acc:MGI:1316687]	protein_coding	0.225	0.298	0.348	0.309	0.315	0.427	0.395	0.326	0.413	0.425	0.446	0.534	0.071	0.16	0.0965806	1.72201e-07	36	761.167	SE	-	chr7:143513578-143514637;143518849-143518885;143520383-143520440
ENSMUSG00000001211.14	Agpat3	1-acylglycerol-3-phosphate O-acyltransferase 3 [Source:MGI Symbol;Acc:MGI:1336186]	protein_coding	0.819	0.943	0.949	0.97	0.793	0.745	0.796	0.747	0.785	0.775	0.734	0.748	-0.15	-0.16	1.56206e-05	1.90045e-06	85	142.333	SE	-	chr10:78329275-78329336;78351626-78351711;78352212-78352489
ENSMUSG00000019841.15	Rev3l	REV3 like, DNA directed polymerase zeta catalytic subunit [Source:MGI Symbol;Acc:MGI:1337131]	protein_coding	0.29	0.311	0.208	0.234	0.047	0.228	0.038	0.084	0.127	0.056	0.113	0.105	-0.161	-0.16	0.000468791	1.03742e-05	127	46.5	SE	+	chr10:39847974-39848083;39851276-39851403;39851866-39852073
ENSMUSG00000035401.9	Emsy	EMSY, BRCA2-interacting transcriptional repressor [Source:MGI Symbol;Acc:MGI:1924203]	protein_coding	1	0.912	1	0.944	0.685	0.875	0.544	0.864	0.773	0.776	0.825	0.842	-0.222	-0.16	3.02855e-05	2.20379e-05	165	71.1667	SE	-	chr7:98600671-98600827;98602582-98602747;98610666-98610865
ENSMUSG00000020169.4	Best3	bestrophin 3 [Source:MGI Symbol;Acc:MGI:3580298]	protein_coding	1	0.913	0.968	0.943	0.784	0.72	0.909	0.782	0.654	0.709	0.873	0.948	-0.157	-0.16	0.000189243	0.0022065	168	65.0833	SE	+	chr10:116986313-116986812;116988614-116988782;116993063-116993297
ENSMUSG00000030929.17	Eri2	exoribonuclease 2 [Source:MGI Symbol;Acc:MGI:1918401]	protein_coding	0	0.024	0	0	0.197	0.047	NA	0.03	0.269	0.197	0.197	0	0.085	0.16	1	2.27984e-05	995	6.5	RI	-	chr7:119790233-119790390;119790233-119791228;119791100-119791228
ENSMUSG00000029095.17	Ablim2	actin-binding LIM protein 2 [Source:MGI Symbol;Acc:MGI:2385758]	protein_coding	0.146	0.151	0.189	0.172	0.009	0.016	0.041	0.006	0	0.02	0	0	-0.146	-0.159	0	0	33	163.167	SE	+	chr5:35836947-35837097;35839789-35839822;35841280-35841401
ENSMUSG00000040374.13	Pex2	peroxisomal biogenesis factor 2 [Source:MGI Symbol;Acc:MGI:107486]	protein_coding	0.227	0.177	0.107	0.079	0.216	0.277	0.34	0.251	0.258	0.358	0.281	0.329	0.124	0.159	0.000262291	7.98593e-08	64	168.667	SE	-	chr3:5560187-5561764;5562668-5562732;5563164-5563272
ENSMUSG00000028559.17	Osbpl9	oxysterol binding protein-like 9 [Source:MGI Symbol;Acc:MGI:1923784]	protein_coding	0.574	0.672	0.681	0.615	0.711	0.624	0.562	0.57	0.505	0.483	0.437	0.481	-0.019	-0.159	1	1.38376e-05	69	211.833	SE	-	chr4:109102496-109102592;109107880-109107949;109133743-109133820
ENSMUSG00000033467.12	Crlf2	cytokine receptor-like factor 2 [Source:MGI Symbol;Acc:MGI:1889506]	protein_coding	0.869	0.739	0.676	1	1	0.824	1	0.892	1	0.922	1	1	0.108	0.159	0.0777088	0.00702349	154	22.6667	SE	-	chr5:109555272-109555357;109555506-109555660;109556018-109556181
ENSMUSG00000003810.12	Mast2	microtubule associated serine/threonine kinase 2 [Source:MGI Symbol;Acc:MGI:894676]	protein_coding	0.526	0.859	0.827	0.88	0.704	0.615	0.912	0.592	0.604	0.649	0.557	0.647	-0.067	-0.159	1	0.0186078	21	152.5	SE	-	chr4:116330390-116330469;116333412-116333433;116337421-116337497
ENSMUSG00000029767.16	Calu	calumenin [Source:MGI Symbol;Acc:MGI:1097158]	protein_coding	0.389	0.399	0.455	0.424	0.303	0.284	0.352	0.321	0.222	0.255	0.278	0.275	-0.102	-0.159	3.70368e-06	0	194;167	1026.67	MXE	+	chr6:29356470-29356697;29361559-29361753;29366039-29366206;29366916-29366977
ENSMUSG00000029767.16	Calu	calumenin [Source:MGI Symbol;Acc:MGI:1097158]	protein_coding	0.285	0.27	0.326	0.286	0.185	0.165	0.236	0.197	0.11	0.125	0.15	0.145	-0.096	-0.159	6.19211e-08	0	194;167	1016.58	MXE	+	chr6:29361293-29361487;29361559-29361753;29366039-29366206;29366916-29366977
ENSMUSG00000032816.15	Igdcc4	immunoglobulin superfamily, DCC subclass, member 4 [Source:MGI Symbol;Acc:MGI:1858497]	protein_coding	1	1	1	1	0.916	0.845	1	0.907	0.816	0.739	1	0.808	-0.083	-0.159	0.700999	1.41784e-05	811;138	128.917	A3SS	+	chr9:65123775-65124189;65124611-65125422;65125284-65125422
ENSMUSG00000026000.16	Lancl1	LanC (bacterial lantibiotic synthetase component C)-like 1 [Source:MGI Symbol;Acc:MGI:1336997]	protein_coding	0.434	0.573	0.277	0.434	0.909	0.936	0.535	0.573	0.606	0.672	0.513	0.561	0.309	0.159	0.0469411	0.463639	63;33	13.5	A5SS	-	chr1:67038771-67038834;67038801-67038834;67038494-67038591
ENSMUSG00000029095.17	Ablim2	actin-binding LIM protein 2 [Source:MGI Symbol;Acc:MGI:2385758]	protein_coding	0.969	0.992	1	1	0.93	0.87	0.891	0.954	0.822	0.82	0.822	0.864	-0.079	-0.158	1.69545e-06	0	57	130.167	SE	+	chr5:35828123-35828182;35831685-35831742;35833052-35833130
ENSMUSG00000044033.16	Ccdc141	coiled-coil domain containing 141 [Source:MGI Symbol;Acc:MGI:1919735]	protein_coding	1	1	1	1	0.966	1	1	1	1	0.9	0.818	0.649	-0.008	-0.158	1	0.0022065	195	37.8333	SE	-	chr2:77074760-77075008;77089069-77089264;77108362-77108479
ENSMUSG00000020385.16	Clk4	CDC like kinase 4 [Source:MGI Symbol;Acc:MGI:1098551]	protein_coding	0.333	0.5	0.546	0.435	0.358	0.326	0.374	0.446	0.256	0.23	0.298	0.399	-0.078	-0.158	0.567523	0.00620882	67	117.667	SE	+	chr11:51267170-51267331;51268164-51268231;51271799-51272060
ENSMUSG00000028573.18	Fggy	FGGY carbohydrate kinase domain containing [Source:MGI Symbol;Acc:MGI:1922828]	protein_coding	1	0.67	0.657	0.761	1	0.89	1	0.82	1	0.942	0.861	0.917	0.155	0.158	0.00423726	0.0245218	108	22	SE	+	chr4:95769425-95769529;95800556-95800664;95837584-95837659
ENSMUSG00000038145.17	Snrk	SNF related kinase [Source:MGI Symbol;Acc:MGI:108104]	protein_coding	0.61	0.601	0.678	0.502	0.24	0.377	0.315	0.287	0.286	0.464	0.514	0.496	-0.293	-0.158	5.60216e-06	0.121511	116	58.6667	SE	+	chr9:122132627-122132750;122133960-122134076;122136905-122137176
ENSMUSG00000027338.16	Prnd	prion like protein doppel [Source:MGI Symbol;Acc:MGI:1346999]	protein_coding	1	0.803	1	1	0.858	0.791	1	1	0.752	0.694	0.725	1	-0.038	-0.158	0.585429	0.0338689	3122	238.167	RI	+	chr2:131953008-131953582;131953008-131956130;131954820-131956130
ENSMUSG00000034021.15	Pds5b	PDS5 cohesin associated factor B [Source:MGI Symbol;Acc:MGI:2140945]	protein_coding	0.187	0.178	0.31	0.176	0.214	0.32	0.278	0.471	0.5	0.316	0.383	0.283	0.108	0.158	0.442102	0.0420935	106;100	61.0833	A5SS	+	chr5:150796570-150796676;150796570-150796670;150800577-150801017
ENSMUSG00000014959.12	Gorasp2	golgi reassembly stacking protein 2 [Source:MGI Symbol;Acc:MGI:2135962]	protein_coding	0.141	0.186	0.197	0.188	0.014	0.025	0.061	0.053	0.016	0.015	0.036	0.016	-0.14	-0.157	0	0	197	161.5	SE	+	chr2:70661575-70661760;70672564-70672761;70676464-70676545
ENSMUSG00000028552.13	Eps15	epidermal growth factor receptor pathway substrate 15 [Source:MGI Symbol;Acc:MGI:104583]	protein_coding	0.638	0.724	0.714	0.804	0.793	0.815	0.722	0.752	0.906	0.853	0.867	0.884	0.05	0.157	1	3.87189e-06	182	332.75	SE	+	chr4:109379866-109380029;109382784-109382966;109385318-109387817
ENSMUSG00000039542.16	Ncam1	neural cell adhesion molecule 1 [Source:MGI Symbol;Acc:MGI:97281]	protein_coding	0.862	0.785	0.771	0.802	0.88	0.959	0.882	0.89	0.942	0.97	0.963	0.972	0.098	0.157	0.098392	9.71372e-06	48	114.083	SE	-	chr9:49535208-49535250;49536989-49537037;49541887-49541902
ENSMUSG00000020271.17	Fbxw11	F-box and WD-40 domain protein 11 [Source:MGI Symbol;Acc:MGI:2144023]	protein_coding	0.058	0.123	0.047	0.33	0.26	0.43	0.247	0.09	0.283	0.165	0.33	0.408	0.117	0.157	0.146341	0.035106	102	22.5	SE	+	chr11:32642865-32642935;32680200-32680302;32711771-32711997
ENSMUSG00000020694.16	Tlk2	tousled-like kinase 2 (Arabidopsis) [Source:MGI Symbol;Acc:MGI:1346023]	protein_coding	0.552	0.646	0.682	0.593	NA	NA	NA	NA	0.74	0.791	0.809	0.761	NA	0.157	NA	0.00119744	70;44	96.875	MXE	+	chr11:105207379-105207451;105208851-105208921;105209793-105209837;105210544-105210640
ENSMUSG00000026737.12	Pip4k2a	phosphatidylinositol-5-phosphate 4-kinase, type II, alpha [Source:MGI Symbol;Acc:MGI:1298206]	protein_coding	0.383	0.414	0.354	0.537	NA	NA	NA	NA	0.566	0.589	0.604	0.557	NA	0.157	NA	0.040954	147;153	51.625	MXE	-	chr2:18866111-18866150;18872283-18872430;18889051-18889204;18906228-18906325
ENSMUSG00000032041.15	Tirap	toll-interleukin 1 receptor (TIR) domain-containing adaptor protein [Source:MGI Symbol;Acc:MGI:2152213]	protein_coding	0.476	0.417	0.458	0.41	0.548	0.601	0.493	0.312	0.545	0.522	0.634	0.689	0.048	0.157	0.891394	0.0247277	109;99	68.3333	A5SS	-	chr9:35199210-35199319;35199220-35199319;35191573-35191696
ENSMUSG00000026950.17	Neb	nebulin [Source:MGI Symbol;Acc:MGI:97292]	protein_coding	0.943	0.898	0.848	0.764	0.608	0.474	0.495	0.567	0.674	0.669	0.695	0.792	-0.327	-0.156	0	2.19709e-11	93	1614.83	SE	-	chr2:52150536-52150629;52157290-52157383;52157831-52157924
ENSMUSG00000032340.8	Neo1	neogenin [Source:MGI Symbol;Acc:MGI:1097159]	protein_coding	0.857	0.782	0.685	0.714	0.83	0.916	0.835	0.954	0.901	0.927	0.855	0.98	0.124	0.156	0.00197798	3.33411e-07	159	260.167	SE	-	chr9:58880591-58880855;58884469-58884628;58888400-58888493
ENSMUSG00000025283.15	Sat1	spermidine/spermine N1-acetyl transferase 1 [Source:MGI Symbol;Acc:MGI:98233]	protein_coding	0.153	0.307	0.312	0.34	0.125	0.126	0.151	0.208	0.145	0.088	0.085	0.172	-0.126	-0.156	0.000965138	4.00424e-07	110	238.917	SE	-	chrX:155214032-155214134;155215120-155215230;155215600-155215684
ENSMUSG00000024958.12	Gpr137	G protein-coupled receptor 137 [Source:MGI Symbol;Acc:MGI:2147529]	protein_coding	0.87	0.796	0.733	0.806	0.874	0.888	0.84	0.89	0.984	0.935	0.955	0.957	0.072	0.156	0.781972	5.46515e-05	226	179.167	SE	-	chr19:6939260-6939410;6939528-6939754;6940351-6940401
ENSMUSG00000028035.13	Dnajb4	DnaJ heat shock protein family (Hsp40) member B4 [Source:MGI Symbol;Acc:MGI:1914285]	protein_coding	0	0.142	0	0	0.316	0	0	0.062	0.248	0.117	0.18	0.22	0.059	0.156	0.283459	0.00753833	51	10.5	SE	-	chr3:152193376-152193618;152195049-152195100;152209834-152210057
ENSMUSG00000002524.15	Puf60	poly-U binding splicing factor 60 [Source:MGI Symbol;Acc:MGI:1915209]	protein_coding	0.379	0.603	0.622	0.591	0.412	0.359	0.588	0.541	0.361	0.403	0.405	0.403	-0.074	-0.156	1	0.0159279	51	197.833	SE	-	chr15:76072406-76072568;76074606-76074657;76075541-76075631
ENSMUSG00000029207.16	Apbb2	amyloid beta (A4) precursor protein-binding, family B, member 2 [Source:MGI Symbol;Acc:MGI:108405]	protein_coding	1	1	1	1	0.859	0.888	1	1	0.744	0.912	0.934	0.786	-0.063	-0.156	1	0.0210227	63	13.6667	SE	-	chr5:66391771-66391857;66392272-66392335;66400075-66400281
ENSMUSG00000041491.7	Cep78	centrosomal protein 78 [Source:MGI Symbol;Acc:MGI:1924386]	protein_coding	1	1	1	1	0.922	1	0.872	1	0.711	1	0.831	0.833	-0.051	-0.156	1	0.0223695	169	34.8333	SE	-	chr19:15955773-15956403;15959531-15959700;15960942-15961109
ENSMUSG00000074165.10	Zfp788	zinc finger protein 788 [Source:MGI Symbol;Acc:MGI:1914857]	protein_coding	1	0.559	1	0.533	0.364	0.16	0	0.432	1	0.432	0.604	0.432	-0.534	-0.156	0.029773	1	31	4.08333	SE	+	chr7:41633530-41633694;41634679-41634710;41647490-41647548
ENSMUSG00000061462.16	Obscn	obscurin, cytoskeletal calmodulin and titin-interacting RhoGEF [Source:MGI Symbol;Acc:MGI:2681862]	protein_coding	0.73	0.743	0.738	0.758	0.559	0.623	0.524	0.515	0.543	0.54	0.633	0.629	-0.187	-0.156	2.06729e-13	4.89186e-10	264;264	612.083	MXE	-	chr11:59061423-59061687;59062646-59062910;59064186-59064450;59067065-59067329
ENSMUSG00000028149.12	Rap1gds1	RAP1, GTP-GDP dissociation stimulator 1 [Source:MGI Symbol;Acc:MGI:2385189]	protein_coding	0.246	0.257	0.28	0.298	0.412	0.306	0.241	0.258	0.376	0.458	0.434	0.434	0.034	0.155	1	3.79468e-06	147	168.167	SE	-	chr3:138965867-138965996;138983721-138983868;139015545-139015671
ENSMUSG00000025145.13	Lrrc45	leucine rich repeat containing 45 [Source:MGI Symbol;Acc:MGI:2387183]	protein_coding	0.567	1	0.731	0.875	0.875	0.853	0.913	1	0.795	1	1	1	0.117	0.155	1	0.0339567	71	23.9167	SE	+	chr11:120718441-120718553;120718649-120718720;120719039-120719132
ENSMUSG00000091474.2	2610021A01Rik	RIKEN cDNA 2610021A01 gene [Source:MGI Symbol;Acc:MGI:1922662]	protein_coding	0.129	0.262	0	0.229	0	0	0	0.106	0	NA	0	0	-0.129	-0.155	0.0332748	1	68	4.91667	SE	+	chr7:41599284-41599400;41601747-41601815;41603435-41603465
ENSMUSG00000010721.15	Lmbr1	limb region 1 [Source:MGI Symbol;Acc:MGI:1861746]	protein_coding	0.272	0.265	0.332	0.421	0.135	0.107	0.235	0.214	0.218	0.045	0.177	0.23	-0.15	-0.155	0.0114899	0.0105259	140;40	51.9167	MXE	-	chr5:29323801-29323905;29346766-29346906;29361047-29361087;29363882-29363955
ENSMUSG00000075703.15	Selenoi	selenoprotein I [Source:MGI Symbol;Acc:MGI:107898]	protein_coding	0.385	0.75	1	0.594	1	1	1	0.687	0.873	0.842	0.633	1	0.24	0.155	0.00295602	0.938069	109;50	14.0833	A5SS	+	chr5:30257711-30257820;30257711-30257761;30263070-30263119
ENSMUSG00000030249.15	Abcc9	ATP-binding cassette, sub-family C (CFTR/MRP), member 9 [Source:MGI Symbol;Acc:MGI:1352630]	protein_coding	0.763	0.887	0.876	0.856	0.815	0.801	0.904	0.952	0.713	0.603	0.72	0.729	0.023	-0.154	1	1.20045e-09	176	726.333	SE	-	chr6:142589130-142590503;142593966-142594142;142594708-142594771
ENSMUSG00000028957.12	Per3	period circadian clock 3 [Source:MGI Symbol;Acc:MGI:1277134]	protein_coding	0.79	0.671	0.891	0.759	0.867	0.766	0.612	0.809	0.892	0.941	0.945	0.949	-0.014	0.154	1	0.000271436	107	77.1667	SE	-	chr4:151028748-151028905;151029135-151029242;151031912-151031991
ENSMUSG00000020453.17	Patz1	POZ (BTB) and AT hook containing zinc finger 1 [Source:MGI Symbol;Acc:MGI:1891832]	protein_coding	0.492	0.206	0.217	0.341	0.115	0.161	0.199	0.151	0.161	0.168	0.196	0.115	-0.158	-0.154	0.0477871	0.0695547	92	50.4167	SE	+	chr11:3293279-3293343;3294455-3294547;3299033-3299205
ENSMUSG00000061723.18	Tnnt3	troponin T3, skeletal, fast [Source:MGI Symbol;Acc:MGI:109550]	protein_coding	0.967	0.998	0.997	0.998	0.894	0.913	0.939	0.922	0.8	0.8	0.862	0.882	-0.073	-0.154	0	0	18;15	19885.4	MXE	+	chr7:142501828-142501842;142504047-142504065;142504249-142504264;142505515-142505530
ENSMUSG00000001844.10	Zdhhc4	zinc finger, DHHC domain containing 4 [Source:MGI Symbol;Acc:MGI:1920131]	protein_coding	0.325	0.43	0.409	0.393	0.179	0.172	0.314	0.214	0.229	0.242	0.233	0.238	-0.169	-0.154	6.82032e-06	7.4297e-06	267;179	169.417	A3SS	-	chr5:143324884-143324958;143324131-143324398;143324131-143324310
ENSMUSG00000055204.14	Ankrd17	ankyrin repeat domain 17 [Source:MGI Symbol;Acc:MGI:1932101]	protein_coding	1	0.936	0.957	0.81	0.77	0.708	1	1	0.741	0.851	0.66	0.834	-0.056	-0.154	0.344565	0.0142691	149;146	33.75	A3SS	-	chr5:90285040-90285143;90278242-90278391;90278242-90278388
ENSMUSG00000031996.17	Aplp2	amyloid beta (A4) precursor-like protein 2 [Source:MGI Symbol;Acc:MGI:88047]	protein_coding	0.262	0.253	0.259	0.326	0.157	0.168	0.153	0.145	0.119	0.119	0.139	0.112	-0.119	-0.153	2.17241e-10	0	36	620.167	SE	-	chr9:31153413-31153499;31156189-31156225;31157694-31157847
ENSMUSG00000031536.6	Polb	polymerase (DNA directed), beta [Source:MGI Symbol;Acc:MGI:97740]	protein_coding	0.871	0.946	0.879	0.919	NA	NA	NA	NA	0.789	0.742	0.685	0.788	NA	-0.153	NA	8.81856e-11	65	259.375	SE	-	chr8:22628125-22628369;22631454-22631519;22637067-22637154
ENSMUSG00000024121.13	Atp6v0c	ATPase, H+ transporting, lysosomal V0 subunit C [Source:MGI Symbol;Acc:MGI:88116]	protein_coding	0.903	1	0.861	0.623	1	1	1	0.824	1	1	1	1	0.109	0.153	0.00191742	0.000123712	81	31.6667	SE	-	chr17:24164698-24164882;24169205-24169286;24169493-24169648
ENSMUSG00000072591.10	5930412G12Rik	RIKEN cDNA 5930412G12 gene [Source:MGI Symbol;Acc:MGI:2442398]	lincRNA	1	0.657	1	1	0.778	0.591	0.84	0.681	0.746	0.669	0.813	0.816	-0.192	-0.153	0.000572974	0.000632556	1557	277.667	SE	-	chr5:128585271-128585406;128594207-128595764;128600536-128600687
ENSMUSG00000008435.15	Rdh13	retinol dehydrogenase 13 (all-trans and 9-cis) [Source:MGI Symbol;Acc:MGI:1918732]	protein_coding	0.647	0.572	0.55	0.727	0.685	0.752	0.666	0.588	0.761	0.844	0.764	0.74	0.049	0.153	1	0.00318788	105	111.667	SE	-	chr7:4431421-4431634;4434993-4435098;4442593-4442749
ENSMUSG00000025571.13	Tnrc6c	trinucleotide repeat containing 6C [Source:MGI Symbol;Acc:MGI:2443265]	protein_coding	0.452	0.821	0.293	0.625	0.853	0.691	1	1	0.773	0.658	0.557	0.813	0.338	0.153	0.0156585	0.864711	174	42.75	SE	+	chr11:117739866-117740009;117741644-117741818;117742926-117743064
ENSMUSG00000026950.17	Neb	nebulin [Source:MGI Symbol;Acc:MGI:97292]	protein_coding	0.959	0.836	0.816	0.71	0.931	0.914	0.93	0.906	0.984	0.98	0.982	0.989	0.09	0.153	0.00183192	0	93;93	1348.42	MXE	-	chr2:52149589-52149697;52150966-52151059;52157290-52157383;52157831-52157924
ENSMUSG00000036087.18	Slain2	SLAIN motif family, member 2 [Source:MGI Symbol;Acc:MGI:1923241]	protein_coding	0.521	0.515	0.584	0.584	NA	NA	NA	NA	0.7	0.739	0.672	0.704	NA	0.153	NA	2.22125e-12	138;78	956.625	MXE	+	chr5:72957292-72957652;72958148-72958286;72965803-72965881;72974530-72974846
ENSMUSG00000061462.16	Obscn	obscurin, cytoskeletal calmodulin and titin-interacting RhoGEF [Source:MGI Symbol;Acc:MGI:2681862]	protein_coding	0.747	0.759	0.761	0.787	0.584	0.641	0.548	0.539	0.571	0.557	0.66	0.654	-0.185	-0.153	1.67776e-14	8.44925e-10	264;264	611.667	MXE	-	chr11:59053573-59053837;59062646-59062910;59064186-59064450;59067065-59067329
ENSMUSG00000061462.16	Obscn	obscurin, cytoskeletal calmodulin and titin-interacting RhoGEF [Source:MGI Symbol;Acc:MGI:2681862]	protein_coding	0.667	0.657	0.636	0.697	0.49	0.482	0.443	0.412	0.472	0.467	0.567	0.538	-0.208	-0.153	0	7.35088e-09	264;264	711.917	MXE	-	chr11:59055960-59056224;59060843-59061107;59064186-59064450;59067065-59067329
ENSMUSG00000043243.15	Fam129c	family with sequence similarity 129, member C [Source:MGI Symbol;Acc:MGI:3686743]	protein_coding	1	1	0.47	1	1	1	1	1	0.503	0.76	1	0.596	0.133	-0.153	1	0.00875321	791;108	26.8333	A5SS	+	chr8:71604927-71605718;71604927-71605035;71606660-71606744
ENSMUSG00000025369.14	Smarcc2	SWI/SNF related, matrix associated, actin dependent regulator of chromatin, subfamily c, member 2 [Source:MGI Symbol;Acc:MGI:1915344]	protein_coding	0.382	0.446	0.482	0.409	0.404	0.465	0.498	0.482	0.253	0.277	0.221	0.36	0.032	-0.152	1	0.000127242	93	125.083	SE	+	chr10:128480850-128481004;128481681-128481774;128482082-128482202
ENSMUSG00000030166.14	Rad52	RAD52 homolog, DNA repair protein [Source:MGI Symbol;Acc:MGI:101949]	protein_coding	1	1	1	1	0.908	0.868	1	0.906	0.836	0.858	0.84	0.858	-0.08	-0.152	0.509912	0.000189447	76	29.6667	SE	+	chr6:119902733-119902835;119915966-119916042;119918586-119918786
ENSMUSG00000026987.16	Baz2b	bromodomain adjacent to zinc finger domain, 2B [Source:MGI Symbol;Acc:MGI:2442782]	protein_coding	1	1	0.873	1	0.643	0.876	0.721	1	0.906	0.685	0.906	0.766	-0.158	-0.152	0.00660885	0.000191584	189	24.3333	SE	-	chr2:59978674-59978707;59983781-59983970;60001505-60001556
ENSMUSG00000034751.16	Mast4	microtubule associated serine/threonine kinase family member 4 [Source:MGI Symbol;Acc:MGI:1918885]	protein_coding	0.77	0.932	0.87	0.941	0.813	0.941	1	1	0.695	0.682	0.64	0.889	0.06	-0.152	1	0.00265433	201	102.417	SE	-	chr13:102751380-102751610;102754055-102754256;102758501-102758737
ENSMUSG00000013033.16	Adgrl1	adhesion G protein-coupled receptor L1 [Source:MGI Symbol;Acc:MGI:1929461]	protein_coding	0.038	0.038	0.041	0.218	0.21	0.124	0	0.054	0.166	0.195	0.374	0.21	0.013	0.152	1	0.00289485	150	20.6667	SE	+	chr8:83922998-83923108;83924205-83924355;83929463-83930052
ENSMUSG00000019854.17	Reps1	RalBP1 associated Eps domain containing protein [Source:MGI Symbol;Acc:MGI:1196373]	protein_coding	0.18	0.324	0.3	0.236	0.388	0.257	0.261	0.31	0.452	0.36	0.331	0.504	0.044	0.152	1	0.0435955	81	83.9167	SE	+	chr10:18104153-18104275;18107667-18107748;18114398-18114486
ENSMUSG00000028150.14	Rorc	RAR-related orphan receptor gamma [Source:MGI Symbol;Acc:MGI:104856]	protein_coding	0.93	0.831	0.965	0.785	0.794	0.715	0.663	0.633	0.692	0.514	0.863	0.833	-0.177	-0.152	0.0131095	0.0818282	807	199.083	SE	+	chr3:94389474-94389596;94390399-94391206;94393030-94393140
ENSMUSG00000044906.5	4930503L19Rik	RIKEN cDNA 4930503L19 gene [Source:MGI Symbol;Acc:MGI:1922045]	protein_coding	0.643	0.923	0.825	0.582	1	1	0.736	0.811	1	0.963	0.843	0.774	0.143	0.152	0.0143822	0.0880773	132	21.25	SE	-	chr18:70456473-70456544;70458316-70458448;70463961-70464064
ENSMUSG00000026950.17	Neb	nebulin [Source:MGI Symbol;Acc:MGI:97292]	protein_coding	0.371	0.288	0.265	0.258	0.25	0.172	0.222	0.233	0.149	0.126	0.13	0.167	-0.076	-0.152	0.000218772	0	93;93	3774.42	MXE	-	chr2:52150966-52151059;52151363-52151456;52153055-52153148;52153682-52153775
ENSMUSG00000018858.15	Mrpl58	mitochondrial ribosomal protein L58 [Source:MGI Symbol;Acc:MGI:1915822]	protein_coding	0.073	0.043	0.031	0.023	0.152	0.163	0.157	0.155	0.222	0.156	0.195	0.203	0.114	0.152	2.72939e-09	1.15983e-13	37;60	183.917	MXE	+	chr11:115403756-115403873;115406550-115406587;115409479-115409539;115410059-115410142
ENSMUSG00000024212.8	Mllt1	myeloid/lymphoid or mixed-lineage leukemia; translocated to, 1 [Source:MGI Symbol;Acc:MGI:1927238]	protein_coding	0.333	0.348	0.412	0.345	0.272	0.171	0.11	0.177	0.207	0.233	0.221	0.17	-0.177	-0.152	7.3301e-08	1.69582e-08	528;126	439.167	MXE	-	chr17:56897379-56897467;56899768-56900296;56902562-56902688;56905711-56905855
ENSMUSG00000032355.16	Mlip	muscular LMNA-interacting protein [Source:MGI Symbol;Acc:MGI:1916892]	protein_coding	0.464	0.462	0.498	0.475	NA	NA	NA	NA	0.628	0.638	0.56	0.681	NA	0.152	NA	1.06916e-06	60;72	407.875	MXE	-	chr9:77181351-77181396;77190323-77190383;77216976-77217048;77229484-77230954
ENSMUSG00000028923.14	Necap2	NECAP endocytosis associated 2 [Source:MGI Symbol;Acc:MGI:1913397]	protein_coding	0.251	0.31	0.135	0.234	0.056	0.111	0.194	0.064	0.058	0.145	0.075	0.044	-0.126	-0.152	0.000382238	2.27984e-05	272	81.75	RI	-	chr4:141073507-141073589;141073507-141073779;141073674-141073779
ENSMUSG00000017309.11	Cd300lg	CD300 molecule like family member G [Source:MGI Symbol;Acc:MGI:1289168]	protein_coding	0.735	0.723	0.574	0.658	0.817	0.738	0.802	0.766	0.841	0.849	0.771	0.839	0.108	0.152	0.314226	0.0152721	334;82	134.417	A3SS	+	chr11:102046066-102046198;102046853-102047187;102047105-102047187
ENSMUSG00000036550.16	Cnot1	CCR4-NOT transcription complex, subunit 1 [Source:MGI Symbol;Acc:MGI:2442402]	protein_coding	0.447	0.481	0.403	0.446	0.253	0.392	0.366	0.374	0.353	0.269	0.265	0.281	-0.098	-0.152	0.136736	0.000944797	253;232	103.083	A5SS	-	chr8:95733070-95733323;95733091-95733323;95730412-95730661
ENSMUSG00000020821.17	Kif1c	kinesin family member 1C [Source:MGI Symbol;Acc:MGI:1098260]	protein_coding	0.586	0.6	0.565	0.552	0.642	0.676	0.64	0.655	0.74	0.733	0.719	0.715	0.078	0.151	0.00375418	1.15914e-13	180	1723.58	SE	+	chr11:70700560-70700709;70702371-70702551;70702771-70702905
ENSMUSG00000054426.11	A930005H10Rik	RIKEN cDNA A930005H10 gene [Source:MGI Symbol;Acc:MGI:1915411]	processed_transcript	0.336	0.356	0.408	0.371	0.231	0.17	0.246	0.184	0.187	0.188	0.241	0.25	-0.16	-0.151	3.40772e-12	2.09835e-10	162	333.667	SE	-	chr3:115881580-115881838;115886213-115886375;115887775-115888094
ENSMUSG00000050471.17	Fam118b	family with sequence similarity 118, member B [Source:MGI Symbol;Acc:MGI:1924483]	protein_coding	0.902	0.923	0.924	0.799	0.804	0.761	0.808	0.784	0.765	0.606	0.812	0.763	-0.098	-0.151	0.00396063	3.06909e-05	228	284.583	SE	-	chr9:35223613-35223742;35227163-35227391;35235230-35235483
ENSMUSG00000022070.6	Bora	bora, aurora kinase A activator [Source:MGI Symbol;Acc:MGI:1924994]	protein_coding	1	0.804	0	0	1	1	1	NA	0.406	1	0	1	0.549	0.151	1	0.00282952	46	2.16667	SE	+	chr14:99049992-99050099;99053517-99053563;99056738-99056820
ENSMUSG00000040940.18	Arhgef1	Rho guanine nucleotide exchange factor (GEF) 1 [Source:MGI Symbol;Acc:MGI:1353510]	protein_coding	0.69	0.725	0.647	0.781	0.59	0.503	0.809	0.814	0.509	0.481	0.589	0.661	-0.032	-0.151	1	0.0409425	168	94.1667	SE	+	chr7:24917894-24918000;24919183-24919351;24919630-24919776
ENSMUSG00000036555.14	Iqce	IQ motif containing E [Source:MGI Symbol;Acc:MGI:1921489]	protein_coding	0.636	1	0.411	0.368	1	1	0.493	1	0.791	0.891	0.636	0.7	0.269	0.151	0.0157032	1	71	12.1667	SE	-	chr5:140686327-140686400;140687784-140687855;140689812-140689863
ENSMUSG00000020694.16	Tlk2	tousled-like kinase 2 (Arabidopsis) [Source:MGI Symbol;Acc:MGI:1346023]	protein_coding	0.971	0.986	0.972	0.939	0.885	0.784	0.851	0.714	0.806	0.843	0.824	0.791	-0.158	-0.151	1.51553e-08	7.16378e-10	70;44	95.9167	MXE	+	chr11:105207379-105207451;105208851-105208921;105209793-105209837;105221185-105221353
ENSMUSG00000061462.16	Obscn	obscurin, cytoskeletal calmodulin and titin-interacting RhoGEF [Source:MGI Symbol;Acc:MGI:2681862]	protein_coding	0.741	0.755	0.753	0.779	0.579	0.638	0.538	0.529	0.561	0.559	0.656	0.646	-0.186	-0.151	2.52243e-13	1.19153e-09	264;264	598.5	MXE	-	chr11:59055960-59056224;59062646-59062910;59064186-59064450;59067065-59067329
ENSMUSG00000041607.16	Mbp	myelin basic protein [Source:MGI Symbol;Acc:MGI:96925]	protein_coding	0.859	0.848	0.807	0.789	0.71	0.861	0.702	0.931	0.673	0.634	0.737	0.656	-0.025	-0.151	0.996645	2.14625e-05	33;123	75.3333	MXE	+	chr18:82575171-82575207;82575600-82575633;82578935-82579058;82584111-82585637
ENSMUSG00000028108.15	Ecm1	extracellular matrix protein 1 [Source:MGI Symbol;Acc:MGI:103060]	protein_coding	0.587	0.919	0.695	1	0.862	1	1	0.932	0.916	1	0.938	0.952	0.148	0.151	0.0408541	0.0879637	135;60	49.8333	A3SS	-	chr3:95738011-95738113;95737807-95737942;95737807-95737867
ENSMUSG00000033060.15	Lmo7	LIM domain only 7 [Source:MGI Symbol;Acc:MGI:1353586]	protein_coding	0.898	0.764	0.749	0.793	0.929	0.927	0.878	0.877	0.958	0.963	0.969	0.916	0.102	0.15	0.000192773	1.86713e-13	109	363.417	SE	+	chr14:101929175-101929451;101931171-101931280;101932569-101932672
ENSMUSG00000042359.18	Osbpl6	oxysterol binding protein-like 6 [Source:MGI Symbol;Acc:MGI:2139014]	protein_coding	1	1	0.969	1	0.879	0.911	1	1	0.965	0.738	0.866	0.801	-0.045	-0.15	0.0461533	1.63734e-06	24	37.5	SE	+	chr2:76568108-76568242;76569019-76569043;76577011-76577119
ENSMUSG00000028759.13	Hp1bp3	heterochromatin protein 1, binding protein 3 [Source:MGI Symbol;Acc:MGI:109369]	protein_coding	0.961	0.979	0.947	0.91	0.977	0.937	0.836	0.938	0.903	0.852	0.731	0.711	-0.027	-0.15	1	0.00251951	193	90.4167	SE	+	chr4:138217267-138217294;138221525-138221718;138222088-138222188
ENSMUSG00000096370.8	Gm21992	predicted gene 21992 [Source:MGI Symbol;Acc:MGI:5439461]	protein_coding	0.611	0.891	0.745	0.854	0.961	0.774	0.935	1	0.916	0.967	0.947	0.87	0.142	0.15	0.140883	0.0322335	682	133.667	SE	-	chr19:4785151-4785567;4787360-4788042;4811171-4811508
ENSMUSG00000037669.14	Ldah	lipid droplet associated hydrolase [Source:MGI Symbol;Acc:MGI:1916082]	protein_coding	0.46	0.337	0.365	0.422	0.414	0.477	0.334	0.452	0.506	0.558	0.539	0.579	0.023	0.15	0.936854	0.0034839	144;235	103.417	MXE	+	chr12:8220599-8220755;8227219-8227363;8268363-8268598;8283899-8285758
ENSMUSG00000047284.14	Neurl4	neuralized E3 ubiquitin protein ligase 4 [Source:MGI Symbol;Acc:MGI:1921092]	protein_coding	0.179	0.26	0.307	0.3	0.273	0.348	0.425	0.533	0.44	0.387	0.427	0.392	0.133	0.15	0.248088	0.004679	712;445	87.25	A5SS	+	chr11:69903007-69903719;69903007-69903452;69903864-69904163
ENSMUSG00000032479.15	Map4	microtubule-associated protein 4 [Source:MGI Symbol;Acc:MGI:97178]	protein_coding	0.184	0.135	0.191	0.212	0.269	0.241	0.14	0.148	0.353	0.392	0.298	0.276	0.019	0.149	1	1.51309e-12	114	524.667	SE	+	chr9:110068692-110068985;110071025-110071139;110072612-110072705
ENSMUSG00000041977.18	Arhgef11	Rho guanine nucleotide exchange factor (GEF) 11 [Source:MGI Symbol;Acc:MGI:2441869]	protein_coding	1	1	1	1	0.898	0.975	0.885	1	0.616	0.851	0.938	1	-0.06	-0.149	0.403981	3.07731e-07	138	87.5	SE	+	chr3:87697987-87698064;87698764-87698902;87702157-87702232
ENSMUSG00000045576.16	St7l	suppression of tumorigenicity 7-like [Source:MGI Symbol;Acc:MGI:2386964]	protein_coding	1	0.751	0.781	0.83	0.871	1	1	1	1	0.957	1	1	0.127	0.149	0.00210464	4.21918e-06	155	50.4167	SE	+	chr3:104874826-104874942;104889285-104889440;104891463-104891561
ENSMUSG00000022099.16	Dmtn	dematin actin binding protein [Source:MGI Symbol;Acc:MGI:99670]	protein_coding	0.799	0.74	1	1	0.773	0.631	1	1	0.477	0.726	0.74	1	-0.034	-0.149	1	0.000822278	75	8.16667	SE	-	chr14:70617284-70617440;70617954-70618029;70618238-70618408
ENSMUSG00000050174.15	Nudt6	nudix (nucleoside diphosphate linked moiety X)-type motif 6 [Source:MGI Symbol;Acc:MGI:2387618]	protein_coding	0.311	0.36	0.293	0.343	0.289	0.266	0.247	0.272	0.112	0.215	0.238	0.145	-0.058	-0.149	1	0.00471834	42	64.0833	SE	-	chr3:37412359-37412415;37415650-37415692;37416700-37416904
ENSMUSG00000033460.14	Armcx1	armadillo repeat containing, X-linked 1 [Source:MGI Symbol;Acc:MGI:1925498]	protein_coding	1	1	1	1	NA	NA	NA	NA	1	0.58	0.823	1	NA	-0.149	NA	0.00641893	92	8.625	SE	+	chrX:134718019-134718050;134718369-134718461;134718725-134718818
ENSMUSG00000027506.15	Tpd52	tumor protein D52 [Source:MGI Symbol;Acc:MGI:107749]	protein_coding	0.416	0.564	0.446	0.454	0.434	0.264	0.197	0.217	0.264	0.282	0.358	0.378	-0.192	-0.149	0.0143585	0.0212648	27	64.5	SE	-	chr3:8934991-8935040;8943550-8943577;8944610-8944712
ENSMUSG00000036817.14	Sun1	Sad1 and UNC84 domain containing 1 [Source:MGI Symbol;Acc:MGI:1924303]	protein_coding	0.544	0.516	0.64	0.594	0.745	0.731	0.643	0.724	0.563	0.789	0.635	0.902	0.137	0.149	0.0400684	0.16453	111	98.4167	SE	+	chr5:139230772-139230838;139231126-139231237;139233470-139233569
[truncated: 2,540 more rows]
