# Supplementary material for: Targeted splice sequencing reveals RNA toxicity and therapeutic response in myotonic dystrophy
Source: Nucleic Acids Res. 2021 Jan 27;49(4):2240–54. doi: 10.1093/nar/gkab022 (PMC7913682; doi:10.1093/nar/gkab022)
Supplement: gkab022_Supplemental_Files [file gkab022_supplemental_files.zip › Supplemental Data Table 2 (RNAseq gene expression).xlsx]

## Sheet: FPKMs_HSALR_MbnlKO_DESeq2
Gene.Name	Gene.stable.ID	Gene.description	Gene.type	WT_1_FPKM	WT_2_FPKM	WT_4_FPKM	WT_5_FPKM	HSALR_1_FPKM	HSALR_2_FPKM	HSALR_3_FPKM	HSALR_4_FPKM	Mbnl1-null_Mbnl2-het_1_FPKM	Mbnl1-null_Mbnl2-het_2_FPKM	Mbnl1-null_Mbnl2-het_3_FPKM	Mbnl1-null_Mbnl2-het_4_FPKM	WT_meanFPKM	HSALR_meanFPKM	Mbnl1-null_Mbnl2-het_meanFPKM	log2FoldChange_HSALR/WT (DESeq2)	log2FoldChange_Mbnl1-null_Mbnl2-het/WT (DESeq2)	padj_HSALR/WT	padj_Mbnl1-null_Mbnl2-het/WT	Gene.Name	Reference	Strand	Start	End
Acta1	ENSMUSG00000031972	actin, alpha 1, skeletal muscle [Source:MGI Symbol;Acc:MGI:87902]	protein_coding	28888.4	32070.6	32953.2	31578.9	30135.1	33204.6	33328.9	33926.9	30133.5	29021.2	30648.2	29662.6	31372.8	32648.9	29866.4	-0.0489108	-0.425764	0.872966	0.00588401	Acta1	chr8	-	123891769	123894751
Tnnt3	ENSMUSG00000061723	troponin T3, skeletal, fast [Source:MGI Symbol;Acc:MGI:109550]	protein_coding	13470.4	17493.4	15941.1	17170.2	9696.19	11731	13231	13797.4	9463.7	9181.22	10027.8	9347.83	16018.8	12113.9	9505.13	-0.567698	-1.13545	0.037925	7.08412e-07	Tnnt3	chr7	+	142498836	142516009
Gm29216	ENSMUSG00000101249	predicted gene 29216 [Source:MGI Symbol;Acc:MGI:5579922]	unprocessed_pseudogene	16677.4	15964.3	13606.7	12867.3	17736.8	13405.1	20650.6	17171.7	16552.7	17636.6	18583.4	21553	14778.9	17241	18581.4	0.127668	-0.0117604	0.734736	0.975038	Gm29216	chr1	-	24615706	24616197
Tnnc2	ENSMUSG00000017300	troponin C2, fast [Source:MGI Symbol;Acc:MGI:98780]	protein_coding	12325.3	14555.3	13663.3	14789.6	8549.94	9312.02	13076.4	13417.1	7682.43	7575.08	6990.44	7276.75	13833.4	11088.9	7381.18	-0.414043	-1.26643	0.176532	4.04122e-08	Tnnc2	chr2	-	164777161	164779967
Tpm1	ENSMUSG00000032366	tropomyosin 1, alpha [Source:MGI Symbol;Acc:MGI:98809]	protein_coding	11189.5	15369.7	13645.6	14240.4	7437.86	7765.1	9678.12	11102.6	6126.65	5874.81	5762.83	5297.97	13611.3	8995.92	5765.57	-0.711474	-1.59661	0.00779372	2.78388e-12	Tpm1	chr9	-	67022590	67049406
Atp2a1	ENSMUSG00000030730	ATPase, Ca++ transporting, cardiac muscle, fast twitch 1 [Source:MGI Symbol;Acc:MGI:105058]	protein_coding	10340.4	13309.2	15295.6	14513.8	14949.3	13883.6	16442.7	16105.5	13258.2	13349.3	15465.3	13846	13364.7	15345.3	13979.7	-0.592609	-0.927954	0.00464596	6.06336e-07	Atp2a1	chr7	-	126445858	126463108
Mylpf	ENSMUSG00000030672	myosin light chain, phosphorylatable, fast skeletal muscle [Source:MGI Symbol;Acc:MGI:97273]	protein_coding	9333.63	13740.3	13468	13248.5	12909.8	14622	14956.7	15698.3	11081	12081.8	8583.24	9646.09	12447.6	14546.7	10348	0.112657	-0.632971	0.78916	0.00647494	Mylpf	chr7	+	127208890	127214298
Pvalb	ENSMUSG00000005716	parvalbumin [Source:MGI Symbol;Acc:MGI:97821]	protein_coding	7428.28	14299.8	11940.7	12754.5	8519.9	8113.52	14262.9	13946.6	4211.29	4647.35	3542.65	3355.65	11605.8	11210.7	3939.24	-0.15158	-1.9375	0.813007	8.16499e-10	Pvalb	chr15	-	78191114	78206400
Aldoa	ENSMUSG00000030695	aldolase A, fructose-bisphosphate [Source:MGI Symbol;Acc:MGI:87994]	protein_coding	8484.27	9191.16	12061.8	12708.6	8452.38	8978.93	9339.75	9628.9	7886.88	7208.44	8206.27	8176.85	10611.4	9099.99	7869.61	-0.305035	-0.781465	0.280654	0.000193748	Aldoa	chr7	-	126795234	126809108
Ckm	ENSMUSG00000030399	creatine kinase, muscle [Source:MGI Symbol;Acc:MGI:88413]	protein_coding	8964.78	10824.4	10799.6	10793.4	6999.31	6887.92	8042.31	8397.3	6030.57	6084.64	5870.38	5701.39	10345.6	7581.71	5921.74	-0.526835	-1.1539	0.0106042	5.23106e-11	Ckm	chr7	+	19404776	19422841
Myh4	ENSMUSG00000057003	myosin, heavy polypeptide 4, skeletal muscle [Source:MGI Symbol;Acc:MGI:1339713]	protein_coding	6748.19	11290	9902.24	11423.4	7230.01	5297.55	5003.38	5866.72	3105.42	3564.17	2512.36	2599.18	9840.94	5849.41	2945.28	-0.885312	-2.1164	0.000591297	7.01572e-21	Myh4	chr11	+	67238029	67260446
Myl1	ENSMUSG00000061816	myosin, light polypeptide 1 [Source:MGI Symbol;Acc:MGI:97269]	protein_coding	7553.95	12575.6	9367.22	9416.14	8725.03	9596.42	7845.51	9990.16	7109.99	6961.82	7033.01	7025.59	9728.22	9039.28	7032.6	-0.165683	-0.843885	0.600576	1.16994e-05	Myl1	chr1	-	66924295	66945404
Gm28661	ENSMUSG00000102070	predicted gene 28661 [Source:MGI Symbol;Acc:MGI:5579367]	unprocessed_pseudogene	8351.59	11343.9	7948.36	6857.08	11574.4	7240.79	10686.4	8468.55	9220.73	8795.91	9523.55	10458.5	8625.25	9492.54	9499.68	0.0235328	-0.213852	0.967513	0.494772	Gm28661	chr1	-	24614885	24615565
Tnni2	ENSMUSG00000031097	troponin I, skeletal, fast 2 [Source:MGI Symbol;Acc:MGI:105070]	protein_coding	8122.62	8394.8	8707.12	7062.77	6165.04	6676.48	8011.44	10691.5	6406.54	5914.81	6290.84	6609.58	8071.83	7886.12	6305.44	-0.111491	-0.658391	0.82037	0.0124559	Tnni2	chr7	+	142441808	142444410
Gm28437	ENSMUSG00000101111	predicted gene 28437 [Source:MGI Symbol;Acc:MGI:5579143]	unprocessed_pseudogene	6581.08	11530.7	7170.62	5620.7	11365	6124.64	9742.39	6489.97	7320.68	6790.97	7103.34	7877.08	7725.76	8430.5	7273.02	-0.00203141	-0.448234	0.997781	0.207334	Gm28437	chr1	-	24613189	24613971
Gm10925	ENSMUSG00000100862	predicted gene 10925 [Source:MGI Symbol;Acc:MGI:3809095]	unprocessed_pseudogene	6377.6	12569.7	6520.15	5059.07	11709	5383.97	8779.68	6281.8	7062.19	6400.31	6866.94	7231.87	7631.63	8038.61	6890.33	-0.0580132	-0.511877	0.943136	0.209885	Gm10925	chr1	-	24613974	24614651
Gm28439	ENSMUSG00000100131	predicted gene 28439 [Source:MGI Symbol;Acc:MGI:5579145]	unprocessed_pseudogene	5812.54	10404.1	6195.57	5072.7	9644.2	5400.32	7786.5	5361.93	7310.94	6460.66	6991.74	7640.05	6871.22	7048.24	7100.85	-0.0952725	-0.370655	0.897218	0.389514	Gm28439	chr1	-	24611535	24612700
Gm42418	ENSMUSG00000098178	predicted gene, 42418 [Source:MGI Symbol;Acc:MGI:5649005]	lincRNA	3717.36	3111.58	3103.35	5541.27	3539.81	3744.1	4414.92	5528.3	3966.45	3014.16	2598.35	4261.61	3868.39	4306.78	3460.14	0.0600917	-0.51058	0.932475	0.149152	Gm42418	chr17	+	39846958	39848788
Eno3	ENSMUSG00000060600	enolase 3, beta muscle [Source:MGI Symbol;Acc:MGI:95395]	protein_coding	2954.86	3148.61	4006.68	4498.58	3447.56	4061.4	4230.98	4040.3	3834.98	3390.52	3657.92	3062.14	3652.18	3945.06	3486.39	0.0315341	-0.3688	0.936678	0.0505626	Eno3	chr11	+	70657202	70662513
Pygm	ENSMUSG00000032648	muscle glycogen phosphorylase [Source:MGI Symbol;Acc:MGI:97830]	protein_coding	2829.06	3295.49	3553.29	3842.01	2170.03	2013.58	2182.73	2347.48	1772.02	1682.92	1845.08	1432.96	3379.96	2178.46	1683.25	-0.760932	-1.37404	6.83014e-05	2.2352e-15	Pygm	chr19	+	6384399	6398459
Actn3	ENSMUSG00000006457	actinin alpha 3 [Source:MGI Symbol;Acc:MGI:99678]	protein_coding	2166.75	3528.92	3666.32	3517.79	2042.24	1791.24	2173.44	2373.05	1027.29	1088.11	1023.74	812.53	3219.95	2094.99	987.917	-0.73641	-2.07802	0.0077967	3.48004e-19	Actn3	chr19	-	4861223	4877909
Pgam2	ENSMUSG00000020475	phosphoglycerate mutase 2 [Source:MGI Symbol;Acc:MGI:1933118]	protein_coding	2544.92	2558.79	2503.13	3039.83	2261.18	2653.17	3148.38	3319.37	2480.53	2305.04	2258.61	2158.65	2661.67	2845.52	2300.71	-0.0012709	-0.56637	0.997974	0.00948064	Pgam2	chr11	-	5801640	5803733
Tcap	ENSMUSG00000007877	titin-cap [Source:MGI Symbol;Acc:MGI:1330233]	protein_coding	3307.85	2027.27	2123.43	2011.73	1432.93	1696.85	2800.37	2904.07	1763.78	1586.46	2459.51	2528.23	2367.57	2208.55	2084.5	-0.156213	-0.50505	0.808298	0.196068	Tcap	chr11	+	98383811	98384953
Casq1	ENSMUSG00000007122	calsequestrin 1 [Source:MGI Symbol;Acc:MGI:1309468]	protein_coding	1586.17	2647.13	2481.12	2479.22	2251.62	2079.09	2266.64	2283.88	1148.69	1397.13	800.161	797.444	2298.41	2220.31	1035.86	-0.174233	-1.53055	0.70498	1.10522e-09	Casq1	chr1	-	172209894	172219868
Mybpc2	ENSMUSG00000038670	myosin binding protein C, fast-type [Source:MGI Symbol;Acc:MGI:1336170]	protein_coding	1338.41	2212.87	2316.22	2455.01	1593.73	1498.98	1352.57	1521.34	883.346	908.364	756.686	691.836	2080.63	1491.66	810.058	-0.612082	-1.73614	0.0241772	5.68598e-15	Mybpc2	chr7	-	44501699	44524656
Gm13394	ENSMUSG00000083773	predicted gene 13394 [Source:MGI Symbol;Acc:MGI:3651848]	processed_pseudogene	1498.72	1654.89	2089.55	2354.97	2199.08	2115.37	1969.35	2260.54	1674.38	2107.71	1748.56	1656.1	1899.53	2136.08	1796.69	0.049392	-0.445768	0.914324	0.0441756	Gm13394	chr2	-	28933610	28934609
Mb	ENSMUSG00000018893	myoglobin [Source:MGI Symbol;Acc:MGI:96922]	protein_coding	4432.51	822.84	1217.81	966.614	2816.51	2658.99	4748.72	5810.64	4558.47	3722.22	5891.28	5874.05	1859.94	4008.71	5011.5	1.10537	1.16631	0.0728608	0.0360358	Mb	chr15	-	77015489	77050670
Ankrd23	ENSMUSG00000067653	ankyrin repeat domain 23 [Source:MGI Symbol;Acc:MGI:1925571]	protein_coding	1832.21	1557.18	1810.37	2234.37	758.353	692.923	911.275	933.523	608.197	496.522	1017.37	835.883	1858.53	824.019	739.494	-1.26641	-1.67347	1.54082e-05	1.18465e-09	Ankrd23	chr1	-	36530188	36547445
Slc25a4	ENSMUSG00000031633	solute carrier family 25 (mitochondrial carrier, adenine nucleotide translocator), member 4 [Source:MGI Symbol;Acc:MGI:1353495]	protein_coding	2169.31	1658.02	1619.91	1600.93	1665.72	1771.95	2133.74	2135.82	2086.69	2018.18	2039.63	2222.46	1762.04	1926.81	2091.74	0.0428851	-0.0907499	0.915025	0.726672	Slc25a4	chr8	-	46206797	46211284
Myoz1	ENSMUSG00000068697	myozenin 1 [Source:MGI Symbol;Acc:MGI:1929471]	protein_coding	1468.75	1699.99	1818.87	1802.42	1415.56	1353.84	2087.73	2086.57	1133.48	1135.89	1069.77	1179.77	1697.51	1735.93	1129.73	-0.0613381	-0.944945	0.912254	0.000128255	Myoz1	chr14	-	20649102	20656540
Pkm	ENSMUSG00000032294	pyruvate kinase, muscle [Source:MGI Symbol;Acc:MGI:97591]	protein_coding	1458.45	1485.02	1694.62	1819.34	1311.97	1379.48	1306.1	1414.57	1059.9	970.043	1117.99	938.311	1614.36	1353.03	1021.56	-0.334021	-0.999495	0.0763154	1.69221e-11	Pkm	chr9	+	59656368	59679375
Ldha	ENSMUSG00000063229	lactate dehydrogenase A [Source:MGI Symbol;Acc:MGI:96759]	protein_coding	1313.57	1492.28	1663.52	1936.71	1529.48	1632.31	1572.88	1560.6	1493.92	1407.37	1375.43	1205.51	1601.52	1573.82	1370.56	-0.134887	-0.620075	0.657904	0.000703696	Ldha	chr7	+	46841475	46855627
Fth1	ENSMUSG00000024661	ferritin heavy polypeptide 1 [Source:MGI Symbol;Acc:MGI:95588]	protein_coding	1786.23	1497.99	1552.56	1550.82	1403.26	1420.6	1670.24	1714.87	1593.77	1532.92	1428.83	1479.69	1596.9	1552.24	1508.8	-0.134342	-0.428044	0.588853	0.00843407	Fth1	chr19	+	9982703	9985092
Neb	ENSMUSG00000026950	nebulin [Source:MGI Symbol;Acc:MGI:97292]	protein_coding	1394.71	1569.64	1616.87	1735.58	1236.36	1190.42	1366.76	1481.41	1042.94	999.673	1066.51	1122.2	1579.2	1318.74	1057.83	-0.384334	-0.654017	0.0305304	1.73705e-05	Neb	chr2	-	52136647	52378474
Atp5b	ENSMUSG00000025393	ATP synthase, H+ transporting mitochondrial F1 complex, beta subunit [Source:MGI Symbol;Acc:MGI:107801]	protein_coding	1992.14	1264.14	1391.63	1351.56	1708.37	1719.18	1714.84	1698.63	2030.02	2080.11	1988.5	2062.57	1499.87	1710.25	2040.3	0.0560909	0.114949	0.824262	0.490737	Atp5b	chr10	+	128083273	128090391
Pfkm	ENSMUSG00000033065	phosphofructokinase, muscle [Source:MGI Symbol;Acc:MGI:97548]	protein_coding	1319.63	1230.71	1409.72	1507.81	974.987	1012.92	1105.39	1131.49	1018.31	931.387	1276.49	1100.29	1366.97	1056.2	1081.62	-0.476508	-0.686949	0.0253633	0.000238828	Pfkm	chr15	+	98092589	98132447
Cox6a2	ENSMUSG00000030785	cytochrome c oxidase subunit VIa polypeptide 2 [Source:MGI Symbol;Acc:MGI:104649]	protein_coding	1480.84	1233.5	1271.46	1347.76	1058.56	1131.57	1441.74	1525.42	1312.14	1145.81	1323.46	1318.83	1333.39	1289.32	1275.06	-0.135515	-0.407937	0.706023	0.0735278	Cox6a2	chr7	-	128205435	128206387
Gm28438	ENSMUSG00000101939	predicted gene 28438 [Source:MGI Symbol;Acc:MGI:5579144]	unprocessed_pseudogene	1176.94	2053.65	1034.94	1009.02	1742.23	848.073	1474.67	1220.16	1191.62	1070.31	1101.13	1273.44	1318.64	1321.28	1159.13	-0.117303	-0.546898	0.856663	0.13543	Gm28438	chr1	-	24612775	24613119
Tpm2	ENSMUSG00000028464	tropomyosin 2, beta [Source:MGI Symbol;Acc:MGI:98810]	protein_coding	2059.19	885.184	1073.09	741.078	2309.7	2594.21	3162.28	2876.96	2876.24	2692.43	2844.48	2737.51	1189.63	2735.79	2787.66	1.1577	0.910368	8.58801e-05	0.00184962	Tpm2	chr4	-	43514711	43523765
Des	ENSMUSG00000026208	desmin [Source:MGI Symbol;Acc:MGI:94885]	protein_coding	1370.6	983.206	1077.31	1024.72	1114.99	1245.53	1377.51	1517.54	1274.43	1237.31	1440.27	1650.21	1113.96	1313.89	1400.56	0.143161	-0.0360809	0.688267	0.915617	Des	chr1	+	75360329	75368579
Gm23935	ENSMUSG00000076258	predicted gene, 23935 [Source:MGI Symbol;Acc:MGI:5453712]	miRNA	1561.33	635.419	727.682	1525.77	785.761	1143.17	1253.01	1607.17	1109.31	780.851	856.452	1400.7	1112.55	1197.28	1036.83	0.0391381	-0.422982	0.966559	0.382088	Gm23935	chr16	+	11144125	11144181
Tpt1	ENSMUSG00000060126	tumor protein, translationally-controlled 1 [Source:MGI Symbol;Acc:MGI:104890]	protein_coding	976.053	1107.62	1098.08	1171.97	1165.16	1194.65	1485.48	1336.29	1066.47	1083.04	1258.57	1365.45	1088.43	1295.4	1193.39	0.148737	-0.221756	0.672361	0.39345	Tpt1	chr14	+	75845093	75848525
Tpi1	ENSMUSG00000023456	triosephosphate isomerase 1 [Source:MGI Symbol;Acc:MGI:98797]	protein_coding	907.893	928.845	1010.39	1190.42	1132.63	1330.3	1262.99	1255.88	1090.48	1069.57	981.248	919.034	1009.39	1245.45	1015.08	0.181336	-0.355234	0.453294	0.0460978	Tpi1	chr6	-	124810586	124814296
Atp5a1	ENSMUSG00000025428	ATP synthase, H+ transporting, mitochondrial F1 complex, alpha subunit 1 [Source:MGI Symbol;Acc:MGI:88115]	protein_coding	1252.26	831.503	901.953	871.731	1048.56	1107.25	1084.28	1054.29	1352.51	1338.82	1292.93	1352.3	964.361	1073.6	1334.14	0.071639	0.151678	0.757044	0.333526	Atp5a1	chr18	+	77773729	77782869
Myh1	ENSMUSG00000056328	myosin, heavy polypeptide 1, skeletal muscle, adult [Source:MGI Symbol;Acc:MGI:1339711]	protein_coding	1862.45	563.803	874.038	530.541	2651.04	4090.31	3704.03	2992.72	4470.25	4434.03	4381.55	4322.7	957.707	3359.52	4402.13	1.7509	1.89562	2.77104e-07	8.90783e-09	Myh1	chr11	+	67200052	67224575
Selenow	ENSMUSG00000041571	selenoprotein W [Source:MGI Symbol;Acc:MGI:1100878]	protein_coding	850.335	858.479	1010.52	1108.58	839.821	862.325	1145.48	1166.49	834.791	724.164	901.965	840.631	956.977	1003.53	825.388	-0.0291074	-0.567079	0.958652	0.0220359	Selenow	chr7	-	15917208	15922402
Cox8b	ENSMUSG00000025488	cytochrome c oxidase subunit VIIIb [Source:MGI Symbol;Acc:MGI:105958]	protein_coding	1315.39	715.613	818.591	788.135	797.526	757.639	1142.01	1183.83	1066.54	1042.54	993.853	1042.54	909.432	970.251	1036.37	0.0304681	-0.138899	0.960484	0.701568	Cox8b	chr7	-	140898945	140900446
Pde4dip	ENSMUSG00000038170	phosphodiesterase 4D interacting protein (myomegalin) [Source:MGI Symbol;Acc:MGI:1891434]	protein_coding	775.286	706.384	1117.79	988.042	447.761	457.469	385.555	402.21	512.954	432.5	625.593	670.324	896.876	423.249	560.343	-1.06494	-1.0432	9.04169e-06	7.18317e-06	Pde4dip	chr3	-	97689824	97888707
Eef1a2	ENSMUSG00000016349	eukaryotic translation elongation factor 1 alpha 2 [Source:MGI Symbol;Acc:MGI:1096317]	protein_coding	906.236	793.849	821.085	856.313	919.978	998.563	970.503	1011.28	941.665	824.88	989.936	819.464	844.371	975.081	893.986	0.103189	-0.265416	0.636799	0.0689548	Eef1a2	chr2	-	181147653	181157014
Gm5559	ENSMUSG00000096617	predicted gene 5559 [Source:MGI Symbol;Acc:MGI:3779498]	processed_pseudogene	677.632	682.019	920.328	1032.87	903.008	935.347	847.454	823.908	733.073	1940.63	767.098	722.915	828.212	877.429	1040.93	-0.0401461	-0.0502859	0.960484	0.927667	Gm5559	chr5	+	95861714	95862715
Aco2	ENSMUSG00000022477	aconitase 2, mitochondrial [Source:MGI Symbol;Acc:MGI:87880]	protein_coding	1247.49	538.033	827.769	595.992	865.243	898.557	899.258	952.985	1198.64	1233.57	915.009	1281.63	802.321	904.011	1157.21	-0.0384913	0.132278	0.912254	0.517646	Aco2	chr15	+	81872309	81915133
Rtn2	ENSMUSG00000030401	reticulon 2 (Z-band associated protein) [Source:MGI Symbol;Acc:MGI:107612]	protein_coding	664.843	752.558	849.29	921.932	587.531	582.115	751.373	790.675	503.559	467.289	514.981	471.374	797.156	677.923	489.301	-0.339338	-1.06618	0.257266	1.02662e-06	Rtn2	chr7	+	19282624	19296160
Ckmt2	ENSMUSG00000021622	creatine kinase, mitochondrial 2 [Source:MGI Symbol;Acc:MGI:1923972]	protein_coding	1450.76	570.522	575.753	492.533	850.623	862.669	1075.34	1056.82	1154.66	1151.2	1035.9	1386.72	772.392	961.363	1182.12	0.264449	0.312493	0.612192	0.448862	Ckmt2	chr13	-	91853387	91876885
Ndrg2	ENSMUSG00000004558	N-myc downstream regulated gene 2 [Source:MGI Symbol;Acc:MGI:1352498]	protein_coding	893.599	680.187	727.97	744.504	764.893	740.526	816.877	823.45	846.008	767.061	973.149	875.051	761.565	786.437	865.317	-0.0505886	-0.158004	0.870642	0.412659	Ndrg2	chr14	-	51905271	51913488
Ldb3	ENSMUSG00000021798	LIM domain binding 3 [Source:MGI Symbol;Acc:MGI:1344412]	protein_coding	710.612	719.713	677.674	870.499	655.425	802.636	580.282	638.359	680.961	498.209	727.858	766.542	744.625	669.175	668.393	-0.124957	-0.251283	0.775432	0.396438	Ldb3	chr14	-	34526699	34588681
Mdh2	ENSMUSG00000019179	malate dehydrogenase 2, NAD (mitochondrial) [Source:MGI Symbol;Acc:MGI:97050]	protein_coding	998.063	622.226	622.413	652.406	916.627	918.62	950.665	939.235	1285.84	1222.86	1028.56	1156.43	723.777	931.287	1173.42	0.340631	0.382975	0.0696878	0.0221909	Mdh2	chr5	+	135778480	135790398
Car3	ENSMUSG00000027559	carbonic anhydrase 3 [Source:MGI Symbol;Acc:MGI:88270]	protein_coding	1318.98	390.435	653.834	519.613	1147.79	710.54	820.916	987.335	531.604	703.776	635.841	385.347	720.716	916.645	564.142	0.285831	-0.671893	0.60452	0.076624	Car3	chr3	+	14863512	14872523
Ak1	ENSMUSG00000026817	adenylate kinase 1 [Source:MGI Symbol;Acc:MGI:87977]	protein_coding	663.617	756.203	677.655	732.65	566.049	577.869	703.296	756.488	590.784	548.811	542.114	421.594	707.531	650.925	525.826	-0.293248	-0.893831	0.260292	2.62715e-06	Ak1	chr2	+	32621758	32635058
Gapdh	ENSMUSG00000057666	glyceraldehyde-3-phosphate dehydrogenase [Source:MGI Symbol;Acc:MGI:95640]	protein_coding	252.497	879.709	1301.87	321.791	215.216	1107.22	2465.75	301.014	314.71	136.461	1350.4	1879.15	688.967	1022.3	920.18	0.133072	-0.33455	0.870932	0.528274	Gapdh	chr6	-	125161715	125166467
Actc1	ENSMUSG00000068614	actin, alpha, cardiac muscle 1 [Source:MGI Symbol;Acc:MGI:87905]	protein_coding	346.018	1024.35	540.388	830.836	543.731	460.158	84.4992	101.776	307.818	491.069	114.015	91.8033	685.397	297.541	251.176	-1.42591	-1.86263	0.141779	0.0246752	Actc1	chr2	-	114047282	114053548
Tmem38a	ENSMUSG00000031791	transmembrane protein 38A [Source:MGI Symbol;Acc:MGI:1921416]	protein_coding	668.182	674.947	666.79	694.732	671.241	695.481	686.074	648.843	655.232	633.381	659.263	618.986	676.163	675.41	641.716	-0.117017	-0.430193	0.483385	0.000102263	Tmem38a	chr8	+	72572055	72587282
Gm7336	ENSMUSG00000078636	predicted gene 7336 [Source:MGI Symbol;Acc:MGI:3644851]	processed_pseudogene	537.729	591.19	738.284	826.899	763.557	791.349	673.1	669.551	585.292	282.24	640.916	611.257	673.526	724.389	529.926	-0.0228356	-0.695191	0.975344	0.0279831	Gm7336	chr7	+	51746647	51747878
Atp5e	ENSMUSG00000016252	ATP synthase, H+ transporting, mitochondrial F1 complex, epsilon subunit [Source:MGI Symbol;Acc:MGI:1855697]	protein_coding	806.384	525.374	618.941	612.881	760.015	816.105	1102.01	1157.94	911.832	879.258	863.137	839.108	640.895	959.016	873.334	0.47987	0.118776	0.0723071	0.711196	Atp5e	chr2	-	174461072	174464105
Vdac1	ENSMUSG00000020402	voltage-dependent anion channel 1 [Source:MGI Symbol;Acc:MGI:106919]	protein_coding	769.099	642.613	577.14	543.766	544.812	511.787	652.773	668.349	561.498	524.082	585.398	545.666	633.154	594.43	554.161	-0.176544	-0.534974	0.538922	0.00533222	Vdac1	chr11	+	52360860	52389397
Gm12070	ENSMUSG00000069939	predicted gene 12070 [Source:MGI Symbol;Acc:MGI:3650751]	processed_pseudogene	504.229	533.124	691.071	772.91	705.715	701.849	665.263	652.774	578.305	261.196	616.281	582.745	625.333	681.4	509.632	0.00138305	-0.643633	0.998503	0.0535141	Gm12070	chr11	+	26786633	26787634
Atp5g1	ENSMUSG00000006057	ATP synthase, H+ transporting, mitochondrial F0 complex, subunit C1 (subunit 9) [Source:MGI Symbol;Acc:MGI:107653]	protein_coding	839.917	434.772	552.484	545.783	778.509	810.551	1009.8	1032.65	1087.31	1012.8	1039.22	1190.48	593.239	907.877	1082.45	0.465616	0.486381	0.0774945	0.041216	Atp5g1	chr11	-	96068852	96075670
Cox5a	ENSMUSG00000000088	cytochrome c oxidase subunit Va [Source:MGI Symbol;Acc:MGI:88474]	protein_coding	786.459	512.362	510.926	552.89	785.299	809.856	935.864	831.376	704.461	844.333	833.119	861.628	590.659	840.599	810.885	0.477849	0.172255	0.0146374	0.440307	Cox5a	chr9	+	57521274	57532426
Chchd10	ENSMUSG00000049422	coiled-coil-helix-coiled-coil-helix domain containing 10 [Source:MGI Symbol;Acc:MGI:2143558]	protein_coding	795.228	526.889	480.575	527.782	489.367	541.244	777.188	835.512	707.636	674.463	730.847	794.25	582.619	660.828	726.799	0.115046	-0.0113885	0.824668	0.981025	Chchd10	chr10	+	75935573	75937725
Pgm2	ENSMUSG00000025791	phosphoglucomutase 2 [Source:MGI Symbol;Acc:MGI:97565]	protein_coding	470.392	584.508	571.392	697.318	502.6	587.393	495.964	517.834	370.398	334.715	307.031	287.956	580.902	525.948	325.025	-0.271526	-1.22384	0.297524	1.5003e-11	Pgm2	chr4	+	99929414	99987294
Ndufb9	ENSMUSG00000022354	NADH dehydrogenase (ubiquinone) 1 beta subcomplex, 9 [Source:MGI Symbol;Acc:MGI:1913468]	protein_coding	764.526	447.674	525.105	527.494	616.308	634.829	791.89	840.549	766.099	709.798	717.734	731.841	566.2	720.894	731.368	0.273088	0.0374685	0.346665	0.911755	Ndufb9	chr15	+	58933810	58939489
Cox7a1	ENSMUSG00000074218	cytochrome c oxidase subunit VIIa 1 [Source:MGI Symbol;Acc:MGI:1316714]	protein_coding	837.119	428.031	492.918	473.893	676.162	689.004	978.571	1043.99	1074.96	1034.88	976.227	1074.28	557.99	846.931	1040.09	0.538806	0.571745	0.0902523	0.0453604	Cox7a1	chr7	+	30184144	30186078
Aes	ENSMUSG00000054452	amino-terminal enhancer of split [Source:MGI Symbol;Acc:MGI:95806]	protein_coding	603.745	488.433	513.267	557.828	460.457	471.093	545.03	548.945	565.606	503.892	567.287	563.703	540.818	506.381	550.122	-0.18988	-0.318904	0.417875	0.0755024	Aes	chr10	+	81559494	81566362
Atp5g3	ENSMUSG00000018770	ATP synthase, H+ transporting, mitochondrial F0 complex, subunit C3 (subunit 9) [Source:MGI Symbol;Acc:MGI:2442035]	protein_coding	618.485	559.892	595.584	375.88	933.011	881.495	988.57	628.152	998.521	725.478	670.256	703.817	537.46	857.807	774.518	0.562171	0.181963	0.0219212	0.523609	Atp5g3	chr2	-	73908447	73911326
Pgk1	ENSMUSG00000062070	phosphoglycerate kinase 1 [Source:MGI Symbol;Acc:MGI:97555]	protein_coding	468.942	523.604	589.132	557.354	800.528	843.956	714.588	680.455	707.345	648.832	607.401	639.728	534.758	759.882	650.827	0.382496	-0.0750719	0.0130791	0.703796	Pgk1	chrX	+	106187100	106203699
Gnas	ENSMUSG00000027523	GNAS (guanine nucleotide binding protein, alpha stimulating) complex locus [Source:MGI Symbol;Acc:MGI:95777]	protein_coding	524.334	518.756	569.93	478.637	383.134	448.29	721.528	727.436	471.658	383.112	350.414	538.197	522.914	570.097	435.845	0.212964	-0.338416	0.219081	0.016007	Gnas	chr2	+	174284320	174346744
Gm2606	ENSMUSG00000078300	predicted pseudogene 2606 [Source:MGI Symbol;Acc:MGI:3780774]	processed_pseudogene	410.118	445.5	566.358	648.356	581.694	606.074	481.465	487.42	453.403	215.656	493.165	472.643	517.583	539.163	408.717	-0.0723705	-0.690073	0.915025	0.0332966	Gm2606	chr15	+	12574889	12575890
Hsp90ab1	ENSMUSG00000023944	heat shock protein 90 alpha (cytosolic), class B member 1 [Source:MGI Symbol;Acc:MGI:96247]	protein_coding	537.524	515.573	516.684	488.934	442.787	478.711	498.938	515.054	433.786	460.01	503.051	529.558	514.679	483.872	481.601	-0.190729	-0.440699	0.391651	0.00655322	Hsp90ab1	chr17	-	45567775	45573271
Rplp1	ENSMUSG00000007892	ribosomal protein, large, P1 [Source:MGI Symbol;Acc:MGI:1927099]	protein_coding	558.363	445.42	520.586	526.627	531.173	628.181	657.425	658.421	561.818	581.222	583.149	600.299	512.749	618.8	581.622	0.173593	-0.163311	0.438948	0.396137	Rplp1	chr9	-	61913284	61914542
Cox4i1	ENSMUSG00000031818	cytochrome c oxidase subunit 4I1 [Source:MGI Symbol;Acc:MGI:88473]	protein_coding	754.659	366.346	487.504	411.367	609.751	808.798	786.018	875.074	757.347	813.53	762.797	805.323	504.969	769.91	784.749	0.531911	0.230369	0.0405642	0.417621	Cox4i1	chr8	+	120668222	120674207
Mybpc1	ENSMUSG00000020061	myosin binding protein C, slow-type [Source:MGI Symbol;Acc:MGI:1336213]	protein_coding	824.526	337.885	463.18	383.765	682.856	964.143	880.247	663.744	1281.05	1089.81	1389.54	1476.51	502.339	797.747	1309.23	0.576959	1.03948	0.0653329	6.88505e-05	Mybpc1	chr10	-	88518279	88605152
Cox6b1	ENSMUSG00000036751	cytochrome c oxidase, subunit VIb polypeptide 1 [Source:MGI Symbol;Acc:MGI:107460]	protein_coding	671.72	386.774	490.984	454.309	617.573	608.747	771.445	784.199	814.82	812.707	731.485	765.798	500.947	695.491	781.202	0.403044	0.308905	0.10061	0.187407	Cox6b1	chr7	-	30616861	30626151
Srl	ENSMUSG00000022519	sarcalumenin [Source:MGI Symbol;Acc:MGI:2146620]	protein_coding	433.67	521.482	529.039	499.342	616.195	655.894	521.644	505.144	680.903	728.368	609.667	695.516	495.883	574.719	678.613	0.0950597	0.0572251	0.694692	0.786743	Srl	chr16	-	4480216	4541816
Adssl1	ENSMUSG00000011148	adenylosuccinate synthetase like 1 [Source:MGI Symbol;Acc:MGI:87947]	protein_coding	528.675	461.88	492.709	495.766	411.502	438.378	564.989	557.736	542.656	461.231	599.382	494.846	494.757	493.152	524.529	-0.095404	-0.261973	0.805888	0.283164	Adssl1	chr12	+	112620045	112641354
Ampd1	ENSMUSG00000070385	adenosine monophosphate deaminase 1 [Source:MGI Symbol;Acc:MGI:88015]	protein_coding	347.384	526.499	530.486	565.621	347.175	343.89	369.204	356.518	218.552	206.869	173.757	229.033	492.497	354.197	207.052	-0.722884	-1.82768	0.00448747	3.34887e-17	Ampd1	chr3	+	103074014	103099720
Atp5h	ENSMUSG00000034566	ATP synthase, H+ transporting, mitochondrial F0 complex, subunit D [Source:MGI Symbol;Acc:MGI:1918929]	protein_coding	710.306	406.163	427.562	413.53	623.486	673.541	867.443	908.114	887.55	834.346	745.028	783.12	489.39	768.146	812.511	0.569913	0.388712	0.0208188	0.113816	Atp5h	chr11	-	115415689	115419962
Atp5c1	ENSMUSG00000025781	ATP synthase, H+ transporting, mitochondrial F1 complex, gamma polypeptide 1 [Source:MGI Symbol;Acc:MGI:1261437]	protein_coding	572.25	441.793	455.864	444.001	578.585	473.025	685.519	579.046	641.673	602.482	508.687	575.104	478.477	579.044	581.987	0.241169	-0.0141589	0.334223	0.964174	Atp5c1	chr2	-	10056016	10080510
Eef2	ENSMUSG00000034994	eukaryotic translation elongation factor 2 [Source:MGI Symbol;Acc:MGI:95288]	protein_coding	511.728	415.24	539.151	437.157	397.065	403.554	400.518	432.769	471.069	480.001	583.745	570.745	475.819	408.477	526.39	-0.321115	-0.195602	0.102446	0.321487	Eef2	chr10	+	81176631	81182507
Gm11629	ENSMUSG00000086716	predicted gene 11629 [Source:MGI Symbol;Acc:MGI:3650474]	processed_transcript	536.06	397.561	480.85	480.197	591.779	684.467	676.197	660.705	660.021	703.351	629.474	618.173	473.667	653.287	652.755	0.392278	0.126094	0.00472324	0.437625	Gm11629	chr11	+	98022955	98030492
Uqcr10	ENSMUSG00000059534	ubiquinol-cytochrome c reductase, complex III subunit X [Source:MGI Symbol;Acc:MGI:1913402]	protein_coding	589.316	402.452	440.088	444.863	518.171	554.898	686.007	698.729	699.449	675.308	623.572	693.264	469.18	614.452	672.898	0.306279	0.183556	0.216595	0.453379	Uqcr10	chr11	-	4701973	4704342
Hrc	ENSMUSG00000038239	histidine rich calcium binding protein [Source:MGI Symbol;Acc:MGI:96226]	protein_coding	438.554	444.296	476.495	505.345	416.391	454.794	415.263	427.645	442.791	409.66	432.726	393.97	466.173	428.523	419.787	-0.237237	-0.507549	0.142071	7.66612e-05	Hrc	chr7	+	45335290	45338974
Myot	ENSMUSG00000024471	myotilin [Source:MGI Symbol;Acc:MGI:1889800]	protein_coding	531.1	454.743	403.938	469.213	524.743	553.116	546.131	534.655	684.647	590.41	706.96	780.191	464.748	539.662	690.552	0.112189	0.230787	0.666939	0.199439	Myot	chr18	+	44334074	44355724
Slc25a3	ENSMUSG00000061904	solute carrier family 25 (mitochondrial carrier, phosphate carrier), member 3 [Source:MGI Symbol;Acc:MGI:1353498]	protein_coding	664.78	369.694	412.075	404.797	506.739	537.007	545.31	586.161	662.822	679.752	665.391	692.806	462.837	543.804	675.193	0.152532	0.221385	0.606139	0.323582	Slc25a3	chr10	-	91116574	91124059
Mylk2	ENSMUSG00000027470	myosin, light polypeptide kinase 2, skeletal muscle [Source:MGI Symbol;Acc:MGI:2139434]	protein_coding	343.188	476.418	549.859	471.16	177.142	163.646	313.27	285.885	185.547	173.728	254.532	313.726	460.156	234.986	231.883	-1.06069	-1.34003	0.00631279	0.000146552	Mylk2	chr2	+	152911352	152923068
Uqcrc1	ENSMUSG00000025651	ubiquinol-cytochrome c reductase core protein 1 [Source:MGI Symbol;Acc:MGI:107876]	protein_coding	653.972	360.246	414.144	367.573	536.523	535.506	656.828	641.745	677.746	654.564	562.216	680.25	448.984	592.65	643.694	0.328696	0.193031	0.241481	0.484937	Uqcrc1	chr9	+	108936633	108949623
Donson	ENSMUSG00000022960	downstream neighbor of SON [Source:MGI Symbol;Acc:MGI:1890621]	protein_coding	609.103	300.331	371.215	490.935	410.482	592.729	629.797	650.497	542.608	523.144	615.163	707.95	442.896	570.876	597.216	0.298882	0.079308	0.44201	0.847926	Donson	chr16	-	91677268	91931687
Uqcrb	ENSMUSG00000021520	ubiquinol-cytochrome c reductase binding protein [Source:MGI Symbol;Acc:MGI:1914780]	protein_coding	467.546	396.656	413.536	428.073	536.607	513.987	643.621	620.245	547.651	577.13	527.839	598.624	426.453	578.615	562.811	0.345418	0.0544771	0.0774675	0.829836	Uqcrb	chr13	-	66900617	66905378
Cox6c	ENSMUSG00000014313	cytochrome c oxidase subunit VIc [Source:MGI Symbol;Acc:MGI:104614]	protein_coding	648.474	331.15	373.616	344.08	593.369	461.497	662.952	631.321	576.346	718.63	811.337	626.667	424.33	587.285	683.245	0.40555	0.369927	0.191434	0.18871	Cox6c	chr15	-	35925886	35938246
Neat1	ENSMUSG00000092274	nuclear paraspeckle assembly transcript 1 (non-protein coding) [Source:MGI Symbol;Acc:MGI:1914211]	lincRNA	562.852	396.197	346.271	377.615	285.881	246.469	569.375	514.467	506.693	435.918	685.341	611.602	420.734	404.048	559.888	-0.0912761	0.0103887	0.899056	0.987129	Neat1	chr19	-	5824708	5845478
Sec31b	ENSMUSG00000051984	Sec31 homolog B (S. cerevisiae) [Source:MGI Symbol;Acc:MGI:2685187]	protein_coding	534.139	354.63	387.843	393.068	427.874	448.473	550.266	565.045	553.524	553.279	529.946	551.384	417.42	497.914	547.033	0.0539898	-0.0764284	0.886951	0.778405	Sec31b	chr19	-	44516957	44555440
Ybx3	ENSMUSG00000030189	Y box protein 3 [Source:MGI Symbol;Acc:MGI:2137670]	protein_coding	382.088	387.574	448.84	445.093	270.525	243.358	383.835	408.354	257.556	222.018	308.472	376.765	415.899	326.518	291.203	-0.435039	-0.843248	0.268207	0.00558075	Ybx3	chr6	-	131364855	131388476
2010107E04Rik	ENSMUSG00000021290	RIKEN cDNA 2010107E04 gene [Source:MGI Symbol;Acc:MGI:1917507]	protein_coding	522.331	347.812	398.503	367.655	503.411	479.183	684.36	661.768	604.797	609.831	514.254	591.132	409.075	582.181	580.003	0.432055	0.166756	0.0902646	0.553421	2010107E04Rik	chr12	-	111961376	111966977
Rplp0	ENSMUSG00000067274	ribosomal protein, large, P0 [Source:MGI Symbol;Acc:MGI:1927636]	protein_coding	409.536	352.612	457.679	408.959	462.549	546.228	486.757	639.218	514.322	520.081	655.718	680.667	407.197	533.688	592.697	0.272262	0.0939857	0.140749	0.647314	Rplp0	chr5	+	115559467	115563727
Myom2	ENSMUSG00000031461	myomesin 2 [Source:MGI Symbol;Acc:MGI:1328358]	protein_coding	330.246	363.177	447.709	485.398	572.541	670.71	478.107	501.431	747.518	646.34	781.712	807.018	406.633	555.697	745.647	0.317375	0.509977	0.220901	0.0149825	Myom2	chr8	+	15057653	15133541
Cs	ENSMUSG00000005683	citrate synthase [Source:MGI Symbol;Acc:MGI:88529]	protein_coding	516.189	359.627	378.05	370.374	456.797	449.109	457.972	452.237	546.878	563.168	543.02	555.153	406.06	454.029	552.055	0.065528	0.105762	0.761988	0.492444	Cs	chr10	+	128337832	128362479
Uba52	ENSMUSG00000090137	ubiquitin A-52 residue ribosomal protein fusion product 1 [Source:MGI Symbol;Acc:MGI:98887]	protein_coding	502.151	322.208	384.561	376.702	461.927	513.949	525.501	585.184	527.297	571.084	539.778	566.743	396.406	521.64	551.226	0.286805	0.125937	0.162345	0.563061	Uba52	chr8	-	70508263	70527956
Rps29	ENSMUSG00000034892	ribosomal protein S29 [Source:MGI Symbol;Acc:MGI:107681]	protein_coding	461.209	322.611	374.911	415.636	441.687	495.828	571.529	576.857	485.296	516.647	482.73	531.092	393.592	521.475	503.941	0.316664	0.0153042	0.166575	0.961172	Rps29	chr12	-	69157722	69159186
Cyc1	ENSMUSG00000022551	cytochrome c-1 [Source:MGI Symbol;Acc:MGI:1913695]	protein_coding	560.172	307.216	327.733	324.37	518.01	561.676	561.811	550.623	645.384	696.311	575.771	655.6	379.873	548.03	643.267	0.445187	0.432237	0.0345037	0.0268877	Cyc1	chr15	+	76343523	76345934
Cox7c	ENSMUSG00000017778	cytochrome c oxidase subunit VIIc [Source:MGI Symbol;Acc:MGI:103226]	protein_coding	480.692	309.346	364.088	352.049	481.131	489.755	644.427	671.468	619.409	560.557	551.424	567.288	376.544	571.695	574.669	0.522322	0.271032	0.0280877	0.279399	Cox7c	chr13	-	86044816	86046904
Scn1b	ENSMUSG00000019194	sodium channel, voltage-gated, type I, beta [Source:MGI Symbol;Acc:MGI:98247]	protein_coding	352.8	321.738	431.868	396.538	250.711	228.848	334.61	315.095	218.508	203.595	229.295	184.367	375.736	282.316	208.941	-0.520408	-1.222	0.0453122	1.00135e-08	Scn1b	chr7	-	31116524	31127003
Atp5k	ENSMUSG00000050856	ATP synthase, H+ transporting, mitochondrial F1F0 complex, subunit E [Source:MGI Symbol;Acc:MGI:106636]	protein_coding	492.464	284.316	340.232	381.364	494.706	563.406	637.373	722.82	790.004	731.483	612.377	649.088	374.594	604.576	695.738	0.622394	0.563688	0.00971601	0.0137326	Atp5k	chr5	-	108433244	108434448
Myh2	ENSMUSG00000033196	myosin, heavy polypeptide 2, skeletal muscle, adult [Source:MGI Symbol;Acc:MGI:1339710]	protein_coding	1005.84	180.882	192.351	115.077	427.835	484.814	490.88	464.499	1021.71	1012.57	1065.71	1376.73	373.538	467.007	1119.18	0.311271	1.32568	NA	NA	Myh2	chr11	+	67171027	67197517
Psap	ENSMUSG00000004207	prosaposin [Source:MGI Symbol;Acc:MGI:97783]	protein_coding	411.791	350.428	366.279	359.394	266.77	266.188	251.315	251.536	315.557	339.571	339.057	328.932	371.973	258.952	330.779	-0.63017	-0.515456	3.46904e-17	7.0849e-12	Psap	chr10	+	60277627	60302597
Atp5l	ENSMUSG00000038717	ATP synthase, H+ transporting, mitochondrial F0 complex, subunit G [Source:MGI Symbol;Acc:MGI:1351597]	protein_coding	426.302	288.717	332.238	417.64	464.262	464.739	567.217	547.683	566.249	564.557	535.289	672.96	366.224	510.975	584.764	0.381516	0.330344	0.111975	0.139398	Atp5l	chr9	-	44912557	44920742
Gpi1	ENSMUSG00000036427	glucose phosphate isomerase 1 [Source:MGI Symbol;Acc:MGI:95797]	protein_coding	383.488	320.789	354.702	402.671	368.604	411.171	436.797	462.823	390.298	402.031	391.362	357.284	365.413	419.849	385.244	0.128677	-0.235819	0.680058	0.285893	Gpi1	chr7	-	34201330	34230336
Ndufs2	ENSMUSG00000013593	NADH dehydrogenase (ubiquinone) Fe-S protein 2 [Source:MGI Symbol;Acc:MGI:2385112]	protein_coding	438.269	295.831	418.844	306.712	367.539	360.469	436.837	554.722	463.036	459.411	580.743	517.586	364.914	429.892	505.194	0.0998288	0.176666	0.78577	0.488019	Ndufs2	chr1	-	171234853	171251388
Mylk4	ENSMUSG00000044951	myosin light chain kinase family, member 4 [Source:MGI Symbol;Acc:MGI:3643758]	protein_coding	320.368	454.706	424.914	258.469	193.828	142.59	290.169	260.962	150.738	202.027	262.229	248.68	364.614	221.887	215.919	-0.651011	-1.10798	0.147209	0.00254744	Mylk4	chr13	-	32700827	32783954
Pdlim7	ENSMUSG00000021493	PDZ and LIM domain 7 [Source:MGI Symbol;Acc:MGI:1914649]	protein_coding	281.157	372.068	360.46	425.295	85.2687	75.3537	122.384	121.933	43.9441	44.5307	42.1181	46.6675	359.745	101.235	44.3151	-1.79697	-3.05112	1.93742e-12	3.4702e-36	Pdlim7	chr13	-	55495795	55513676
Sdhb	ENSMUSG00000009863	succinate dehydrogenase complex, subunit B, iron sulfur (Ip) [Source:MGI Symbol;Acc:MGI:1914930]	protein_coding	547.608	279.93	300.512	303.22	430.082	436.52	462.226	458.426	625.327	572.091	618.314	612.316	357.817	446.814	607.012	0.242182	0.440151	0.401712	0.0440157	Sdhb	chr4	+	140961203	140979193
Gpd1	ENSMUSG00000023019	glycerol-3-phosphate dehydrogenase 1 (soluble) [Source:MGI Symbol;Acc:MGI:95679]	protein_coding	351.89	321.69	362.143	392.143	252.324	222.118	251.387	249.092	260.918	291.898	188.494	147.253	356.967	243.73	222.141	-0.656033	-1.04932	0.00660486	8.71449e-07	Gpd1	chr15	+	99717515	99725005
Gsn	ENSMUSG00000026879	gelsolin [Source:MGI Symbol;Acc:MGI:95851]	protein_coding	321.895	230.923	414.366	457.52	340.092	389.477	196.189	222.213	577.09	497.25	660.311	602.996	356.176	286.992	584.412	-0.458652	0.333242	0.201736	0.329391	Gsn	chr2	+	35256380	35307892
Rpl4	ENSMUSG00000032399	ribosomal protein L4 [Source:MGI Symbol;Acc:MGI:1915141]	protein_coding	345.388	330.292	346.573	390.348	340.507	386.318	428.456	414.278	357.323	362.23	382.093	409.112	353.15	392.39	377.69	0.0420747	-0.25255	0.915025	0.221215	Rpl4	chr9	+	64173375	64178666
Rps15	ENSMUSG00000063457	ribosomal protein S15 [Source:MGI Symbol;Acc:MGI:98117]	protein_coding	387.826	282.972	347.514	375.411	371.628	430.118	467.813	492.89	407.052	421.49	449.551	440.275	348.431	440.612	429.592	0.220884	-0.0386665	0.381978	0.893289	Rps15	chr10	+	80292453	80294114
Bsg	ENSMUSG00000023175	basigin [Source:MGI Symbol;Acc:MGI:88208]	protein_coding	254.967	255.489	369.394	510.631	313.301	335.502	367.961	323.783	353.267	297.508	343.041	359.973	347.62	335.137	338.447	-0.227061	-0.547438	0.640893	0.0953461	Bsg	chr10	+	79704491	79711969
Sh3bgr	ENSMUSG00000040666	SH3-binding domain glutamic acid-rich protein [Source:MGI Symbol;Acc:MGI:1354740]	protein_coding	275.131	392.343	350.596	372.359	317.517	339.969	410.9	387.456	283.295	401.56	254.847	416.221	347.607	363.96	338.981	-0.0210866	-0.692313	0.967314	0.00140154	Sh3bgr	chr16	+	96200470	96228933
Ndufa6	ENSMUSG00000022450	NADH dehydrogenase (ubiquinone) 1 alpha subcomplex, 6 (B14) [Source:MGI Symbol;Acc:MGI:1914380]	protein_coding	419.906	300.935	323.3	341.077	321.296	343.626	461.814	467.41	398.985	391.374	368.469	382.907	346.305	398.537	385.433	0.122684	-0.186321	0.742132	0.491886	Ndufa6	chr15	-	82350139	82354291
Fxyd1	ENSMUSG00000036570	FXYD domain-containing ion transport regulator 1 [Source:MGI Symbol;Acc:MGI:1889273]	protein_coding	379.639	282.531	346.375	368.012	465.749	493.397	576.478	576.381	490.715	468.827	476.636	423.926	344.139	528.001	465.026	0.518079	0.0708138	0.0040184	0.776274	Fxyd1	chr7	-	31051678	31057199
Apobec2	ENSMUSG00000040694	apolipoprotein B mRNA editing enzyme, catalytic polypeptide 2 [Source:MGI Symbol;Acc:MGI:1343178]	protein_coding	330.259	299.664	364.088	378.644	672.007	721.879	743.778	654.129	964.805	858.265	881.53	864.638	343.164	697.948	892.309	0.912545	1.0263	2.51912e-11	1.28062e-14	Apobec2	chr17	-	48419231	48432728
Ryr1	ENSMUSG00000030592	ryanodine receptor 1, skeletal muscle [Source:MGI Symbol;Acc:MGI:99659]	protein_coding	342.37	340.172	356.221	327.436	213.877	181.998	215.028	229.951	174.707	170.737	200.966	174.929	341.55	210.213	180.335	-0.863979	-1.34322	1.37163e-07	2.67271e-18	Ryr1	chr7	-	29003344	29125179
Uqcr11	ENSMUSG00000020163	ubiquinol-cytochrome c reductase, complex III subunit XI [Source:MGI Symbol;Acc:MGI:1913844]	protein_coding	456.692	261.702	325.532	321.23	404.318	401.698	529.43	537.456	521.749	459.203	467.091	462.879	341.289	468.225	477.731	0.380129	0.153663	0.157518	0.59592	Uqcr11	chr10	-	80402997	80406830
Ftl1	ENSMUSG00000050708	ferritin light polypeptide 1 [Source:MGI Symbol;Acc:MGI:95589]	protein_coding	427.561	298.77	328.31	305.756	336.902	446.111	340.548	352.07	515.011	587.967	523.586	441.466	340.099	368.908	517.007	-0.0587934	0.298213	0.844321	0.0717245	Ftl1	chr7	-	45457944	45459884
Pink1	ENSMUSG00000028756	PTEN induced putative kinase 1 [Source:MGI Symbol;Acc:MGI:1916193]	protein_coding	409.411	312.114	307.589	325.232	209.529	188.216	268.749	265.201	225.841	200.947	286.718	256.896	338.587	232.924	242.6	-0.624222	-0.816632	0.0129034	0.000291531	Pink1	chr4	-	138313409	138326307
Uqcrh	ENSMUSG00000063882	ubiquinol-cytochrome c reductase hinge protein [Source:MGI Symbol;Acc:MGI:1913826]	protein_coding	416.289	274.476	322.161	331.002	477.343	486.907	571.975	584.415	588.051	547.607	506.661	510.578	335.982	530.16	538.224	0.570683	0.338708	0.00180077	0.073287	Uqcrh	chr4	-	116066965	116075071
Actn2	ENSMUSG00000052374	actinin alpha 2 [Source:MGI Symbol;Acc:MGI:109192]	protein_coding	755.554	200.838	214.339	170.472	873.881	1257.46	850.648	847.786	1571.05	1586.3	1460.44	1750.32	335.301	957.444	1592.03	1.45673	1.96474	0.000572376	4.47971e-07	Actn2	chr13	-	12269426	12340760
Tmod4	ENSMUSG00000005628	tropomodulin 4 [Source:MGI Symbol;Acc:MGI:1355285]	protein_coding	284.053	338.141	359.164	356.939	272.846	239.327	342.179	353.867	216.033	222.769	213.904	213.689	334.574	302.055	216.598	-0.267031	-0.929063	0.379037	9.65329e-06	Tmod4	chr3	+	95124476	95129209
Ndufa4	ENSMUSG00000029632	NADH dehydrogenase (ubiquinone) 1 alpha subcomplex, 4 [Source:MGI Symbol;Acc:MGI:107686]	protein_coding	417.794	301.953	315.654	298.3	372.341	352.85	467.675	429.75	430.365	445.498	386.428	435.261	333.425	405.654	424.388	0.227421	-0.00750203	0.331454	0.980848	Ndufa4	chr6	-	11900292	11907497
Cst3	ENSMUSG00000027447	cystatin C [Source:MGI Symbol;Acc:MGI:102519]	protein_coding	354.383	319.275	348.948	305.143	343.84	254.789	368.864	362.471	361.918	388.268	413.676	352.332	331.937	332.491	379.049	-0.0987363	-0.157169	0.7828	0.536071	Cst3	chr2	-	148871722	148875692
Ogdh	ENSMUSG00000020456	oxoglutarate (alpha-ketoglutarate) dehydrogenase (lipoamide) [Source:MGI Symbol;Acc:MGI:1098267]	protein_coding	424.272	272.776	323.256	307.408	277.984	278.347	268.456	267.527	336.022	352.337	356.7	354.894	331.928	273.079	349.988	-0.37301	-0.261824	0.00881213	0.0654681	Ogdh	chr11	+	6291633	6356642
Fabp3	ENSMUSG00000028773	fatty acid binding protein 3, muscle and heart [Source:MGI Symbol;Acc:MGI:95476]	protein_coding	733.239	226.393	202.407	162.356	319.721	421.381	439.475	475.47	321.472	499.399	246.906	461.419	331.099	414.012	382.299	0.28839	-0.081992	0.707487	0.908542	Fabp3	chr4	+	130308595	130315463
Usmg5	ENSMUSG00000071528	upregulated during skeletal muscle growth 5 [Source:MGI Symbol;Acc:MGI:1891435]	protein_coding	360.691	315.204	329.78	310.031	466.517	432.514	547.356	487.606	453.6	485.868	404.35	490.31	328.926	483.498	458.532	0.458086	0.132891	0.00796108	0.519324	Usmg5	chr19	-	47083471	47090625
Idh3a	ENSMUSG00000032279	isocitrate dehydrogenase 3 (NAD+) alpha [Source:MGI Symbol;Acc:MGI:1915084]	protein_coding	316.889	309.916	326.768	349.488	335.863	325.762	339.074	316.738	302.415	315.855	301.977	303.734	325.765	329.359	305.995	-0.0264646	-0.254405	0.899331	0.0124834	Idh3a	chr9	+	54586334	54604661
Rps27	ENSMUSG00000090733	ribosomal protein S27 [Source:MGI Symbol;Acc:MGI:1888676]	protein_coding	371.257	267.145	301.036	347.425	305.853	340.777	392.862	417.929	348.985	360.956	381.579	417.39	321.716	364.355	377.228	0.0916071	-0.105836	0.811469	0.71116	Rps27	chr3	-	90212522	90213651
Pdlim3	ENSMUSG00000031636	PDZ and LIM domain 3 [Source:MGI Symbol;Acc:MGI:1859274]	protein_coding	246.358	382.244	285.56	372.171	445.634	468.281	537.022	572.386	396.791	314.567	407.31	626.098	321.583	505.831	436.191	0.500254	0.0656617	0.214307	0.895999	Pdlim3	chr8	+	45885461	45919548
Cmya5	ENSMUSG00000047419	cardiomyopathy associated 5 [Source:MGI Symbol;Acc:MGI:1923719]	protein_coding	266.07	294.219	350.411	334.611	159.128	131.57	153.439	163.463	148.756	117.986	184.613	172.846	311.328	151.9	156.05	-1.14588	-1.3471	4.22439e-07	5.6492e-10	Cmya5	chr13	-	93040713	93144724
Cryab	ENSMUSG00000032060	crystallin, alpha B [Source:MGI Symbol;Acc:MGI:88516]	protein_coding	452.206	227.808	260.896	269.662	477.822	733.886	610.899	617.578	641.142	499.993	673.488	1176.45	302.643	610.046	747.767	0.92294	0.983169	0.00782601	0.00229722	Cryab	chr9	+	50751325	50756636
Atp5d	ENSMUSG00000003072	ATP synthase, H+ transporting, mitochondrial F1 complex, delta subunit [Source:MGI Symbol;Acc:MGI:1913293]	protein_coding	460.668	209.041	244.534	293.684	341.634	345.202	466.501	498.88	495.695	462.31	450.07	467.669	301.982	413.054	468.936	0.350314	0.257106	0.199221	0.320913	Atp5d	chr10	+	80138632	80145818
Pdk2	ENSMUSG00000038967	pyruvate dehydrogenase kinase, isoenzyme 2 [Source:MGI Symbol;Acc:MGI:1343087]	protein_coding	356.663	259.244	285.788	297.495	249.914	253.974	278.337	293.092	272.318	275.464	311.676	278.881	299.798	268.829	284.585	-0.247233	-0.445685	0.258317	0.00940387	Pdk2	chr11	-	95026258	95041354
Ighm	ENSMUSG00000076617	immunoglobulin heavy constant mu [Source:MGI Symbol;Acc:MGI:96448]	IG_C_gene	303.34	348.152	332.513	210.111	79.0451	29.4614	133.667	132.467	54.0845	82.5068	21.5783	22.9064	298.529	93.66	45.269	-1.7716	-3.16313	0.00241051	8.98474e-10	Ighm	chr12	-	113418558	113422730
Idh3b	ENSMUSG00000027406	isocitrate dehydrogenase 3 (NAD+) beta [Source:MGI Symbol;Acc:MGI:2158650]	protein_coding	392.627	245.356	278.809	272.875	358.037	357.529	386.089	373.697	417.103	430.788	426.482	432.556	297.417	368.838	426.732	0.213277	0.186534	0.27046	0.285199	Idh3b	chr2	-	130279309	130284547
Nrap	ENSMUSG00000049134	nebulin-related anchoring protein [Source:MGI Symbol;Acc:MGI:1098765]	protein_coding	430.527	249.328	254.148	253.903	354.819	432.706	333.399	352.747	419.755	419.757	547.419	557.344	296.976	368.418	486.069	0.214404	0.387756	0.480394	0.086745	Nrap	chr19	-	56320035	56390037
Uqcrfs1	ENSMUSG00000038462	ubiquinol-cytochrome c reductase, Rieske iron-sulfur polypeptide 1 [Source:MGI Symbol;Acc:MGI:1913944]	protein_coding	419.718	243.225	270.123	252.599	429.182	446.048	478.022	473.566	499.477	507.133	491.081	521.566	296.416	456.704	504.814	0.540641	0.439672	0.00422522	0.0166318	Uqcrfs1	chr13	-	30540308	30545362
Cox7b	ENSMUSG00000031231	cytochrome c oxidase subunit VIIb [Source:MGI Symbol;Acc:MGI:1913392]	protein_coding	368.79	250.753	279.744	283.339	364.676	361.745	418.089	416.165	454.115	444.54	423.049	457.911	295.657	390.169	444.904	0.306921	0.249413	0.107579	0.165586	Cox7b	chrX	+	106015700	106022450
Gm24270	ENSMUSG00000076281	predicted gene, 24270 [Source:MGI Symbol;Acc:MGI:5454047]	miRNA	366.387	222.286	200.273	384.928	287.381	305.817	359.169	482.819	441.934	275.101	234.394	383.363	293.469	358.797	333.698	0.212369	-0.151386	0.723018	0.763381	Gm24270	chr9	-	56223715	56223771
Rpl26	ENSMUSG00000060938	ribosomal protein L26 [Source:MGI Symbol;Acc:MGI:106022]	protein_coding	250.442	271.195	322.669	328.857	334.654	398.753	454.757	441.849	388.096	394.268	380.959	409.742	293.291	407.503	393.266	0.369085	0.0661623	0.15449	0.836363	Rpl26	chr11	+	68901583	68906989
Rpl3l	ENSMUSG00000002500	ribosomal protein L3-like [Source:MGI Symbol;Acc:MGI:1913461]	protein_coding	319.972	263.343	287.937	300.396	264.25	281.959	341.619	348.652	282.053	254.444	279.593	245.319	292.912	309.12	265.352	-0.019582	-0.496335	0.964104	0.00795483	Rpl3l	chr17	+	24727820	24736143
Myom1	ENSMUSG00000024049	myomesin 1 [Source:MGI Symbol;Acc:MGI:1341430]	protein_coding	281.292	266.998	303.246	318.324	269.709	281.451	232.389	255.331	307.752	272.602	345.585	320.837	292.465	259.72	311.694	-0.288125	-0.243658	0.0981235	0.135256	Myom1	chr17	+	71019521	71126856
Hspa8	ENSMUSG00000015656	heat shock protein 8 [Source:MGI Symbol;Acc:MGI:105384]	protein_coding	367.575	248.878	272.868	268.655	284.609	242.23	421.532	401.491	360.18	292.387	268.79	262.561	289.494	337.465	295.979	0.188872	-0.279699	0.669072	0.39259	Hspa8	chr9	+	40800984	40810087
Atp5f1	ENSMUSG00000000563	ATP synthase, H+ transporting, mitochondrial F0 complex, subunit B1 [Source:MGI Symbol;Acc:MGI:1100495]	protein_coding	314.201	308.416	237.023	284.269	336.081	328.68	321.976	343.851	413.128	387.219	371.642	340.013	285.977	332.647	378	0.115809	0.0389028	0.601514	0.85724	Atp5f1	chr3	-	105942698	105960099
Eif1	ENSMUSG00000035530	eukaryotic translation initiation factor 1 [Source:MGI Symbol;Acc:MGI:105125]	protein_coding	313.245	270.567	258.3	297.783	186.935	156.362	270.665	221.792	187.225	165.276	231.791	231.741	284.974	208.938	204.008	-0.552783	-0.844067	0.0666971	0.0010206	Eif1	chr11	+	100319885	100322096
Phkg1	ENSMUSG00000025537	phosphorylase kinase gamma 1 [Source:MGI Symbol;Acc:MGI:97579]	protein_coding	216.284	289.211	314.348	308.855	231.452	197.141	246.193	253.476	189.015	181.238	184.777	153.321	282.174	232.065	177.088	-0.416947	-1.07234	0.118932	3.32788e-07	Phkg1	chr5	-	129863421	129898549
Ndufb10	ENSMUSG00000040048	NADH dehydrogenase (ubiquinone) 1 beta subcomplex, 10 [Source:MGI Symbol;Acc:MGI:1915592]	protein_coding	369.222	215.959	255.01	267.87	302.634	353.894	428.447	316.666	442.038	417.91	384.324	379.168	277.015	350.41	405.86	0.269357	0.197629	0.284414	0.39963	Ndufb10	chr17	-	24722060	24724478
Sar1b	ENSMUSG00000020386	secretion associated Ras related GTPase 1B [Source:MGI Symbol;Acc:MGI:1913647]	protein_coding	196.51	348.705	265.682	283.869	217.472	178.429	215.509	198.456	148.365	120.208	163.664	181.28	273.692	202.466	153.379	-0.560187	-1.19691	0.0738623	2.76606e-06	Sar1b	chr11	+	51763687	51791925
Ifitm10	ENSMUSG00000045777	interferon induced transmembrane protein 10 [Source:MGI Symbol;Acc:MGI:2444776]	protein_coding	293.239	264.084	289.146	246.662	243.795	279.785	265.551	248.51	290.168	294.92	321.632	411.26	273.283	259.41	329.495	-0.205599	-0.0890669	0.421758	0.727574	Ifitm10	chr7	-	142325837	142388038
Ndufs7	ENSMUSG00000020153	NADH dehydrogenase (ubiquinone) Fe-S protein 7 [Source:MGI Symbol;Acc:MGI:1922656]	protein_coding	364.457	220.748	239.297	260.179	254.746	270.559	357.197	379.393	357.519	317.122	359.547	375.255	271.17	315.474	352.361	0.120277	0.02157	0.775631	0.956315	Ndufs7	chr10	+	80249121	80256794
Sdha	ENSMUSG00000021577	succinate dehydrogenase complex, subunit A, flavoprotein (Fp) [Source:MGI Symbol;Acc:MGI:1914195]	protein_coding	352.923	240.304	246.735	241.399	289.695	285.16	266.144	259.722	307.545	339.648	315.829	334.62	270.34	275.18	324.411	-0.078023	-0.0714809	0.70042	0.661798	Sdha	chr13	-	74322254	74350280
Rps3a1	ENSMUSG00000028081	ribosomal protein S3A1 [Source:MGI Symbol;Acc:MGI:1202063]	protein_coding	268.545	248.576	267.21	296.9	288.565	328.654	341.178	327.404	295.35	306.274	303.965	343.497	270.308	321.45	312.271	0.143596	-0.141278	0.563848	0.492377	Rps3a1	chr3	-	86137940	86142702
Ccng1	ENSMUSG00000020326	cyclin G1 [Source:MGI Symbol;Acc:MGI:102890]	protein_coding	211.675	340.756	267.011	244.389	291.402	238.942	227.045	203.091	211.487	206.049	187.468	196.297	265.958	240.12	200.325	-0.282879	-0.774556	0.301545	0.00010952	Ccng1	chr11	-	40748552	40755311
Rpl24	ENSMUSG00000098274	ribosomal protein L24 [Source:MGI Symbol;Acc:MGI:1915443]	protein_coding	283.214	232.789	261.298	281.663	247.085	272.997	346.628	356.807	293.148	291.428	291.643	321.351	264.741	305.879	299.393	0.10138	-0.166443	0.785733	0.526224	Rpl24	chr16	+	55966275	56008913
Pdha1	ENSMUSG00000031299	pyruvate dehydrogenase E1 alpha 1 [Source:MGI Symbol;Acc:MGI:97532]	protein_coding	343.704	243.842	248.778	219.515	356.745	307.51	309.582	306.15	404.186	374.456	379.371	400.254	263.96	319.997	389.567	0.183131	0.225071	0.314793	0.13827	Pdha1	chrX	-	160122209	160138413
Rpl32	ENSMUSG00000057841	ribosomal protein L32 [Source:MGI Symbol;Acc:MGI:98038]	protein_coding	279.824	229.879	257.881	268.593	277.233	327.665	331.196	337.969	278.561	308.784	281.091	308.305	259.044	318.516	294.185	0.214353	-0.152622	0.282766	0.415883	Rpl32	chr6	-	115805505	115808747
Rps24	ENSMUSG00000025290	ribosomal protein S24 [Source:MGI Symbol;Acc:MGI:98147]	protein_coding	279.569	216.889	247.193	291.483	254.569	274.969	335.788	318.489	272.501	277.365	267.265	299.684	258.783	295.954	279.204	0.15056	-0.1212	0.568679	0.593964	Rps24	chr14	+	24490681	24496146
Chchd2	ENSMUSG00000070493	coiled-coil-helix-coiled-coil-helix domain containing 2 [Source:MGI Symbol;Acc:MGI:1261428]	protein_coding	310.417	239.887	250.68	229.277	273.535	277.41	326.084	307.799	281.896	268.785	266.322	298.363	257.565	296.207	278.842	0.11803	-0.230108	0.642564	0.198174	Chchd2	chr5	-	129881156	129887470
Atp5j2	ENSMUSG00000038690	ATP synthase, H+ transporting, mitochondrial F0 complex, subunit F2 [Source:MGI Symbol;Acc:MGI:1927558]	protein_coding	351.759	164.182	250.742	260.181	347.434	264.437	323.64	452.159	471.515	451.672	317.229	329.354	256.716	346.918	392.443	0.34362	0.265223	0.358658	0.43583	Atp5j2	chr5	-	145183698	145192062
Rpl13	ENSMUSG00000000740	ribosomal protein L13 [Source:MGI Symbol;Acc:MGI:105922]	protein_coding	286.469	217.13	238.835	282.944	239.969	321.822	338.136	335.947	287.823	283.874	287.815	316.213	256.344	308.969	293.931	0.176163	-0.144834	0.557745	0.574652	Rpl13	chr8	+	123102350	123105244
Art1	ENSMUSG00000030996	ADP-ribosyltransferase 1 [Source:MGI Symbol;Acc:MGI:107511]	protein_coding	284.119	243.58	254.679	239.926	218.93	223.492	286.154	293.353	227.059	231.632	276.19	248.19	255.576	255.482	245.768	-0.0970809	-0.393531	0.795362	0.0710493	Art1	chr7	+	102101743	102113933
Uqcrc2	ENSMUSG00000030884	ubiquinol cytochrome c reductase core protein 2 [Source:MGI Symbol;Acc:MGI:1914253]	protein_coding	346.475	218.331	232.956	224.272	357.939	354.615	349.639	316.513	385.713	429.745	376.13	414.653	255.509	344.676	401.56	0.334653	0.318154	0.0325932	0.0291916	Uqcrc2	chr7	+	120635176	120659524
Atp5g2	ENSMUSG00000062683	ATP synthase, H+ transporting, mitochondrial F0 complex, subunit C2 (subunit 9) [Source:MGI Symbol;Acc:MGI:1915192]	protein_coding	299.048	216.09	243.593	252.79	288.234	298.897	373.627	386.709	320.924	310.557	317.541	271.026	252.88	336.867	305.012	0.328979	-0.0730712	0.163697	0.796831	Atp5g2	chr15	-	102662864	102672352
Atp5j	ENSMUSG00000022890	ATP synthase, H+ transporting, mitochondrial F0 complex, subunit F [Source:MGI Symbol;Acc:MGI:107777]	protein_coding	283.533	238.887	234.701	254.302	346.056	304.152	605.897	323.817	317.786	305.457	311.829	349.686	252.856	394.981	321.189	0.430959	0.0271669	0.0472751	0.929541	Atp5j	chr16	-	84827866	84835625
Atp1a2	ENSMUSG00000007097	ATPase, Na+/K+ transporting, alpha 2 polypeptide [Source:MGI Symbol;Acc:MGI:88106]	protein_coding	295.384	199.851	287.685	228.438	339.467	320.153	314.939	306.268	400.741	383.306	423.899	382.304	252.84	320.207	397.563	0.251988	0.319591	0.11029	0.0193052	Atp1a2	chr1	-	172271709	172298064
Dhrs7c	ENSMUSG00000033044	dehydrogenase/reductase (SDR family) member 7C [Source:MGI Symbol;Acc:MGI:1915710]	protein_coding	203.869	226.565	292.246	286.432	317.156	319.201	339.594	324.287	309.625	292.982	224.454	230.533	252.278	325.06	264.399	0.234317	-0.329917	0.436537	0.164111	Dhrs7c	chr11	+	67798187	67816002
Rpl18a	ENSMUSG00000045128	ribosomal protein L18A [Source:MGI Symbol;Acc:MGI:1924058]	protein_coding	270.073	204.874	253.973	278.657	274.217	299.721	342.216	389.803	391.748	321.97	307.229	384.159	251.894	326.489	351.277	0.185856	-0.101518	0.556365	0.728325	Rpl18a	chr8	-	70894722	70897412
Rpl36	ENSMUSG00000057863	ribosomal protein L36 [Source:MGI Symbol;Acc:MGI:1860603]	protein_coding	298.032	205.756	233.555	264.143	213.362	272.848	292.059	314.374	284.552	280.632	277.094	304.505	250.372	273.161	286.696	0.038465	-0.144172	0.932397	0.589635	Rpl36	chr17	+	56613395	56614243
Cox5b	ENSMUSG00000061518	cytochrome c oxidase subunit Vb [Source:MGI Symbol;Acc:MGI:88475]	protein_coding	359.009	181.893	228.102	231.232	304.758	331.692	373.306	385.201	375.488	381.147	355.266	344.514	250.059	348.739	364.104	0.408963	0.213244	0.0967822	0.403975	Cox5b	chr1	+	36691484	36693681
Mdh1	ENSMUSG00000020321	malate dehydrogenase 1, NAD (soluble) [Source:MGI Symbol;Acc:MGI:97051]	protein_coding	384.562	193.694	218.652	195.802	339.28	371.122	349.249	330.707	515.893	513.997	510.488	566.693	248.178	347.589	526.768	0.40272	0.764418	0.0958837	0.000111983	Mdh1	chr11	-	21556787	21572367
Stac3	ENSMUSG00000040287	SH3 and cysteine rich domain 3 [Source:MGI Symbol;Acc:MGI:3606571]	protein_coding	200.701	248.799	269.243	272.587	217.624	200.735	242.856	245.869	201.481	183.238	180.844	187.467	247.833	226.771	188.258	-0.224032	-0.791082	0.481524	0.000194868	Stac3	chr10	+	127501686	127508823
Ank1	ENSMUSG00000031543	ankyrin 1, erythroid [Source:MGI Symbol;Acc:MGI:88024]	protein_coding	217.068	271.896	205.117	294.016	150.813	201.643	162.82	176.495	197.841	133.524	131.762	126.932	247.024	172.943	147.515	-0.561019	-1.0794	0.0275869	5.45124e-07	Ank1	chr8	+	22974844	23150497
Bin1	ENSMUSG00000024381	bridging integrator 1 [Source:MGI Symbol;Acc:MGI:108092]	protein_coding	264.343	265.548	206.975	250.187	286.997	328.254	328.114	353.541	297.921	260.548	284.597	308.457	246.763	324.227	287.881	0.293496	-0.121709	0.191282	0.611109	Bin1	chr18	+	32377217	32435736
Gpx4	ENSMUSG00000075706	glutathione peroxidase 4 [Source:MGI Symbol;Acc:MGI:104767]	protein_coding	317.708	194.103	255.334	216.475	216.946	221.32	279.977	295.98	206.256	232.588	243.403	250.519	245.905	253.556	233.191	-0.0338366	-0.406524	0.945598	0.0849256	Gpx4	chr10	+	80047166	80056439
Hfe2	ENSMUSG00000038403	hemochromatosis type 2 (juvenile) [Source:MGI Symbol;Acc:MGI:1916835]	protein_coding	238.927	268.936	246.278	229.35	188.551	166.883	252.27	253.637	140.748	150.095	138.752	140.138	245.873	215.335	142.433	-0.283688	-1.14274	0.362877	8.67911e-08	Hfe2	chr3	+	96525172	96529210
Gm15920	ENSMUSG00000080893	predicted gene 15920 [Source:MGI Symbol;Acc:MGI:3801934]	processed_pseudogene	333.147	262.261	181.848	204.507	329.898	339.616	436.192	418.425	335.149	363.124	264.535	376.258	245.441	381.033	334.767	0.553236	0.111907	0.0517686	0.753461	Gm15920	chr5	+	130188395	130188796
Ndufb11	ENSMUSG00000031059	NADH dehydrogenase (ubiquinone) 1 beta subcomplex, 11 [Source:MGI Symbol;Acc:MGI:1349919]	protein_coding	301.592	210.066	234.366	222.822	260.706	261.497	331.385	345.24	322.648	297.764	310.702	316.237	242.211	299.707	311.838	0.225653	0.0275496	0.411262	0.930086	Ndufb11	chrX	-	20615326	20617619
Rps17	ENSMUSG00000061787	ribosomal protein S17 [Source:MGI Symbol;Acc:MGI:1309526]	protein_coding	240.616	223.213	219.685	284.385	209.077	285.218	332.35	271.568	234.171	245.118	227.25	249.48	241.975	274.553	239.005	0.0514479	-0.394741	0.896244	0.0497261	Rps17	chr7	-	81342732	81345254
Vdac3	ENSMUSG00000008892	voltage-dependent anion channel 3 [Source:MGI Symbol;Acc:MGI:106922]	protein_coding	231.641	259.019	226.552	242.574	201.67	197.198	241.805	218.283	178.632	175.501	187.225	193.431	239.947	214.739	183.698	-0.266409	-0.736448	0.236744	1.13518e-05	Vdac3	chr8	-	22577075	22593813
Rps5	ENSMUSG00000012848	ribosomal protein S5 [Source:MGI Symbol;Acc:MGI:1097682]	protein_coding	234.857	214.379	252.356	258.107	273.548	294.02	348.331	357.306	268.308	303.495	305.724	319.481	239.925	318.301	299.252	0.29464	-0.00957482	0.215263	0.976803	Rps5	chr7	+	12922290	12926686
Nme2	ENSMUSG00000020857	NME/NM23 nucleoside diphosphate kinase 2 [Source:MGI Symbol;Acc:MGI:97356]	protein_coding	311.431	207.184	215.213	221.398	238.414	265.93	321.718	332.496	331.493	218.887	336.928	368.695	238.807	289.639	314.001	0.257555	0.148921	0.423397	0.624411	Nme2	chr11	-	93949814	93968521
Rpl8	ENSMUSG00000003970	ribosomal protein L8 [Source:MGI Symbol;Acc:MGI:1350927]	protein_coding	259.048	201.776	231.776	255.759	225.408	280.349	288.454	295.184	271.794	283.682	274.866	295.422	237.09	272.349	281.441	0.103214	-0.0978029	0.730777	0.681473	Rpl8	chr15	+	76904071	76906318
Rps4x	ENSMUSG00000031320	ribosomal protein S4, X-linked [Source:MGI Symbol;Acc:MGI:98158]	protein_coding	239.126	212.637	246.626	247.872	273.535	312.05	286.412	281.169	277.775	311.666	271.613	289.889	236.565	288.291	287.736	0.173872	-0.0690178	0.26304	0.673157	Rps4x	chrX	-	102184941	102189394
Rps26	ENSMUSG00000025362	ribosomal protein S26 [Source:MGI Symbol;Acc:MGI:1351628]	protein_coding	242.596	209.17	238.468	255.405	276.91	318.261	333.862	349.744	286.579	301.248	284.668	311.112	236.41	319.694	295.901	0.335123	-0.0250697	0.0902523	0.926414	Rps26	chr10	-	128624530	128626506
Ybx1	ENSMUSG00000028639	Y box protein 1 [Source:MGI Symbol;Acc:MGI:99146]	protein_coding	269.736	215.453	228.873	230.818	177.492	209.387	251.246	240.288	241.148	213.949	260.283	281.866	236.22	219.603	249.312	-0.194561	-0.260539	0.538813	0.291376	Ybx1	chr4	-	119277981	119294604
Got2	ENSMUSG00000031672	glutamatic-oxaloacetic transaminase 2, mitochondrial [Source:MGI Symbol;Acc:MGI:95792]	protein_coding	335.086	178.941	215.328	213.554	372.433	406.48	357.256	342.942	540.842	459.825	551.929	611.569	235.727	369.778	541.041	0.555466	0.875683	0.00588867	9.37538e-07	Got2	chr8	-	95864134	95888547
Ndufa13	ENSMUSG00000036199	NADH dehydrogenase (ubiquinone) 1 alpha subcomplex, 13 [Source:MGI Symbol;Acc:MGI:1914434]	protein_coding	280.041	192.969	238.497	230.861	223.454	227.749	321.097	343.224	286.587	247.714	278.256	266.44	235.592	278.881	269.749	0.166793	-0.143651	0.670383	0.654849	Ndufa13	chr8	-	69894180	69902558
Mrpl42	ENSMUSG00000062981	mitochondrial ribosomal protein L42 [Source:MGI Symbol;Acc:MGI:1333774]	protein_coding	250.948	218.418	229.358	240.88	229.459	241.07	289.811	281.467	230.211	240.711	225.349	246.802	234.901	260.452	235.768	0.0530551	-0.342166	0.876421	0.0590984	Mrpl42	chr10	-	95480806	95501927
Cacna1s	ENSMUSG00000026407	calcium channel, voltage-dependent, L type, alpha 1S subunit [Source:MGI Symbol;Acc:MGI:88294]	protein_coding	219.468	209.365	241.859	266.687	198.054	211.629	190.586	195.328	148.391	154.087	151.796	132.812	234.345	198.899	146.771	-0.378343	-1.08079	0.0180488	2.47234e-16	Cacna1s	chr1	+	136052750	136119822
Jph2	ENSMUSG00000017817	junctophilin 2 [Source:MGI Symbol;Acc:MGI:1891496]	protein_coding	194.285	240.403	244.736	254.542	136.708	148.498	170.781	168.313	122.574	100.444	114.682	130.745	233.492	156.075	117.111	-0.69018	-1.351	0.0028862	2.68996e-11	Jph2	chr2	-	163336242	163397993
Ndufa3	ENSMUSG00000035674	NADH dehydrogenase (ubiquinone) 1 alpha subcomplex, 3 [Source:MGI Symbol;Acc:MGI:1913341]	protein_coding	316.805	172.433	219.476	220.38	232.202	224.905	333.742	347.777	304.551	279.637	282.311	291.973	232.274	284.657	289.618	0.219031	-0.0327113	0.57787	0.936583	Ndufa3	chr7	+	3617373	3620327
Park7	ENSMUSG00000028964	Parkinson disease (autosomal recessive, early onset) 7 [Source:MGI Symbol;Acc:MGI:2135637]	protein_coding	208.256	249.017	241.698	229.398	279.705	240.952	288.303	417.397	160.386	157.19	209.498	141.708	232.092	306.589	167.195	0.297175	-0.876573	0.419518	0.000626538	Park7	chr4	-	150897133	150914437
Lamp1	ENSMUSG00000031447	lysosomal-associated membrane protein 1 [Source:MGI Symbol;Acc:MGI:96745]	protein_coding	226.048	233.256	239.482	221.301	185.467	174.052	176.987	177.899	181.911	173.884	203.279	214.087	230.022	178.601	193.291	-0.478186	-0.601049	0.00234751	3.02722e-05	Lamp1	chr8	+	13159161	13175338
Asb2	ENSMUSG00000021200	ankyrin repeat and SOCS box-containing 2 [Source:MGI Symbol;Acc:MGI:1929743]	protein_coding	238.36	203.436	217.824	256.005	145.216	117.78	189.162	215.444	138.655	131.466	182.919	174.932	228.906	166.9	156.993	-0.555426	-0.887408	0.0948991	0.00144491	Asb2	chr12	-	103321142	103356001
Eef1a1	ENSMUSG00000037742	eukaryotic translation elongation factor 1 alpha 1 [Source:MGI Symbol;Acc:MGI:1096881]	protein_coding	243.601	236.307	250.968	171.562	498.297	438.424	173.618	165.206	382.346	515.241	374.436	330.215	225.609	318.886	400.56	0.433923	0.800782	0.262857	0.00811945	Eef1a1	chr9	-	78478449	78489151
Ubb	ENSMUSG00000019505	ubiquitin B [Source:MGI Symbol;Acc:MGI:98888]	protein_coding	207.954	206.625	254.25	229.88	244.698	243.137	263.789	260.148	238.586	263.543	283.955	275.666	224.677	252.943	265.438	0.0593818	-0.111521	0.856513	0.617049	Ubb	chr11	+	62551171	62553213
Ndufa2	ENSMUSG00000014294	NADH dehydrogenase (ubiquinone) 1 alpha subcomplex, 2 [Source:MGI Symbol;Acc:MGI:1343103]	protein_coding	284.857	180.639	211.474	213.626	275.249	288.373	396.201	421.447	342.505	315.336	309.081	307.616	222.649	345.318	318.634	0.559882	0.180504	0.0325932	0.552499	Ndufa2	chr18	-	36742332	36744557
Rpl31	ENSMUSG00000073702	ribosomal protein L31 [Source:MGI Symbol;Acc:MGI:2149632]	protein_coding	239.813	186.478	207.412	247.251	203.663	251.752	279.849	314.406	247	258.502	253.815	283.253	220.238	262.417	260.642	0.236948	-0.0316255	0.297145	0.907241	Rpl31	chr1	+	39367842	39371911
Fabp4	ENSMUSG00000062515	fatty acid binding protein 4, adipocyte [Source:MGI Symbol;Acc:MGI:88038]	protein_coding	523.095	122.018	126.696	107.898	209.185	147.158	177.555	132.349	290.062	592.811	315.982	258.156	219.927	166.562	364.252	-0.424709	0.427271	0.562952	0.481482	Fabp4	chr3	-	10204088	10208576
Rtn4	ENSMUSG00000020458	reticulon 4 [Source:MGI Symbol;Acc:MGI:1915835]	protein_coding	149.75	302.354	217.538	209.506	249.749	233.561	213.604	149.017	191.934	192.072	187.773	194.438	219.787	211.483	191.554	-0.0190938	-0.260846	0.976218	0.432012	Rtn4	chr11	+	29692947	29744331
Eef1g	ENSMUSG00000071644	eukaryotic translation elongation factor 1 gamma [Source:MGI Symbol;Acc:MGI:1914410]	protein_coding	243.014	209.814	208.943	214.062	318.344	363.785	383.523	389.501	341.528	367.506	315.109	344.103	218.958	363.788	342.061	0.631207	0.29277	1.80027e-05	0.0674916	Eef1g	chr19	+	8967041	8978479
Coq9	ENSMUSG00000031782	coenzyme Q9 [Source:MGI Symbol;Acc:MGI:1915164]	protein_coding	294.381	180.773	203.248	197.343	240.052	252.056	269.351	261.209	309.334	301.246	302.251	297.376	218.936	255.667	302.552	0.108445	0.10531	0.687763	0.625436	Coq9	chr8	+	94838321	94854895
Slc2a4	ENSMUSG00000018566	solute carrier family 2 (facilitated glucose transporter), member 4 [Source:MGI Symbol;Acc:MGI:95758]	protein_coding	247.244	182.525	225.174	219.692	164.97	199.617	220.437	220.044	253.862	230.232	298.415	275.861	218.658	201.267	264.592	-0.223768	-0.0896298	0.400338	0.740623	Slc2a4	chr11	-	69942539	69948188
Ube2b	ENSMUSG00000020390	ubiquitin-conjugating enzyme E2B [Source:MGI Symbol;Acc:MGI:102944]	protein_coding	189.058	238.442	215.909	231.148	187.281	153.974	193.131	179.402	143.51	135.4	170.123	165.894	218.639	178.447	153.732	-0.41763	-0.906416	0.0938646	6.43898e-06	Ube2b	chr11	-	51985497	52000762
Uqcrq	ENSMUSG00000044894	ubiquinol-cytochrome c reductase, complex III subunit VII [Source:MGI Symbol;Acc:MGI:107807]	protein_coding	340.469	166.722	188.998	177.225	283.227	271.474	383.57	422.542	374.97	350.021	372.978	383.317	218.354	340.203	370.321	0.627934	0.442891	0.0230633	0.105391	Uqcrq	chr11	-	53427922	53430831
Tceb2	NA	NA	NA	194.577	214.796	205.47	254.885	154.329	166.19	190.42	200.995	161.503	156.769	159.097	160.954	217.432	177.983	159.581	-0.394127	-0.803947	0.105967	4.58583e-05	Tceb2	chr17	-	23824740	23829109
Gbas	NA	NA	NA	244.933	196.162	223.767	200.653	250.093	233.081	221.1	213.998	298.678	243.333	284.831	312.387	216.379	229.568	284.807	-0.00307074	0.0835654	0.992374	0.623392	Gbas	chr5	+	129725063	129758327
Cacng1	ENSMUSG00000020722	calcium channel, voltage-dependent, gamma subunit 1 [Source:MGI Symbol;Acc:MGI:1206582]	protein_coding	150.091	218.334	263.871	232.311	251.16	259.801	325.213	370.007	199.439	231.165	241.123	313.362	216.152	301.545	246.272	0.374532	-0.170591	0.366336	0.681313	Cacng1	chr11	-	107703218	107716522
Ndufa8	ENSMUSG00000026895	NADH dehydrogenase (ubiquinone) 1 alpha subcomplex, 8 [Source:MGI Symbol;Acc:MGI:1915625]	protein_coding	295.707	181.906	193.568	191.691	222.826	238.305	335.871	323.233	298.148	295.592	271.382	276.957	215.718	280.059	285.52	0.305859	0.0712075	0.334463	0.841802	Ndufa8	chr2	-	36036326	36049406
Ndufv3	ENSMUSG00000024038	NADH dehydrogenase (ubiquinone) flavoprotein 3 [Source:MGI Symbol;Acc:MGI:1890894]	protein_coding	276.549	159.713	193.268	233.12	207.715	210.289	287.918	298.551	221.545	238.045	225.287	226.084	215.663	251.118	227.74	0.160451	-0.224256	0.677333	0.43777	Ndufv3	chr17	+	31520115	31531326
Gm10039	ENSMUSG00000091478	predicted pseudogene 10039 [Source:MGI Symbol;Acc:MGI:3704382]	processed_pseudogene	306.379	163.237	199.567	191.713	253.57	282.691	344.533	354.418	365.345	335.858	347.25	410.511	215.224	308.803	364.741	0.449215	0.436695	0.114118	0.0914363	Gm10039	chr11	-	100361716	100362126
Anapc5	ENSMUSG00000029472	anaphase-promoting complex subunit 5 [Source:MGI Symbol;Acc:MGI:1929722]	protein_coding	168.036	206.393	239.035	246.966	114.144	113.104	140.535	132.641	119.267	91.187	145.099	136.72	215.108	125.106	123.068	-0.887932	-1.20906	0.00155567	2.3595e-06	Anapc5	chr5	-	122787459	122821339
Jsrp1	ENSMUSG00000020216	junctional sarcoplasmic reticulum protein 1 [Source:MGI Symbol;Acc:MGI:1916700]	protein_coding	195.741	198.733	216.954	248.935	179.804	259.3	314.08	387.27	238.972	186.638	260.681	272.415	215.091	285.114	239.676	0.284651	-0.161903	0.505558	0.683909	Jsrp1	chr10	-	80808496	80813498
Hspb8	ENSMUSG00000041548	heat shock protein 8 [Source:MGI Symbol;Acc:MGI:2135756]	protein_coding	198.791	266.504	193.884	189.852	368.58	415.555	411.127	453.538	294.966	271.316	297.108	380.174	212.258	412.2	310.891	0.849994	0.202183	0.000232089	0.484134	Hspb8	chr5	-	116408491	116422864
Rps14	ENSMUSG00000024608	ribosomal protein S14 [Source:MGI Symbol;Acc:MGI:98107]	protein_coding	239.5	190.169	207.854	211.285	233.85	255.824	301.446	300.048	263.681	275.805	254.397	240.432	212.202	272.792	258.579	0.271635	-0.0626092	0.200981	0.802707	Rps14	chr18	+	60774510	60778546
Rpl23a	ENSMUSG00000058546	ribosomal protein L23A [Source:MGI Symbol;Acc:MGI:3040672]	protein_coding	236.56	191.818	209.899	200.708	254.282	285.552	309.315	310.635	273.395	277.651	269.295	279.207	209.746	289.946	274.887	0.35443	0.0280278	0.0362745	0.905802	Rpl23a	chr11	-	78180932	78183584
Sqstm1	ENSMUSG00000015837	sequestosome 1 [Source:MGI Symbol;Acc:MGI:107931]	protein_coding	219.845	221.314	207.976	188.921	181.099	196.747	198.505	202.787	168.089	177.45	227.862	223.638	209.514	194.785	199.26	-0.208874	-0.419443	0.428447	0.030746	Sqstm1	chr11	-	50199366	50210827
Ndufa7	ENSMUSG00000041881	NADH dehydrogenase (ubiquinone) 1 alpha subcomplex, 7 (B14.5a) [Source:MGI Symbol;Acc:MGI:1913666]	protein_coding	250.472	169.844	209.359	204.571	219.58	221.908	267.869	278.649	262.454	258.552	250.891	272.474	208.561	247.002	261.093	0.16067	-0.0135749	0.569891	0.965709	Ndufa7	chr17	+	33824591	33838316
Sdhd	ENSMUSG00000000171	succinate dehydrogenase complex, subunit D, integral membrane protein [Source:MGI Symbol;Acc:MGI:1914175]	protein_coding	263.846	186.619	188.444	184.691	281.177	300.551	286.842	272.613	330.419	347.043	293.919	306.784	205.9	285.296	319.541	0.372247	0.294645	0.0028115	0.0156496	Sdhd	chr9	-	50596357	50603812
Trim54	ENSMUSG00000062077	tripartite motif-containing 54 [Source:MGI Symbol;Acc:MGI:1889623]	protein_coding	214.984	203.551	197.708	203.501	146.186	157.039	205.803	218.761	172.867	151.371	195.971	198.924	204.936	181.947	179.783	-0.260491	-0.533307	0.437821	0.0299639	Trim54	chr5	+	31116712	31137630
Rps6	ENSMUSG00000028495	ribosomal protein S6 [Source:MGI Symbol;Acc:MGI:98159]	protein_coding	215.243	185.62	205.685	213.106	201.597	245.158	262.249	247.831	231.477	243.219	234.373	253.34	204.914	239.209	240.602	0.125602	-0.114753	0.634078	0.597756	Rps6	chr4	-	86854660	86857412
Cox7a2	ENSMUSG00000032330	cytochrome c oxidase subunit VIIa 2 [Source:MGI Symbol;Acc:MGI:1316715]	protein_coding	273.424	175.799	171.749	192.652	275.021	292.642	343.341	334.682	324.759	338.164	275.69	299.839	203.406	311.422	309.613	0.533776	0.272607	0.00863522	0.206289	Cox7a2	chr9	-	79755361	79759878
Gm13340	ENSMUSG00000083563	predicted gene 13340 [Source:MGI Symbol;Acc:MGI:3650227]	unprocessed_pseudogene	407.723	192.84	77.682	134.1	199.562	110.612	53.1381	167.845	22.0406	202.441	54.2664	186.977	203.086	132.789	116.431	-0.688261	-1.1075	0.561571	0.211495	Gm13340	chr2	-	22588103	22589647
Kif1c	ENSMUSG00000020821	kinesin family member 1C [Source:MGI Symbol;Acc:MGI:1098260]	protein_coding	206.394	177.286	210.754	214.145	119.813	118.415	132.931	140.763	131.049	120.424	149.958	149.962	202.145	127.981	137.848	-0.745116	-0.93599	0.000104995	1.96751e-07	Kif1c	chr11	+	70700548	70731964
Klhl41	ENSMUSG00000075307	kelch-like 41 [Source:MGI Symbol;Acc:MGI:2683854]	protein_coding	199.483	203.296	214.754	187.467	351.891	382.814	350.838	360.801	373.093	326.89	410.011	450.61	201.25	361.586	390.151	0.733433	0.609662	8.12159e-06	0.000175049	Klhl41	chr2	+	69670120	69684230
Rpsa	ENSMUSG00000032518	ribosomal protein SA [Source:MGI Symbol;Acc:MGI:105381]	protein_coding	208.025	185.002	170.967	240.144	266.813	402.116	323.413	337.409	236.247	264.41	269.639	318.142	201.035	332.438	272.11	0.408982	0.082718	0.0155912	0.701046	Rpsa	chr9	+	120127689	120132369
Sucla2	ENSMUSG00000022110	succinate-Coenzyme A ligase, ADP-forming, beta subunit [Source:MGI Symbol;Acc:MGI:1306775]	protein_coding	199.567	211.89	198.762	189.406	287.942	253.056	231.1	219.901	243.415	264.026	225.025	249.982	199.906	248	245.612	0.139637	-0.142027	0.390478	0.305928	Sucla2	chr14	+	73525319	73596142
Ndufs3	ENSMUSG00000005510	NADH dehydrogenase (ubiquinone) Fe-S protein 3 [Source:MGI Symbol;Acc:MGI:1915599]	protein_coding	247.986	179.311	179.501	189.597	201.717	232.096	263.391	272.093	228.601	277.007	259.714	256.792	199.099	242.324	255.529	0.123032	-0.0774255	0.696722	0.778329	Ndufs3	chr2	-	90894634	90904827
Slc25a11	ENSMUSG00000014606	solute carrier family 25 (mitochondrial carrier oxoglutarate carrier), member 11 [Source:MGI Symbol;Acc:MGI:1915113]	protein_coding	254.036	155.9	187.94	194.649	247.712	260.932	230.954	226.291	294.84	280.845	279.531	266.838	198.131	241.472	280.514	0.198125	0.178427	0.212721	0.214929	Slc25a11	chr11	-	70644196	70647479
Gm12338	ENSMUSG00000081485	predicted gene 12338 [Source:MGI Symbol;Acc:MGI:3650622]	processed_pseudogene	261.263	160.386	188.76	181.047	257.822	251.381	348.833	364.617	346.185	290.78	276.544	300.986	197.864	305.663	303.624	0.554355	0.284114	0.0356252	0.307189	Gm12338	chr11	-	75599763	75599954
Aimp2	ENSMUSG00000029610	aminoacyl tRNA synthetase complex-interacting multifunctional protein 2 [Source:MGI Symbol;Acc:MGI:2385237]	protein_coding	164.742	239.033	196.134	189.981	203.893	209.375	245.906	230.44	136.156	133.326	107.307	127.328	197.473	222.404	126.029	0.0682084	-0.998844	0.873034	7.13318e-07	Aimp2	chr5	-	143902704	143909847
Tecr	ENSMUSG00000031708	trans-2,3-enoyl-CoA reductase [Source:MGI Symbol;Acc:MGI:1915408]	protein_coding	170.417	168.336	223.883	223.128	119.655	120.525	140.579	147.665	94.2704	107.291	104.833	118.444	196.441	132.106	106.21	-0.681397	-1.28026	0.00453886	1.03722e-09	Tecr	chr8	-	83571698	83607971
Eif5a	ENSMUSG00000078812	eukaryotic translation initiation factor 5A [Source:MGI Symbol;Acc:MGI:106248]	protein_coding	188.867	192.83	199.8	204.194	245.88	260.659	222.261	238.372	225.099	186.649	157.581	175.918	196.423	241.793	186.312	0.186406	-0.452655	0.40138	0.00468159	Eif5a	chr11	-	69916714	69921958
Atp6v1g1	ENSMUSG00000039105	ATPase, H+ transporting, lysosomal V1 subunit G1 [Source:MGI Symbol;Acc:MGI:1913540]	protein_coding	153.884	183.871	221.957	222.664	194.748	169.36	224.473	222.132	137.948	122.924	117.932	113.932	195.594	202.678	123.184	-0.0567043	-1.02996	0.90875	2.23454e-06	Atp6v1g1	chr4	+	63544772	63550750
Tuba4a	ENSMUSG00000026202	tubulin, alpha 4A [Source:MGI Symbol;Acc:MGI:1095410]	protein_coding	145.816	158.426	147.98	329.749	187.623	248.355	168.234	275.064	136.028	116.941	133.936	243.226	195.492	219.819	157.533	0.0188262	-0.653279	0.984438	0.155144	Tuba4a	chr1	-	75214228	75219865
Rpl34-ps1	ENSMUSG00000068396	ribosomal protein L34, pseudogene 1 [Source:MGI Symbol;Acc:MGI:3704270]	processed_pseudogene	200.345	176.938	198.166	206.082	221.071	280.124	276.346	271.362	226.686	246.548	220.679	239.015	195.383	262.226	233.232	0.320549	-0.0947999	0.0795058	0.65497	Rpl34-ps1	chr6	+	71124610	71124963
Gm12033	ENSMUSG00000078965	predicted gene 12033 [Source:MGI Symbol;Acc:MGI:3650772]	processed_pseudogene	97.6632	314.388	186.177	181.28	412.799	392.197	122.668	216.091	84.9552	184.556	195.099	49.3495	194.877	285.939	128.49	0.366048	-1.00102	0.681068	0.0847092	Gm12033	chr11	-	20335012	20336013
Igfbp5	ENSMUSG00000026185	insulin-like growth factor binding protein 5 [Source:MGI Symbol;Acc:MGI:96440]	protein_coding	161.667	238.181	219.739	151.897	96.5919	48.1718	65.066	66.1326	43.9353	69.6687	30.9764	19.2155	192.871	68.9906	40.949	-1.60417	-2.6192	3.35665e-05	1.65925e-13	Igfbp5	chr1	-	72857932	72874884
Xirp2	ENSMUSG00000027022	xin actin-binding repeat containing 2 [Source:MGI Symbol;Acc:MGI:2685198]	protein_coding	170.118	213.902	197.65	189.416	149.718	155.343	182.794	177.746	133.583	96.3046	177.229	229.396	192.771	166.4	159.128	-0.320068	-0.619209	0.479492	0.0630736	Xirp2	chr2	+	67446002	67526614
Gm12191	ENSMUSG00000083061	predicted gene 12191 [Source:MGI Symbol;Acc:MGI:3651293]	processed_pseudogene	191.831	180.689	195.292	202.133	197.307	232.846	271.607	241.656	148.171	206.362	196.316	235.518	192.486	235.854	196.592	0.191944	-0.317514	0.569135	0.205192	Gm12191	chr11	-	49678710	49679057
Coq8a	ENSMUSG00000026489	coenzyme Q8A [Source:MGI Symbol;Acc:MGI:1914676]	protein_coding	407.907	121.258	166.477	73.367	80.5283	59.3783	86.1543	88.0276	126.946	153.017	190.233	157.494	192.252	78.5221	156.922	-1.34805	-0.780677	0.00760477	0.135342	Coq8a	chr1	-	180165238	180199602
Drap1	ENSMUSG00000024914	Dr1 associated protein 1 (negative cofactor 2 alpha) [Source:MGI Symbol;Acc:MGI:1913806]	protein_coding	164.693	187.062	189.016	225.494	170.743	175.627	240.042	275.266	156.368	161.329	141.272	121.408	191.567	215.419	145.094	0.0391439	-0.82004	0.944994	0.00080781	Drap1	chr19	-	5422805	5424979
Crat	ENSMUSG00000026853	carnitine acetyltransferase [Source:MGI Symbol;Acc:MGI:109501]	protein_coding	232.181	130.527	198.356	202.821	154.621	174.179	173.608	183.321	178.511	185.105	214.944	235.914	190.971	171.432	203.619	-0.176836	-0.182431	0.584473	0.489445	Crat	chr2	-	30400471	30415813
Ndufv2	ENSMUSG00000024099	NADH dehydrogenase (ubiquinone) flavoprotein 2 [Source:MGI Symbol;Acc:MGI:1920150]	protein_coding	240.971	172.003	164.517	185.704	206.987	220.556	277.04	247.922	240.716	246.92	229.729	282.785	190.799	238.126	250.037	0.279987	0.107375	0.195681	0.644946	Ndufv2	chr17	-	66078795	66101559
Ndufb7	ENSMUSG00000033938	NADH dehydrogenase (ubiquinone) 1 beta subcomplex, 7 [Source:MGI Symbol;Acc:MGI:1914166]	protein_coding	243.536	153.564	169.944	191.517	237.271	267.409	326.923	345.651	314.53	302.268	258.382	286.707	189.64	294.313	290.472	0.546141	0.266697	0.0163252	0.273536	Ndufb7	chr8	+	83566671	83571626
Rpl9	ENSMUSG00000047215	ribosomal protein L9 [Source:MGI Symbol;Acc:MGI:1298373]	protein_coding	206.175	169.249	188.691	193.183	208.468	247.427	234.651	226.683	213.018	231.275	208.67	241.489	189.325	229.307	223.613	0.159101	-0.0877328	0.41377	0.637503	Rpl9	chr5	-	65388364	65391444
Ndufb5	ENSMUSG00000027673	NADH dehydrogenase (ubiquinone) 1 beta subcomplex, 5 [Source:MGI Symbol;Acc:MGI:1913296]	protein_coding	207.691	189.01	183.941	169.048	271.478	278.092	313.015	292.597	278.839	276.912	270.168	332.982	187.422	288.796	289.725	0.559543	0.328154	0.000510811	0.049873	Ndufb5	chr3	+	32736990	32751566
Oaz1	ENSMUSG00000035242	ornithine decarboxylase antizyme 1 [Source:MGI Symbol;Acc:MGI:109433]	protein_coding	190.653	163.574	214.801	179.241	157.058	181.679	179.553	220.223	160.025	146.001	185.846	117.087	187.067	184.628	152.24	-0.0947424	-0.602401	0.845112	0.0190012	Oaz1	chr10	+	80826656	80829290
Gm12481	ENSMUSG00000043770	predicted gene 12481 [Source:MGI Symbol;Acc:MGI:3650743]	processed_pseudogene	227.134	160.51	190.45	169.082	258.325	290.204	306.105	327.354	303.678	300.961	247.961	257.773	186.794	295.497	277.593	0.572593	0.229578	0.000955761	0.237504	Gm12481	chr4	+	43664043	43664339
Rps11	ENSMUSG00000003429	ribosomal protein S11 [Source:MGI Symbol;Acc:MGI:1351329]	protein_coding	212.249	147.863	168.29	218.029	198.944	226.498	234.2	226.882	266.051	230.695	215.583	270.862	186.608	221.631	245.798	0.141037	0.0504646	0.654798	0.866305	Rps11	chr7	-	45122379	45124439
Rps9	ENSMUSG00000006333	ribosomal protein S9 [Source:MGI Symbol;Acc:MGI:1924096]	protein_coding	217.318	158.983	182.625	183.864	199.541	224.36	241.436	254.805	219.263	231.105	228.906	229.898	185.697	230.035	227.293	0.252448	0.032277	0.216595	0.898744	Rps9	chr7	+	3703993	3706897
Uqcc2	ENSMUSG00000024208	ubiquinol-cytochrome c reductase complex assembly factor 2 [Source:MGI Symbol;Acc:MGI:1914517]	protein_coding	181.997	162.934	188.338	207.381	209.27	219.954	259.357	266.834	253.552	214.873	232.875	243.978	185.163	238.854	236.32	0.268558	0.00217885	0.301128	0.994904	Uqcc2	chr17	-	27122663	27133916
Ndufa1	ENSMUSG00000016427	NADH dehydrogenase (ubiquinone) 1 alpha subcomplex, 1 [Source:MGI Symbol;Acc:MGI:1929511]	protein_coding	225.535	155.933	185.131	170.738	246.067	237.327	341.482	311.482	287.921	270.231	261.345	266.778	184.334	284.09	271.569	0.543222	0.220044	0.0156724	0.379471	Ndufa1	chrX	-	37187588	37191163
Suclg1	ENSMUSG00000052738	succinate-CoA ligase, GDP-forming, alpha subunit [Source:MGI Symbol;Acc:MGI:1927234]	protein_coding	225.979	170.29	168.742	170.222	198.887	212.85	222.303	217.316	224.341	240.604	198.247	236.37	183.808	212.839	224.89	0.115838	-0.0592549	0.606662	0.777505	Suclg1	chr6	+	73248382	73276911
Gm10221	ENSMUSG00000067719	predicted gene 10221 [Source:MGI Symbol;Acc:MGI:3708709]	processed_pseudogene	238.602	160.633	173.947	159.484	224.713	246.151	295.143	300.257	324.068	301	286.962	353.123	183.166	266.566	316.288	0.460757	0.455668	0.051446	0.0361748	Gm10221	chr5	-	24581554	24581862
Ndufs6	ENSMUSG00000021606	NADH dehydrogenase (ubiquinone) Fe-S protein 6 [Source:MGI Symbol;Acc:MGI:107932]	protein_coding	227.196	162.152	173.442	169.317	210.016	207.806	282.534	280.054	262.263	249.877	235.449	251.899	183.027	245.103	249.872	0.344018	0.114493	0.172847	0.682948	Ndufs6	chr13	-	73319874	73328542
Pdlim5	ENSMUSG00000028273	PDZ and LIM domain 5 [Source:MGI Symbol;Acc:MGI:1927489]	protein_coding	151.088	167.543	215.922	197.138	109.39	194.434	104.139	210.739	133.125	118.525	139.72	197.288	182.923	154.675	147.164	-0.342097	-0.603721	0.457068	0.0807216	Pdlim5	chr3	-	142239590	142395696
Rpl7	ENSMUSG00000043716	ribosomal protein L7 [Source:MGI Symbol;Acc:MGI:98073]	protein_coding	167.658	161.29	201.133	200.589	191.463	251.852	259.184	239.067	222.63	243.301	235.108	241.742	182.668	235.391	235.695	0.243147	0.00108129	0.396093	0.997841	Rpl7	chr1	-	16101295	16104662
Gng5	ENSMUSG00000068523	guanine nucleotide binding protein (G protein), gamma 5 [Source:MGI Symbol;Acc:MGI:109164]	protein_coding	188.803	237.177	153.811	150.526	256.583	168.082	239.662	210.123	203.38	186.341	205.148	218.37	182.579	218.612	203.31	0.153669	-0.21485	0.689084	0.454793	Gng5	chr3	+	146499807	146505572
Rpl13a	ENSMUSG00000074129	ribosomal protein L13A [Source:MGI Symbol;Acc:MGI:1351455]	protein_coding	211.747	154.287	176.984	186.845	185.652	187.589	241.093	246.785	229.648	230.203	224.23	220.538	182.466	215.28	226.155	0.170351	0.0198944	0.542872	0.947942	Rpl13a	chr7	-	45125558	45136432
Mybph	ENSMUSG00000042451	myosin binding protein H [Source:MGI Symbol;Acc:MGI:1858196]	protein_coding	89.3029	169.675	198.185	270.523	401.152	427.674	300.839	371.987	231.534	192.268	184.059	301.105	181.922	375.413	227.242	0.889416	-0.0550854	0.027384	0.924984	Mybph	chr1	+	134193448	134201232
Fhl1	ENSMUSG00000023092	four and a half LIM domains 1 [Source:MGI Symbol;Acc:MGI:1298387]	protein_coding	365.907	103.405	136.616	116.764	986.31	1797.67	975.201	836.601	1741.01	1397.57	1997.8	2379.31	180.673	1148.95	1878.92	2.65952	3.09762	6.76995e-12	2.04066e-16	Fhl1	chrX	+	56731787	56793346
Sparc	ENSMUSG00000018593	secreted acidic cysteine rich glycoprotein [Source:MGI Symbol;Acc:MGI:98373]	protein_coding	200.578	153.13	210.717	156.213	346.91	456.253	165.121	166.748	483.095	638.276	278.074	174.592	180.159	283.758	393.51	0.533867	0.712583	0.334024	0.113468	Sparc	chr11	-	55394500	55423183
Rpl37a	ENSMUSG00000046330	ribosomal protein L37a [Source:MGI Symbol;Acc:MGI:98068]	protein_coding	214.735	145.614	174.109	185.087	175.068	198.045	240.952	230.724	204.099	203.069	203.993	220.445	179.886	211.197	207.902	0.146739	-0.128244	0.64303	0.624089	Rpl37a	chr1	+	72711290	72713813
Smyd1	ENSMUSG00000055027	SET and MYND domain containing 1 [Source:MGI Symbol;Acc:MGI:104790]	protein_coding	159.825	188.964	180.616	188.669	196.919	221.724	176.312	170.698	170.439	159.593	165.767	178.607	179.518	191.413	168.602	-0.03443	-0.445958	0.915025	0.00236052	Smyd1	chr6	-	71213940	71322233
Calm3	ENSMUSG00000019370	calmodulin 3 [Source:MGI Symbol;Acc:MGI:103249]	protein_coding	148.072	202.931	174.027	191.41	80.6256	78.7788	98.579	103.239	59.5485	65.3766	49.4294	61.0769	179.11	90.3056	58.8578	-1.099	-1.97481	1.41491e-06	6.3839e-21	Calm3	chr7	-	16915379	16924114
Actg1	ENSMUSG00000062825	actin, gamma, cytoplasmic 1 [Source:MGI Symbol;Acc:MGI:87906]	protein_coding	193.394	183.225	166.382	173.277	171.133	218.175	132.44	154.727	141.243	197.791	124.134	165.799	179.069	169.119	157.242	-0.218272	-0.506676	0.393932	0.00652577	Actg1	chr11	-	120345690	120348542
Obscn	ENSMUSG00000061462	obscurin, cytoskeletal calmodulin and titin-interacting RhoGEF [Source:MGI Symbol;Acc:MGI:2681862]	protein_coding	127.105	158.816	222.293	205.551	181.34	219.597	290.999	160.833	202.32	205.164	270.664	229.683	178.441	213.192	226.958	-0.700131	-0.776612	7.65419e-06	2.12861e-07	Obscn	chr11	-	58994256	59136402
Ugp2	ENSMUSG00000001891	UDP-glucose pyrophosphorylase 2 [Source:MGI Symbol;Acc:MGI:2183447]	protein_coding	190.086	206.784	162.891	146.463	272.442	267.447	212.109	181.868	241.351	237.302	302.189	340.775	176.556	233.466	280.404	0.262476	0.349568	0.365042	0.136214	Ugp2	chr11	-	21321138	21371201
Ubc	ENSMUSG00000008348	ubiquitin C [Source:MGI Symbol;Acc:MGI:98889]	protein_coding	203.544	145.204	137.116	216.147	146.716	132.603	130.569	130.57	163.097	152.273	220.357	146.547	175.503	135.115	170.569	-0.483966	-0.386231	0.0473754	0.0991546	Ubc	chr5	-	125385965	125390202
Ndufa9	ENSMUSG00000000399	NADH dehydrogenase (ubiquinone) 1 alpha subcomplex, 9 [Source:MGI Symbol;Acc:MGI:1913358]	protein_coding	242.526	144.528	158.908	153.211	212.109	214.703	235.59	233.623	256.895	262.098	240.377	264.374	174.793	224.006	255.936	0.271744	0.21726	0.21561	0.286799	Ndufa9	chr6	-	126821721	126849136
Mpc1-ps	ENSMUSG00000091498	mitochondrial pyruvate carrier 1, pseudogene [Source:MGI Symbol;Acc:MGI:3781628]	processed_pseudogene	234.646	162.235	149.071	152.527	162.122	163.597	192.935	185.35	181.798	187.847	209.47	212.919	174.62	176.001	198.009	-0.0736011	-0.150347	0.843651	0.544491	Mpc1-ps	chr12	-	110858565	110858894
Tmem109	ENSMUSG00000034659	transmembrane protein 109 [Source:MGI Symbol;Acc:MGI:1915789]	protein_coding	148.594	167.944	173.938	207.019	121.419	127.732	145.477	137.29	112.765	97.936	93.9945	79.2714	174.374	132.98	95.9918	-0.536985	-1.26657	0.0142824	7.0849e-12	Tmem109	chr19	-	10870660	10882001
Gm1821	ENSMUSG00000044285	predicted gene 1821 [Source:MGI Symbol;Acc:MGI:3037679]	processed_pseudogene	177.315	156.011	188.955	174.469	183.783	188.826	191.877	200.593	210.07	202.108	215.759	213.509	174.188	191.27	210.362	0.0303413	-0.075814	0.920248	0.690975	Gm1821	chr14	+	46084126	46084815
Hba-a1	ENSMUSG00000069919	hemoglobin alpha, adult chain 1 [Source:MGI Symbol;Acc:MGI:96015]	protein_coding	358.215	139.504	70.722	127.716	167.239	210.812	148.957	172.923	219.165	365.045	245.747	258.924	174.039	174.983	272.22	-0.0607981	0.338335	0.947274	0.510962	Hba-a1	chr11	+	32283511	32284465
Mfn2	ENSMUSG00000029020	mitofusin 2 [Source:MGI Symbol;Acc:MGI:2442230]	protein_coding	207.186	148.163	161.867	178.704	170.672	179.172	152.718	155.464	170.381	204.669	173.545	187.85	173.98	164.507	184.111	-0.192456	-0.259875	0.127998	0.0160647	Mfn2	chr4	-	147873599	147904704
Ttn	ENSMUSG00000051747	titin [Source:MGI Symbol;Acc:MGI:98864]	protein_coding	160.686	179.887	173.601	180.315	136.308	126.827	133.847	133.341	127.225	113.163	136.984	140.02	173.622	132.581	129.348	-0.489086	-0.772774	0.00376527	2.7057e-07	Ttn	chr2	-	76703980	76982547
Hnrnpa2b1	ENSMUSG00000004980	heterogeneous nuclear ribonucleoprotein A2/B1 [Source:MGI Symbol;Acc:MGI:104819]	protein_coding	171.408	174.409	170.274	172.838	190.501	185.93	192.011	186.572	197.95	189.569	184.482	210.746	172.232	188.753	195.687	0.0201506	-0.161403	0.947684	0.311709	Hnrnpa2b1	chr6	-	51460932	51469894
Rpl10a	ENSMUSG00000037805	ribosomal protein L10A [Source:MGI Symbol;Acc:MGI:1343877]	protein_coding	178.201	149.559	178.256	182.456	176.744	210.238	205.977	211.06	188.53	193.101	192.686	210.972	172.118	201.005	196.322	0.125397	-0.152614	0.60959	0.429923	Rpl10a	chr17	+	28328471	28331032
Zfp106	ENSMUSG00000027288	zinc finger protein 106 [Source:MGI Symbol;Acc:MGI:1270153]	protein_coding	187.173	159.718	168.832	170.297	144.056	154.252	123.388	128.666	143.301	125.802	199.356	196.542	171.505	137.591	166.25	-0.432717	-0.394437	0.0632933	0.0689712	Zfp106	chr2	-	120506820	120563843
Rack1	ENSMUSG00000020372	receptor for activated C kinase 1 [Source:MGI Symbol;Acc:MGI:101849]	protein_coding	204.019	146.944	163.3	170.851	157.617	184.847	219.094	185.984	166.705	214.205	211.429	222.313	171.279	186.886	203.663	0.0358433	-0.0866185	0.933722	0.753032	Rack1	chr11	+	48800332	48806434
Fitm1	ENSMUSG00000022215	fat storage-inducing transmembrane protein 1 [Source:MGI Symbol;Acc:MGI:1915930]	protein_coding	197.638	153.111	162.796	169.32	252.329	271.317	300.714	306.922	262.746	261.609	219.645	211.237	170.716	282.82	238.809	0.634959	0.13685	7.45144e-05	0.50207	Fitm1	chr14	+	55575617	55576952
Rps23	ENSMUSG00000049517	ribosomal protein S23 [Source:MGI Symbol;Acc:MGI:1913725]	protein_coding	178.866	154.023	169.309	179.08	176.277	227.272	241.269	235.023	201.175	210.721	210.828	227.281	170.32	219.96	212.501	0.270575	-0.0277378	0.244464	0.924076	Rps23	chr13	+	90923131	90924942
Mpc1	ENSMUSG00000023861	mitochondrial pyruvate carrier 1 [Source:MGI Symbol;Acc:MGI:1915240]	protein_coding	238.097	143.534	146.352	145.209	138.99	126.71	188.412	179.45	154.143	170.475	199.841	192.131	168.298	158.391	179.148	-0.130014	-0.24796	0.754994	0.390095	Mpc1	chr17	+	8282904	8297661
Sypl2	ENSMUSG00000027887	synaptophysin-like 2 [Source:MGI Symbol;Acc:MGI:1328311]	protein_coding	135.563	179.235	169.422	182.249	266.227	312.754	227.646	226.804	225.064	230.816	122.027	132.154	166.617	258.357	177.515	0.48558	-0.29803	0.115488	0.334859	Sypl2	chr3	-	108211472	108226648
Ndufs1	ENSMUSG00000025968	NADH dehydrogenase (ubiquinone) Fe-S protein 1 [Source:MGI Symbol;Acc:MGI:2443241]	protein_coding	215.603	143.666	151.412	150.012	217.19	212.128	192.696	173.013	222.459	244.153	230.7	240.456	165.173	198.757	234.442	0.148459	0.188281	0.312297	0.121723	Ndufs1	chr1	-	63143596	63176833
Sod1	ENSMUSG00000022982	superoxide dismutase 1, soluble [Source:MGI Symbol;Acc:MGI:98351]	protein_coding	204.124	162.302	143.242	150.568	149.212	162.238	196.256	203.062	162.993	185.464	183.911	184.475	165.059	177.692	179.211	0.0213798	-0.221546	0.96346	0.356409	Sod1	chr16	+	90220742	90226322
Psmb7	ENSMUSG00000026750	proteasome (prosome, macropain) subunit, beta type 7 [Source:MGI Symbol;Acc:MGI:107637]	protein_coding	152.67	164.033	173.602	168.223	164.106	166.903	183.969	185.686	141.012	144.768	141.241	158.159	164.632	175.166	146.295	-0.0182313	-0.52327	0.963062	0.00171333	Psmb7	chr2	-	38588036	38644087
Agl	ENSMUSG00000033400	amylo-1,6-glucosidase, 4-alpha-glucanotransferase [Source:MGI Symbol;Acc:MGI:1924809]	protein_coding	129.596	160.41	180.781	186.397	134.301	128.027	73.0246	83.1112	111.788	107.202	104.173	108.171	164.296	104.616	107.833	-0.790056	-1.04458	1.29979e-05	8.40629e-10	Agl	chr3	-	116739999	116808166
Cdc34	ENSMUSG00000020307	cell division cycle 34 [Source:MGI Symbol;Acc:MGI:102657]	protein_coding	150.448	159.788	172.163	172.431	164.25	160.102	205.493	220.473	141.765	151.969	132.382	154.673	163.708	187.579	145.197	0.0983363	-0.528207	0.804875	0.0157774	Cdc34	chr10	+	79682195	79688394
Pebp1	ENSMUSG00000032959	phosphatidylethanolamine binding protein 1 [Source:MGI Symbol;Acc:MGI:1344408]	protein_coding	202.901	150.753	146.588	154.025	144.643	132.674	171.062	187.906	145.423	141.374	149.76	144.67	163.567	159.071	145.307	-0.124011	-0.510743	0.715968	0.0118196	Pebp1	chr5	-	117282654	117287625
Ube2d1	ENSMUSG00000019927	ubiquitin-conjugating enzyme E2D 1 [Source:MGI Symbol;Acc:MGI:2384911]	protein_coding	109.311	195.69	153.236	189.522	163.796	146.21	137.686	129.226	82.5579	86.8425	74.7967	73.0188	161.94	144.23	79.304	-0.307117	-1.39591	0.339384	2.03276e-10	Ube2d1	chr10	-	71254980	71285262
Chchd3	ENSMUSG00000053768	coiled-coil-helix-coiled-coil-helix domain containing 3 [Source:MGI Symbol;Acc:MGI:1913325]	protein_coding	191.084	158.461	138.108	158.963	160.41	166.681	200.069	178.037	164.226	143.488	161.954	180.937	161.654	176.299	162.651	0.0496138	-0.367944	0.887749	0.0414233	Chchd3	chr6	-	32790976	33060260
Acadvl	ENSMUSG00000018574	acyl-Coenzyme A dehydrogenase, very long chain [Source:MGI Symbol;Acc:MGI:895149]	protein_coding	287.063	106.83	144.248	108.005	170.013	178.805	174.966	182.671	241.66	268.855	248.078	268.365	161.536	176.614	256.74	0.0723911	0.273709	0.896171	0.40202	Acadvl	chr11	-	70010183	70015411
Mir8114	ENSMUSG00000099227	microRNA 8114 [Source:MGI Symbol;Acc:MGI:5530764]	miRNA	183.784	75.7095	218.517	166.612	115.607	105.261	114.554	179.308	133.599	283.017	342.58	231.727	161.156	128.682	247.731	0.2307	0.57247	0.530784	0.0243427	Mir8114	chr1	+	153899926	153909723
Atp1b2	ENSMUSG00000041329	ATPase, Na+/K+ transporting, beta 2 polypeptide [Source:MGI Symbol;Acc:MGI:88109]	protein_coding	88.4567	177.725	195.415	182.811	209.809	197.324	202.85	195.995	125.34	132.802	90.4799	90.1841	161.102	201.494	109.702	0.165625	-0.918734	0.743464	0.00138494	Atp1b2	chr11	-	69599736	69605942
Myl2	ENSMUSG00000013936	myosin, light polypeptide 2, regulatory, cardiac, slow [Source:MGI Symbol;Acc:MGI:97272]	protein_coding	595.626	10.1577	36.3193	2.08428	136.806	37.0628	49.1942	50.608	36.8286	4.15452	6.64308	4.56741	161.047	68.4179	13.0484	-1.22544	-3.8992	NA	NA	Myl2	chr5	+	122100951	122113472
Pkia	ENSMUSG00000027499	protein kinase inhibitor, alpha [Source:MGI Symbol;Acc:MGI:104747]	protein_coding	126.557	212.797	152.072	148.525	177.214	126.127	106.102	98.2086	104.97	96.5066	108.96	99.4732	159.988	126.913	102.477	-0.429363	-0.999526	0.187431	7.42201e-05	Pkia	chr3	+	7366669	7445366
Myl3	ENSMUSG00000059741	myosin, light polypeptide 3 [Source:MGI Symbol;Acc:MGI:97268]	protein_coding	619.612	4.4339	13.5224	1.70143	119.949	16.7034	27.6086	42.3027	108.552	33.5361	8.27835	6.82266	159.817	51.6409	39.2972	-1.56143	-2.19371	NA	NA	Myl3	chr9	+	110741861	110769798
Nfe2l1	ENSMUSG00000038615	nuclear factor, erythroid derived 2,-like 1 [Source:MGI Symbol;Acc:MGI:99421]	protein_coding	186.777	147.477	151.895	149.938	143.795	180.111	108.87	113.383	193.058	200.979	238.609	273.678	159.022	136.54	226.581	-0.287617	0.0833595	0.230592	0.757313	Nfe2l1	chr11	-	96817414	96829968
Pdhb	ENSMUSG00000021748	pyruvate dehydrogenase (lipoamide) beta [Source:MGI Symbol;Acc:MGI:1915513]	protein_coding	202.894	142.279	149.128	141.168	227.411	214.905	220.799	208.062	225.165	248.005	198.419	222.024	158.867	217.794	223.403	0.357691	0.152764	0.00830413	0.307065	Pdhb	chr14	-	8165991	8172992
Csde1	ENSMUSG00000068823	cold shock domain containing E1, RNA binding [Source:MGI Symbol;Acc:MGI:92356]	protein_coding	136.998	160.157	152.781	185.299	90.8762	79.8995	92.4734	112.232	79.2243	67.4937	81.8115	74.3566	158.809	93.8704	75.7215	-0.873653	-1.49809	3.41111e-05	7.85561e-15	Csde1	chr3	+	103020426	103058186
Gm10736	ENSMUSG00000096842	predicted gene 10736 [Source:MGI Symbol;Acc:MGI:3704412]	processed_pseudogene	280.212	115.138	103.641	135.029	137.126	88.9423	130.479	91.1403	269.225	199.417	73.1143	162.581	158.505	111.922	176.084	-0.575183	-0.166878	0.306826	0.789014	Gm10736	chr13	-	111593534	111593611
BC002163	ENSMUSG00000081824	cDNA sequence BC002163 [Source:MGI Symbol;Acc:MGI:3612445]	processed_pseudogene	185.918	144.552	145.785	154.465	169.801	168.173	216.467	217.521	181.646	201.007	186.183	192.764	157.68	192.991	190.4	0.204396	-0.0710277	0.442525	0.796673	BC002163	chr16	+	42955631	42955949
Mpc2	ENSMUSG00000026568	mitochondrial pyruvate carrier 2 [Source:MGI Symbol;Acc:MGI:1917706]	protein_coding	213.881	141.303	139.956	132.317	178.621	165.647	216.288	216.507	208.35	188.455	192.795	205.775	156.864	194.265	198.844	0.223492	0.0121498	0.449853	0.972585	Mpc2	chr1	+	165460637	165481214
Smpx	ENSMUSG00000041476	small muscle protein, X-linked [Source:MGI Symbol;Acc:MGI:1913356]	protein_coding	147.288	187.298	150.732	140.075	300.402	276.878	272.261	234.396	222.569	238.313	216.467	280.146	156.349	270.984	239.374	0.674643	0.254386	0.000591662	0.253924	Smpx	chrX	+	157698910	157752591
Got1	ENSMUSG00000025190	glutamic-oxaloacetic transaminase 1, soluble [Source:MGI Symbol;Acc:MGI:95791]	protein_coding	242.18	108.433	124.13	147.152	198.061	255.192	179.635	186.492	339.167	260.578	335.744	316.321	155.474	204.845	312.953	0.305889	0.705887	0.341757	0.00291391	Got1	chr19	-	43499752	43524605
Ptp4a3	ENSMUSG00000059895	protein tyrosine phosphatase 4a3 [Source:MGI Symbol;Acc:MGI:1277098]	protein_coding	203.036	130.833	140.94	145.504	111.028	116.879	132.602	153.134	141.366	162.496	219.591	269.407	155.078	128.411	198.215	-0.340231	0.0396212	0.375789	0.929541	Ptp4a3	chr15	+	73723145	73758766
Gyg	ENSMUSG00000019528	glycogenin [Source:MGI Symbol;Acc:MGI:1351614]	protein_coding	155.044	164.901	151.288	142.701	162.734	150.996	170.04	166.103	131.16	145.02	163.084	151.96	153.483	162.468	147.806	-0.0267699	-0.407564	0.940763	0.0123191	Gyg	chr3	-	20122084	20155317
Gm2451	ENSMUSG00000106574	predicted pseudogene 2451 [Source:MGI Symbol;Acc:MGI:3780618]	processed_pseudogene	134.052	133.283	160.083	182.008	157.658	179.671	141.999	157.799	143.082	66.0216	149.551	141.292	152.356	159.282	124.987	-0.057772	-0.631638	0.930565	0.0422166	Gm2451	chr3	+	139649379	139650377
Ubac1	ENSMUSG00000036352	ubiquitin associated domain containing 1 [Source:MGI Symbol;Acc:MGI:1920995]	protein_coding	131.736	156.008	165.975	153.459	146.092	190.204	168.156	195.411	151.267	145.515	125.139	136.341	151.794	174.966	139.565	-0.0755411	-0.48434	0.814112	0.00479359	Ubac1	chr2	-	25998543	26021747
Ghitm	ENSMUSG00000041028	growth hormone inducible transmembrane protein [Source:MGI Symbol;Acc:MGI:1913342]	protein_coding	155.741	159.53	152.058	136.998	165.356	138.107	156.45	139.656	143.544	146.188	154.402	176.49	151.082	149.892	155.156	-0.122003	-0.308258	0.622924	0.0649877	Ghitm	chr14	-	37120444	37135322
Trdn	ENSMUSG00000019787	triadin [Source:MGI Symbol;Acc:MGI:1924007]	protein_coding	98.1121	204.954	163.102	136.818	147.309	111.101	92.3505	84.9921	82.9776	79.7628	91.8037	95.6673	150.747	108.938	87.5528	-0.620374	-1.15207	0.0569547	2.26409e-05	Trdn	chr10	+	33083483	33476709
Rps12	ENSMUSG00000061983	ribosomal protein S12 [Source:MGI Symbol;Acc:MGI:98105]	protein_coding	163.108	135.968	147.863	155.134	193.552	249.367	241.021	240.592	200.614	223.279	207.696	223.877	150.518	231.133	213.867	0.517412	0.160057	0.00122714	0.39875	Rps12	chr10	-	23785211	23787195
Map1lc3a	ENSMUSG00000027602	microtubule-associated protein 1 light chain 3 alpha [Source:MGI Symbol;Acc:MGI:1915661]	protein_coding	148.229	115.105	181.863	156.08	156.182	140.167	197.714	209.921	154.463	127.04	150.015	168.267	150.32	175.996	149.946	0.113143	-0.371819	0.813799	0.200388	Map1lc3a	chr2	+	155276297	155278073
Rps25	ENSMUSG00000009927	ribosomal protein S25 [Source:MGI Symbol;Acc:MGI:1922867]	protein_coding	148.993	134.852	138.793	178.427	160.894	188.17	211.178	215.863	155.658	115.494	117.208	190.417	150.266	194.026	144.695	0.25176	-0.41949	0.492862	0.129876	Rps25	chr9	+	44407139	44410427
Lgals1	ENSMUSG00000068220	lectin, galactose binding, soluble 1 [Source:MGI Symbol;Acc:MGI:96777]	protein_coding	177.551	163.376	125.641	134.143	211.864	268.456	202.465	212.038	218.804	252.459	213.631	189.079	150.178	223.706	218.493	0.462912	0.191085	0.00332929	0.276103	Lgals1	chr15	+	78926725	78930465
Cnbp	ENSMUSG00000030057	cellular nucleic acid binding protein [Source:MGI Symbol;Acc:MGI:88431]	protein_coding	143.301	174.862	134.48	147.306	189.414	177.562	190.241	188.171	153.459	148.091	150.224	173.986	149.987	186.347	156.44	0.196942	-0.292808	0.437988	0.13856	Cnbp	chr6	-	87842615	87851106
Eif4g1	ENSMUSG00000045983	eukaryotic translation initiation factor 4, gamma 1 [Source:MGI Symbol;Acc:MGI:2384784]	protein_coding	148.669	139.926	160.929	148.845	120.14	124.487	111.036	116.895	136.91	135.067	148.717	147.902	149.592	118.139	142.149	-0.429735	-0.414586	0.000365133	0.000342371	Eif4g1	chr16	+	20668313	20692884
Rps8	ENSMUSG00000047675	ribosomal protein S8 [Source:MGI Symbol;Acc:MGI:98166]	protein_coding	151.777	141.814	161.9	139.868	178.95	225.99	195.673	173.008	171.47	203.309	151.815	182.086	148.84	193.405	177.17	0.257767	-0.0892747	0.136831	0.64318	Rps8	chr4	-	117153827	117156243
Hbb-bs	ENSMUSG00000052305	hemoglobin, beta adult s chain [Source:MGI Symbol;Acc:MGI:5474852]	protein_coding	312.542	90.8364	63.7494	127.92	154.869	153.382	117.331	128.594	232.787	333.38	241.456	214.459	148.762	138.544	255.52	-0.169721	0.476505	0.825725	0.320275	Hbb-bs	chr7	-	103826534	103828096
Hspa9	ENSMUSG00000024359	heat shock protein 9 [Source:MGI Symbol;Acc:MGI:96245]	protein_coding	196.719	132.512	129.213	135.735	157.197	174.806	163.979	157.171	185.818	205.433	203.931	225.462	148.545	163.288	205.161	0.0373721	0.131088	0.908653	0.493979	Hspa9	chr18	-	34937414	34954357
Mrps21	ENSMUSG00000054312	mitochondrial ribosomal protein S21 [Source:MGI Symbol;Acc:MGI:1913542]	protein_coding	149.146	128.002	146.424	169.01	127.579	133.45	173.22	87.6369	129.793	123.194	131.099	129.392	148.146	130.472	128.37	-0.287164	-0.544669	0.341841	0.0177303	Mrps21	chr3	-	95862634	95871519
Tubb4b	ENSMUSG00000036752	tubulin, beta 4B class IVB [Source:MGI Symbol;Acc:MGI:1915472]	protein_coding	128.16	180.089	110.862	172.163	161.295	222.627	192.112	170.432	200.087	237.001	227.131	232.772	147.819	186.617	224.247	0.209165	0.239223	0.555195	0.400618	Tubb4b	chr2	-	25222160	25224702
Capzb	ENSMUSG00000028745	capping protein (actin filament) muscle Z-line, beta [Source:MGI Symbol;Acc:MGI:104652]	protein_coding	137.111	145.916	148.584	159.303	127.222	129.987	131.04	136.281	115.638	117.122	105.218	109.275	147.728	131.132	111.813	-0.309344	-0.782817	0.0610449	4.06528e-09	Capzb	chr4	+	139192899	139291818
Rpl28	ENSMUSG00000030432	ribosomal protein L28 [Source:MGI Symbol;Acc:MGI:101839]	protein_coding	177.234	112.677	143.286	157.637	149.863	183.373	208.229	211.105	190.326	198.15	195.905	196.707	147.708	188.143	195.272	0.239949	0.0381375	0.379568	0.903182	Rpl28	chr7	+	4792874	4795066
Gm10260	ENSMUSG00000069117	predicted gene 10260 [Source:MGI Symbol;Acc:MGI:3642298]	protein_coding	144.727	124.524	145.458	176.103	154.758	158.032	186.218	170.717	152.553	192.527	152.764	174.757	147.703	167.431	168.151	0.0769592	-0.166697	0.836729	0.493404	Gm10260	chr13	-	97760130	97760588
Rps21	ENSMUSG00000039001	ribosomal protein S21 [Source:MGI Symbol;Acc:MGI:1913731]	protein_coding	144.289	118.53	146.345	180.747	150.69	180.98	185.069	186.615	163.473	161.93	166.552	160.254	147.478	175.839	163.052	0.152664	-0.188062	0.60452	0.417068	Rps21	chr2	+	180257377	180258445
Rpl11	ENSMUSG00000059291	ribosomal protein L11 [Source:MGI Symbol;Acc:MGI:1914275]	protein_coding	167.244	109.267	144.401	167.915	165.968	216.508	176.05	180.245	196.083	175.002	143.752	176.482	147.207	184.693	172.83	0.126795	-0.203148	0.687144	0.373678	Rpl11	chr4	-	136028265	136053428
Gm10359	ENSMUSG00000094708	predicted gene 10359 [Source:MGI Symbol;Acc:MGI:3708724]	processed_pseudogene	215.144	217.335	72.361	83.3421	74.4463	358.981	71.5007	32.1927	55.6207	15.5351	59.6835	58.8026	147.046	134.28	47.4105	-0.304709	-1.9526	0.862303	0.0370376	Gm10359	chr5	-	105862701	105863702
Laptm4a	ENSMUSG00000020585	lysosomal-associated protein transmembrane 4A [Source:MGI Symbol;Acc:MGI:108017]	protein_coding	130.802	164.407	148.662	143.95	187.595	180.588	166.562	145.656	154.24	153.57	142.99	146.458	146.955	170.1	149.315	0.0837769	-0.336465	0.734481	0.0224295	Laptm4a	chr12	+	8921664	8938742
Psmb6	ENSMUSG00000018286	proteasome (prosome, macropain) subunit, beta type 6 [Source:MGI Symbol;Acc:MGI:104880]	protein_coding	147.831	139.274	142.853	157.696	150.134	172.015	187.67	187.478	145.333	152.32	139.31	138.017	146.914	174.324	143.745	0.14498	-0.384186	0.561399	0.0233018	Psmb6	chr11	+	70525367	70527858
Ndufa10	ENSMUSG00000026260	NADH dehydrogenase (ubiquinone) 1 alpha subcomplex 10 [Source:MGI Symbol;Acc:MGI:1914523]	protein_coding	212.723	119.486	122.915	129.001	147.2	157.396	172.384	178.76	174.952	231.295	225.585	195.596	146.031	163.935	206.857	0.271043	0.213869	0.272503	0.347761	Ndufa10	chr1	-	92439010	92473860
Etfb	ENSMUSG00000004610	electron transferring flavoprotein, beta polypeptide [Source:MGI Symbol;Acc:MGI:106098]	protein_coding	298.727	93.6606	97.0267	93.125	128.119	198.154	255.75	159.283	171.418	174.545	153.572	178.699	145.635	185.326	169.559	0.245392	0.131904	0.56948	0.741317	Etfb	chr7	+	43444083	43472019
Pfn1	ENSMUSG00000018293	profilin 1 [Source:MGI Symbol;Acc:MGI:97549]	protein_coding	145.345	134.045	150.297	152.537	147.33	177.446	165.188	172.994	161.168	170.292	138.317	136.36	145.556	165.739	151.534	0.0703554	-0.304381	0.798097	0.0533219	Pfn1	chr11	-	70651850	70654644
Ptp4a2	ENSMUSG00000028788	protein tyrosine phosphatase 4a2 [Source:MGI Symbol;Acc:MGI:1277117]	protein_coding	111.819	172.254	139.066	158.571	151.05	126.466	143.042	137.222	102.751	90.895	103.534	92.067	145.427	139.445	97.3119	-0.184422	-0.952289	0.578848	3.17639e-06	Ptp4a2	chr4	+	129811219	129850003
Synm	ENSMUSG00000030554	synemin, intermediate filament protein [Source:MGI Symbol;Acc:MGI:2661187]	protein_coding	135.192	175.279	144.438	126.625	94.8779	84.6727	113.373	117.762	78.5639	75.1541	101.161	91.3084	145.384	102.672	86.5468	-0.593638	-1.09443	0.028187	1.93826e-06	Synm	chr7	-	67730160	67759742
Vcp	ENSMUSG00000028452	valosin containing protein [Source:MGI Symbol;Acc:MGI:99919]	protein_coding	135.026	149.972	150.33	145.178	150.033	155.399	133.96	137.841	121.054	142.711	144.337	143.739	145.127	144.308	137.96	-0.133472	-0.435751	0.498786	0.000998133	Vcp	chr4	-	42979963	43000507
Tmsb4x	ENSMUSG00000049775	thymosin, beta 4, X chromosome [Source:MGI Symbol;Acc:MGI:99510]	protein_coding	189.157	147.432	122.226	120.968	221.055	242.527	149.421	151.823	257.933	307.128	222.297	114.287	144.946	191.207	225.411	0.276958	0.265544	0.507162	0.451992	Tmsb4x	chrX	-	167207093	167209315
Hspb6	ENSMUSG00000036854	heat shock protein, alpha-crystallin-related, B6 [Source:MGI Symbol;Acc:MGI:2685325]	protein_coding	244.317	102.016	120.982	111.85	350.087	530.762	400.991	377.253	389.41	287.946	444.449	471.251	144.791	414.773	398.264	1.4349	1.14915	4.97007e-07	5.45666e-05	Hspb6	chr7	+	30552178	30555443
Ndufv1	ENSMUSG00000037916	NADH dehydrogenase (ubiquinone) flavoprotein 1 [Source:MGI Symbol;Acc:MGI:107851]	protein_coding	201.703	118.381	132.928	125.398	139.208	151.91	159.491	162.665	191.365	188.907	192.468	199.527	144.602	153.319	193.067	-0.00496065	0.0835619	0.990805	0.737515	Ndufv1	chr19	-	4007497	4012806
Dcn	ENSMUSG00000019929	decorin [Source:MGI Symbol;Acc:MGI:94872]	protein_coding	116.319	148.815	133.39	179.094	124.951	138.828	57.2729	59.8811	166.833	176.356	160.531	135.154	144.404	95.2332	159.718	-0.763753	-0.226766	0.0218066	0.564731	Dcn	chr10	+	97479500	97518162
Mlf1	ENSMUSG00000048416	myeloid leukemia factor 1 [Source:MGI Symbol;Acc:MGI:1341819]	protein_coding	150.15	148.395	149.314	128.706	263.606	233.741	213.42	212.572	177.291	222.245	130.859	139.441	144.141	230.835	167.459	0.561256	-0.147129	0.00220022	0.510739	Mlf1	chr3	+	67374097	67400003
Rpl41	ENSMUSG00000093674	ribosomal protein L41 [Source:MGI Symbol;Acc:MGI:1915195]	protein_coding	208.813	112.072	129.644	123.759	154.687	190.581	306.422	179.507	368.378	101.969	176.656	169.505	143.572	207.799	204.127	0.461416	0.144979	0.426516	0.812592	Rpl41	chr10	-	128548114	128549305
Cpe	ENSMUSG00000037852	carboxypeptidase E [Source:MGI Symbol;Acc:MGI:101932]	protein_coding	122.096	161.985	139.97	148.305	141.1	130.86	133.325	132.331	109.501	110.603	117.925	115.315	143.089	134.404	113.336	-0.211077	-0.696195	0.365153	1.91824e-05	Cpe	chr8	-	64592542	64693054
Rpl6	ENSMUSG00000029614	ribosomal protein L6 [Source:MGI Symbol;Acc:MGI:108057]	protein_coding	148.061	122.082	140.072	161.966	176.536	195.943	197.791	206.357	188.168	177.736	187.575	195.546	143.045	194.157	187.256	0.302918	-0.00219747	0.170552	0.994442	Rpl6	chr5	+	121204481	121209241
Rpl36al	ENSMUSG00000049751	ribosomal protein L36A-like [Source:MGI Symbol;Acc:MGI:1913733]	protein_coding	126.204	138.954	129.661	172.77	175.478	205.725	223.618	227.049	185.433	157.909	171.817	180.999	141.897	207.967	174.039	0.4456	-0.0600059	0.0749826	0.854851	Rpl36al	chr12	-	69182731	69184083
Trp53inp2	ENSMUSG00000038375	transformation related protein 53 inducible nuclear protein 2 [Source:MGI Symbol;Acc:MGI:1915978]	protein_coding	175.209	128.402	139.604	119.268	173.48	168	175.965	162.082	192.929	182.471	143.051	137.897	140.621	169.882	164.087	0.201088	-0.138671	0.356758	0.493874	Trp53inp2	chr2	+	155381059	155389850
Rplp2	ENSMUSG00000025508	ribosomal protein, large P2 [Source:MGI Symbol;Acc:MGI:1914436]	protein_coding	161.84	121.638	130.524	146.172	140.905	171.596	196.948	198.331	158.184	167.633	160.003	172.718	140.044	176.945	164.635	0.254222	-0.138626	0.318279	0.580316	Rplp2	chr7	+	141447370	141451585
Amd1	ENSMUSG00000075232	S-adenosylmethionine decarboxylase 1 [Source:MGI Symbol;Acc:MGI:88004]	protein_coding	160.395	267.339	70.5021	61.1476	31.7414	19.3692	65.7698	57.796	25.7196	24.434	25.6689	29.5084	139.846	43.6691	26.3327	-1.74235	-2.7719	0.00234751	6.07221e-08	Amd1	chr10	-	40287458	40302186
Fau	ENSMUSG00000038274	Finkel-Biskis-Reilly murine sarcoma virus (FBR-MuSV) ubiquitously expressed (fox derived) [Source:MGI Symbol;Acc:MGI:102547]	protein_coding	159.025	117.202	139.398	140.52	138.462	156.154	183.809	192.466	175.161	165.525	176.988	185.513	139.036	167.723	175.797	0.194593	0.0136505	0.519036	0.968303	Fau	chr19	+	6057888	6059524
Idh3g	ENSMUSG00000002010	isocitrate dehydrogenase 3 (NAD+), gamma [Source:MGI Symbol;Acc:MGI:1099463]	protein_coding	219.531	93.4255	114.517	128.501	170.772	123.722	137.175	144.702	159.265	169.081	152.263	167.696	138.994	144.093	162.076	0.0698457	0.0518992	0.8309	0.840855	Idh3g	chrX	-	73778963	73786897
Phyh	ENSMUSG00000026664	phytanoyl-CoA hydroxylase [Source:MGI Symbol;Acc:MGI:891978]	protein_coding	225.517	120.042	107.077	101.703	148.35	125.479	179.94	168.503	205.21	202.617	236.601	244.202	138.585	155.568	222.158	0.101799	0.365366	0.851483	0.258762	Phyh	chr2	+	4919019	4938730
Txnip	ENSMUSG00000038393	thioredoxin interacting protein [Source:MGI Symbol;Acc:MGI:1889549]	protein_coding	136.569	126.443	130.648	156.287	60.7551	41.2932	102.628	47.9553	76.8766	61.1225	167.01	72.2752	137.487	63.1579	94.3211	-1.26791	-0.877774	0.00304448	0.0406413	Txnip	chr3	+	96557957	96561883
Txlnb	ENSMUSG00000039891	taxilin beta [Source:MGI Symbol;Acc:MGI:2671945]	protein_coding	147.901	143.96	130.888	125.713	85.9922	78.7743	77.2496	75.3723	78.7607	75.6271	93.6386	91.693	137.116	79.3471	84.9298	-0.901657	-1.03611	8.15101e-12	6.67539e-16	Txlnb	chr10	+	17796226	17845665
Cystm1	ENSMUSG00000046727	cysteine-rich transmembrane module containing 1 [Source:MGI Symbol;Acc:MGI:1913310]	protein_coding	129.828	125.554	147.246	143.834	157.814	166.151	201.628	211.783	146.804	126.033	140.386	146.072	136.615	184.344	139.824	0.307962	-0.352347	0.245113	0.120351	Cystm1	chr18	+	36345619	36402980
Ywhae	ENSMUSG00000020849	tyrosine 3-monooxygenase/tryptophan 5-monooxygenase activation protein, epsilon polypeptide [Source:MGI Symbol;Acc:MGI:894689]	protein_coding	125.911	148.429	140.236	131.445	152.408	148.823	155.575	158.518	119.13	118.934	113.078	121.86	136.505	153.831	118.251	0.0624568	-0.571486	0.832765	0.00011956	Ywhae	chr11	+	75732869	75765845
Srpr	ENSMUSG00000032042	signal recognition particle receptor (docking protein) [Source:MGI Symbol;Acc:MGI:1914648]	protein_coding	112.85	146.068	150.434	133.762	135.344	112.928	115.225	111.83	116.31	107.384	94.7006	88.6051	135.779	118.832	101.75	-0.324646	-0.838289	0.118854	2.93314e-07	Srpr	chr9	+	35200175	35247973
Rpl10	ENSMUSG00000008682	ribosomal protein L10 [Source:MGI Symbol;Acc:MGI:105943]	protein_coding	111.719	138.657	137.253	152.96	135.61	146.124	160.051	152.027	155.708	149.357	168.23	169.973	135.147	148.453	160.817	0.0307424	-0.120218	0.945081	0.650996	Rpl10	chrX	+	74270812	74273135
Nexn	ENSMUSG00000039103	nexilin [Source:MGI Symbol;Acc:MGI:1916060]	protein_coding	126.636	153.787	138.178	121.97	116.216	102.622	142.878	145.782	97.4852	89.7989	99.484	127.206	135.142	126.874	103.494	-0.205562	-0.780972	0.58518	0.00113373	Nexn	chr3	-	152236982	152266350
Dcaf6	ENSMUSG00000026571	DDB1 and CUL4 associated factor 6 [Source:MGI Symbol;Acc:MGI:1921356]	protein_coding	123.701	102.763	161.535	152.557	75.6969	104.254	98.8261	70.4577	59.0711	53.546	107.013	96.1039	135.139	87.3087	78.9334	-0.503457	-0.856247	0.00702834	1.77923e-07	Dcaf6	chr1	-	165328698	165460475
Itgb1bp2	ENSMUSG00000031312	integrin beta 1 binding protein 2 [Source:MGI Symbol;Acc:MGI:1353420]	protein_coding	143.44	146.984	124.398	124.203	191.716	208.428	204.592	192.887	256.283	224.198	191.018	185.223	134.756	199.406	214.18	0.462202	0.323043	0.00432232	0.0459574	Itgb1bp2	chrX	+	101449088	101453541
Tcea3	ENSMUSG00000001604	transcription elongation factor A (SII), 3 [Source:MGI Symbol;Acc:MGI:1196908]	protein_coding	139.835	124.372	130.024	144.278	82.0947	75.4956	109.08	118.244	78.885	74.9535	85.9038	70.2365	134.627	96.2286	77.4947	-0.581856	-1.16235	0.0241434	1.01118e-07	Tcea3	chr4	+	136247729	136274898
Gm15459	ENSMUSG00000100801	predicted gene 15459 [Source:MGI Symbol;Acc:MGI:3705702]	processed_pseudogene	128.346	153.203	119.838	136.978	196.581	204.738	146.396	134.219	190.007	193.984	253.992	136.613	134.591	170.483	193.649	0.20471	0.16355	0.537876	0.570428	Gm15459	chr5	-	5781615	5783555
Tpt1-ps3	ENSMUSG00000084319	tumor protein, translationally-controlled, pseudogene 3 [Source:MGI Symbol;Acc:MGI:2664997]	processed_pseudogene	118.636	143.875	145.8	128.765	169.123	146.225	204.695	182.192	155.242	160.24	198.935	187.864	134.269	175.559	175.57	0.28155	0.0327994	0.351383	0.927006	Tpt1-ps3	chr6	-	99877816	99878334
Rps10	ENSMUSG00000052146	ribosomal protein S10 [Source:MGI Symbol;Acc:MGI:1914347]	protein_coding	173.453	97.9331	114.465	148.97	129.131	142.499	141.714	150.249	144.901	146.315	164.253	138.064	133.705	140.899	148.383	0.0758802	-0.123548	0.855659	0.669832	Rps10	chr17	-	27630422	27636629
Ndufa5	ENSMUSG00000023089	NADH dehydrogenase (ubiquinone) 1 alpha subcomplex, 5 [Source:MGI Symbol;Acc:MGI:1915452]	protein_coding	173.408	112.389	116.381	130.617	127.979	152.636	228.493	200.039	153.343	176.359	175.013	202.455	133.199	177.287	176.792	0.252243	-0.00722868	0.466825	0.987187	Ndufa5	chr6	-	24518666	24528013
Higd2a	ENSMUSG00000025868	HIG1 domain family, member 2A [Source:MGI Symbol;Acc:MGI:1914294]	protein_coding	159.132	113.94	121.487	133.767	147.311	154.041	193.762	209.474	164.242	161.873	165.697	156.948	132.081	176.147	162.19	0.332824	-0.0449541	0.19156	0.887231	Higd2a	chr13	+	54590207	54591158
Myl12a	ENSMUSG00000024048	myosin, light chain 12A, regulatory, non-sarcomeric [Source:MGI Symbol;Acc:MGI:1914518]	protein_coding	230.481	107.579	106.316	82.9117	209.758	164.957	196.796	148.679	177.486	186.81	221.986	280.798	131.822	180.047	216.77	0.400176	0.390345	0.363976	0.306231	Myl12a	chr17	-	70993656	71002878
Gstp1	ENSMUSG00000060803	glutathione S-transferase, pi 1 [Source:MGI Symbol;Acc:MGI:95865]	protein_coding	130.778	127.775	137.925	130.416	95.6382	89.5621	122.96	120.595	86.6894	84.0734	104.757	89.8802	131.724	107.189	91.35	-0.392058	-0.877741	0.117742	1.14363e-05	Gstp1	chr19	-	4035407	4037921
Cpt1b	ENSMUSG00000078937	carnitine palmitoyltransferase 1b, muscle [Source:MGI Symbol;Acc:MGI:1098297]	protein_coding	214.476	97.8908	110.508	100.796	105.759	121.424	117.136	124.657	150.026	162.271	175.156	171.034	130.918	117.244	164.622	-0.256983	-0.0154495	0.470379	0.970466	Cpt1b	chr15	-	89416405	89429908
Ddx5	ENSMUSG00000020719	DEAD (Asp-Glu-Ala-Asp) box polypeptide 5 [Source:MGI Symbol;Acc:MGI:105037]	protein_coding	127.228	145.047	127.821	122.983	120.165	105.618	121.392	107.325	125.524	135.489	129.52	132.112	130.77	113.625	130.661	-0.305235	-0.380684	0.0989226	0.017944	Ddx5	chr11	-	106780355	106789185
Pacsin3	ENSMUSG00000027257	protein kinase C and casein kinase substrate in neurons 3 [Source:MGI Symbol;Acc:MGI:1891410]	protein_coding	146.691	120.274	136.054	118.827	130.015	140.859	181.544	178.836	156.449	160.481	159.978	185.06	130.462	157.814	165.492	0.206246	0.0572538	0.565356	0.874055	Pacsin3	chr2	+	91255954	91264679
Macrod1	ENSMUSG00000036278	MACRO domain containing 1 [Source:MGI Symbol;Acc:MGI:2147583]	protein_coding	151.235	105.328	135.544	128.347	104.496	108.506	144.993	151.602	125.233	108.535	127.06	117.515	130.114	127.399	119.586	-0.111262	-0.461491	0.78426	0.0512853	Macrod1	chr19	+	7056768	7198061
Prdx3	ENSMUSG00000024997	peroxiredoxin 3 [Source:MGI Symbol;Acc:MGI:88034]	protein_coding	152.643	128.652	123.475	114.034	140.564	123.006	139.954	131.405	129.642	133.916	130.843	148.839	129.701	133.732	135.81	-0.0557594	-0.27429	0.839719	0.0722314	Prdx3	chr19	-	60864051	60874556
Cisd1	ENSMUSG00000037710	CDGSH iron sulfur domain 1 [Source:MGI Symbol;Acc:MGI:1261855]	protein_coding	152.622	118.209	119.966	125.467	118.086	131.463	156.999	162.847	125.458	116.188	132.693	130.119	129.066	142.349	126.114	0.0545679	-0.373424	0.892088	0.0751719	Cisd1	chr10	-	71330480	71344954
Isca1	ENSMUSG00000044792	iron-sulfur cluster assembly 1 [Source:MGI Symbol;Acc:MGI:1916296]	protein_coding	148.685	129.763	116.998	115.649	109.744	111.864	114.146	117.902	83.1925	87.137	85.103	89.3047	127.774	113.414	86.1843	-0.271967	-0.910887	0.0753236	2.24421e-14	Isca1	chr13	-	59755409	59769810
Ndufb6	ENSMUSG00000071014	NADH dehydrogenase (ubiquinone) 1 beta subcomplex, 6 [Source:MGI Symbol;Acc:MGI:2684983]	protein_coding	145.903	123.778	121.455	118.763	154.196	141.186	185.709	156.299	155.936	152.248	136.308	161.187	127.475	159.347	151.42	0.225598	-0.0958965	0.305533	0.673221	Ndufb6	chr4	-	40270591	40279421
Fxr1	ENSMUSG00000027680	fragile X mental retardation gene 1, autosomal homolog [Source:MGI Symbol;Acc:MGI:104860]	protein_coding	107.387	153.752	127.319	120.429	179.15	156.145	158.753	140.259	125.865	130.27	121.901	118.191	127.222	158.577	124.057	0.186685	-0.40377	0.469239	0.0299639	Fxr1	chr3	+	34019943	34070322
Rpl27	ENSMUSG00000063316	ribosomal protein L27 [Source:MGI Symbol;Acc:MGI:98036]	protein_coding	128.446	111.721	125.464	139.152	125.82	146.233	184.303	180.909	161.365	165.388	130.171	160.285	126.196	159.316	154.302	0.244652	-0.0518792	0.448034	0.881649	Rpl27	chr11	+	101442298	101445529
Dlst	ENSMUSG00000004789	dihydrolipoamide S-succinyltransferase (E2 component of 2-oxo-glutarate complex) [Source:MGI Symbol;Acc:MGI:1926170]	protein_coding	174.042	109.44	110.578	110.427	171.386	199.888	172.43	168.857	221.078	243.218	204.473	220.711	126.122	178.14	222.37	0.402492	0.484443	0.0119162	0.00087519	Dlst	chr12	+	85110833	85134091
Hadhb	ENSMUSG00000059447	hydroxyacyl-Coenzyme A dehydrogenase/3-ketoacyl-Coenzyme A thiolase/enoyl-Coenzyme A hydratase (trifunctional protein), beta subunit [Source:MGI Symbol;Acc:MGI:2136381]	protein_coding	194.545	109.432	111.502	85.6167	110.651	99.2915	111.456	98.029	95.8173	125.004	108.303	132.413	125.274	104.857	115.384	-0.324922	-0.44057	0.30289	0.088352	Hadhb	chr5	+	30155248	30184593
Actb	ENSMUSG00000029580	actin, beta [Source:MGI Symbol;Acc:MGI:87904]	protein_coding	142.476	116.719	106.043	135.3	143.341	143.749	142.933	132.961	166.354	182.464	140.35	136.666	125.135	140.746	156.458	0.0622776	0.0514073	0.837696	0.827214	Actb	chr5	-	142903115	142906754
Rps13	ENSMUSG00000090862	ribosomal protein S13 [Source:MGI Symbol;Acc:MGI:1915302]	protein_coding	137.336	117.366	122.777	123.005	137.927	160.953	174.559	179.011	156.358	146.664	154.613	162.707	125.121	163.113	155.086	0.287434	-0.0344649	0.169964	0.89696	Rps13	chr7	-	116331505	116334195
Coq10a	ENSMUSG00000039914	coenzyme Q10A [Source:MGI Symbol;Acc:MGI:2684847]	protein_coding	168.835	109.972	113.589	105.448	115.765	122.5	139.706	135.079	144.125	138.568	161.559	145.49	124.461	128.262	147.436	-0.0401191	-0.0871169	0.920929	0.738728	Coq10a	chr10	-	128363097	128370032
Rpl38	ENSMUSG00000057322	ribosomal protein L38 [Source:MGI Symbol;Acc:MGI:1914921]	protein_coding	140.824	98.2998	116.158	142.208	112.45	139.85	146.474	155.35	138.756	143.109	139.712	138.524	124.372	138.531	140.025	0.0649294	-0.176142	0.868579	0.481502	Rpl38	chr11	+	114668524	114672331
Asph	ENSMUSG00000028207	aspartate-beta-hydroxylase [Source:MGI Symbol;Acc:MGI:1914186]	protein_coding	102.34	134.642	118.448	139.065	149.562	158.071	153.71	155.515	119.918	93.0178	94.5575	98.3125	123.624	154.214	101.451	0.229881	-0.563686	0.400246	0.00414845	Asph	chr4	-	9448069	9669344
Fsd2	ENSMUSG00000038663	fibronectin type III and SPRY domain containing 2 [Source:MGI Symbol;Acc:MGI:2444310]	protein_coding	121.533	136.912	113.649	120.324	83.6379	89.317	73.712	73.6035	77.9409	78.3334	72.5033	80.5073	123.104	80.0676	77.3213	-0.742858	-1.02483	3.65395e-10	1.67072e-19	Fsd2	chr7	-	81533308	81566944
Ldhb	ENSMUSG00000030246	lactate dehydrogenase B [Source:MGI Symbol;Acc:MGI:96763]	protein_coding	318.618	56.0047	73.6615	43.7878	138.341	101.672	141.772	140.342	302.322	273.373	334.149	334.45	123.018	130.532	311.074	0.0508947	1.06716	NA	NA	Ldhb	chr6	-	142490249	142507957
Aqp1	ENSMUSG00000004655	aquaporin 1 [Source:MGI Symbol;Acc:MGI:103201]	protein_coding	163.954	95.6792	119.268	112.418	115.237	118.919	89.6873	87.0379	192.4	218.646	212.266	233.516	122.83	102.72	214.207	-0.365296	0.471575	0.0378332	0.00245038	Aqp1	chr6	+	55336432	55348555
Ndufb4	ENSMUSG00000022820	NADH dehydrogenase (ubiquinone) 1 beta subcomplex 4 [Source:MGI Symbol;Acc:MGI:1915444]	protein_coding	136.799	115.169	114.671	123.507	112.425	108.223	135.261	145.709	129.623	113.784	120.918	118.42	122.536	125.404	120.686	-0.0587849	-0.372214	0.876751	0.0660681	Ndufb4	chr16	-	37647170	37654453
Scn4b	ENSMUSG00000046480	sodium channel, type IV, beta [Source:MGI Symbol;Acc:MGI:2687406]	protein_coding	133.041	116.366	123.512	115.67	78.6107	73.0241	80.4697	79.0352	77.8341	75.2789	96.1242	71.8715	122.147	77.7849	80.2772	-0.753267	-0.952233	1.53218e-07	3.77213e-12	Scn4b	chr9	+	45138395	45154152
Acadm	ENSMUSG00000062908	acyl-Coenzyme A dehydrogenase, medium chain [Source:MGI Symbol;Acc:MGI:87867]	protein_coding	204.657	95.733	99.6488	87.7567	123.688	120.408	122.675	114.807	157.305	186.252	159.383	170.56	121.949	120.395	168.375	-0.10476	0.134817	0.820704	0.68693	Acadm	chr3	-	153922357	153944632
Oaz2	ENSMUSG00000040652	ornithine decarboxylase antizyme 2 [Source:MGI Symbol;Acc:MGI:109492]	protein_coding	126.734	130.664	127.858	100.841	126.561	122.335	132.755	134.968	125.555	92.9931	126.164	107.136	121.524	129.155	112.962	0.00897511	-0.480126	0.979607	0.00134376	Oaz2	chr9	+	65668001	65690300
Etfa	ENSMUSG00000032314	electron transferring flavoprotein, alpha polypeptide [Source:MGI Symbol;Acc:MGI:106092]	protein_coding	183.925	105.956	100.126	93.855	140.34	136.36	131.919	126.028	138.725	179.09	152.669	174.363	120.965	133.662	161.212	0.0657099	0.0921616	0.869657	0.749053	Etfa	chr9	-	55454508	55512243
Cycs	ENSMUSG00000063694	cytochrome c, somatic [Source:MGI Symbol;Acc:MGI:88578]	protein_coding	125.531	143.308	106.689	106.51	145.155	145.336	154.728	149.141	170.786	172.037	139.12	177.646	120.51	148.59	164.897	0.193071	0.0803389	0.458981	0.757176	Cycs	chr6	-	50562563	50566538
Ndufa12	ENSMUSG00000020022	NADH dehydrogenase (ubiquinone) 1 alpha subcomplex, 12 [Source:MGI Symbol;Acc:MGI:1913664]	protein_coding	169.045	89.9996	102.887	117.062	151.736	147.695	175.192	192.946	172.548	173.645	139.049	183.361	119.748	166.892	167.151	-0.0253273	-0.195184	0.964034	0.52274	Ndufa12	chr10	+	94198955	94221443
Itm2b	ENSMUSG00000022108	integral membrane protein 2B [Source:MGI Symbol;Acc:MGI:1309517]	protein_coding	140.507	113.642	114.938	109.514	150.025	145.131	122.862	122.139	156.375	180.005	156.356	135.589	119.65	135.039	157.081	0.0628058	0.0452655	0.674973	0.722397	Itm2b	chr14	-	73362231	73385271
Rpl35	ENSMUSG00000062997	ribosomal protein L35 [Source:MGI Symbol;Acc:MGI:1913739]	protein_coding	132.504	104.013	110.318	130.035	120.01	143.324	157.936	160.457	138.853	140.183	139.772	149.6	119.217	145.432	142.102	0.190077	-0.0998944	0.489279	0.702198	Rpl35	chr2	-	39001580	39005624
Ppp1ca	ENSMUSG00000040385	protein phosphatase 1, catalytic subunit, alpha isoform [Source:MGI Symbol;Acc:MGI:103016]	protein_coding	120.392	108.583	120.005	126.594	130.317	136.406	115.763	119.885	129.749	132.664	125.795	131.151	118.894	125.593	129.84	-0.0369868	-0.223656	0.848633	0.0311473	Ppp1ca	chr19	+	4192158	4195419
Unc45b	ENSMUSG00000018845	unc-45 myosin chaperone B [Source:MGI Symbol;Acc:MGI:2443377]	protein_coding	110.428	127.269	123.098	113.194	87.0693	82.1589	98.1646	94.7054	72.1228	74.18	80.7391	85.2632	118.497	90.5246	78.0763	-0.49676	-0.965596	0.0131054	1.93614e-08	Unc45b	chr11	+	82910550	82943403
Hspb1	ENSMUSG00000004951	heat shock protein 1 [Source:MGI Symbol;Acc:MGI:96240]	protein_coding	167.002	109.383	94.4701	100.975	331.32	440.392	537.53	613.775	563.651	382.844	424.542	741.82	117.958	480.754	528.214	1.95996	1.84292	3.85504e-10	2.59623e-09	Hspb1	chr5	+	135887919	135889563
Mss51	ENSMUSG00000021815	MSS51 mitochondrial translational activator [Source:MGI Symbol;Acc:MGI:1922093]	protein_coding	29.0861	90.5159	164.779	187.44	23.2964	18.1415	104.829	107.679	11.6979	18.3219	17.818	33.0773	117.955	63.4866	20.2288	-0.962039	-2.91475	0.45211	0.000905858	Mss51	chr14	-	20482864	20496901
Acadl	ENSMUSG00000026003	acyl-Coenzyme A dehydrogenase, long-chain [Source:MGI Symbol;Acc:MGI:87866]	protein_coding	234.082	79.8535	94.4437	62.9585	148.393	155.113	143.317	135.815	191.042	232.217	193.519	242.753	117.835	145.659	214.883	0.244247	0.570187	0.666625	0.134788	Acadl	chr1	-	66830839	66863277
Arf1	ENSMUSG00000048076	ADP-ribosylation factor 1 [Source:MGI Symbol;Acc:MGI:99431]	protein_coding	113.716	120.226	112.743	122.473	106.609	112.403	106.24	108.52	112.777	110.985	110.566	105.928	117.29	108.443	110.064	-0.228838	-0.448421	0.122557	0.000187837	Arf1	chr11	-	59211412	59228270
Gm9794	ENSMUSG00000107176	predicted pseudogene 9794 [Source:MGI Symbol;Acc:MGI:3642653]	processed_pseudogene	119.422	97.248	115.562	136.572	132.826	152.605	157.324	157.523	144.793	156.792	148.08	153.693	117.201	150.07	150.839	0.253351	0.0139201	0.253124	0.961949	Gm9794	chr6	-	66875321	66875743
Col3a1	ENSMUSG00000026043	collagen, type III, alpha 1 [Source:MGI Symbol;Acc:MGI:88453]	protein_coding	97.4761	106.425	143.239	120.233	496.867	817.446	76.9073	87.2333	656.863	993.439	299.976	144.025	116.843	369.613	523.576	1.46758	1.75844	0.098636	0.0237848	Col3a1	chr1	+	45311538	45349706
Hdgf	ENSMUSG00000004897	hepatoma-derived growth factor [Source:MGI Symbol;Acc:MGI:1194494]	protein_coding	114.895	113.752	114.341	123.378	113.847	113.163	135.904	138.227	111.364	116.798	114.688	108.179	116.592	125.285	112.757	-0.0700038	-0.478586	0.847288	0.0117687	Hdgf	chr3	+	87906321	87916132
Rps27a	ENSMUSG00000020460	ribosomal protein S27A [Source:MGI Symbol;Acc:MGI:1925544]	protein_coding	78.8866	145.139	155.462	86.7872	115.841	136.967	173.823	136.16	117.088	124.327	103.545	127.509	116.569	140.698	118.118	0.173049	-0.200854	0.717413	0.582586	Rps27a	chr11	-	29545846	29548109
Cacnb1	ENSMUSG00000020882	calcium channel, voltage-dependent, beta 1 subunit [Source:MGI Symbol;Acc:MGI:102522]	protein_coding	104.038	116.74	126.524	118.753	172.38	160.543	141.696	152.206	143.319	152.641	124.592	107.146	116.514	156.706	131.925	0.272893	-0.253239	0.164084	0.154879	Cacnb1	chr11	-	98001508	98023034
Mlf2	ENSMUSG00000030120	myeloid leukemia factor 2 [Source:MGI Symbol;Acc:MGI:1353554]	protein_coding	111.307	103.037	122.398	129.208	101.28	105.471	104.23	109.911	98.2922	93.6085	88.1662	86.7008	116.488	105.223	91.6919	-0.241396	-0.679005	0.199474	1.72793e-06	Mlf2	chr6	+	124931386	124937238
Tacc2	ENSMUSG00000030852	transforming, acidic coiled-coil containing protein 2 [Source:MGI Symbol;Acc:MGI:1928899]	protein_coding	130.274	93.2777	113.411	128.487	95.6177	125.769	87.2037	91.2682	184.158	129.165	185.619	189.499	116.362	99.9646	172.11	-0.413094	0.215913	0.117273	0.42916	Tacc2	chr7	+	130577438	130764785
Hadha	ENSMUSG00000025745	hydroxyacyl-Coenzyme A dehydrogenase/3-ketoacyl-Coenzyme A thiolase/enoyl-Coenzyme A hydratase (trifunctional protein), alpha subunit [Source:MGI Symbol;Acc:MGI:2135593]	protein_coding	188.454	86.9071	102.697	87.222	107.131	119.034	90.8719	94.4697	132.408	149.652	141.918	161.378	116.32	102.877	146.339	-0.184643	0.047587	0.617297	0.896614	Hadha	chr5	-	30118304	30155162
Map4	ENSMUSG00000032479	microtubule-associated protein 4 [Source:MGI Symbol;Acc:MGI:97178]	protein_coding	120.341	118.432	117.911	106.705	104.863	105.536	75.8001	84.7205	106.245	106.026	137.419	130.839	115.847	92.73	120.132	-0.48845	-0.303558	0.00722907	0.101889	Map4	chr9	+	109931460	110083955
Gmpr	ENSMUSG00000000253	guanosine monophosphate reductase [Source:MGI Symbol;Acc:MGI:1913605]	protein_coding	129.486	107.823	117.537	108.307	110.781	112.638	115.453	127.783	96.0807	105.56	103.35	97.7301	115.788	116.664	100.68	-0.105449	-0.546959	0.621107	2.0906e-05	Gmpr	chr13	+	45507444	45546382
Rnf10	ENSMUSG00000041740	ring finger protein 10 [Source:MGI Symbol;Acc:MGI:1859162]	protein_coding	127.043	100.293	118.331	114.913	126.147	136.654	136.184	137.07	141.22	126.108	140.288	150.19	115.145	134.014	139.452	0.112623	-0.101262	0.604728	0.577611	Rnf10	chr5	-	115241412	115272898
Dmpk	ENSMUSG00000030409	dystrophia myotonica-protein kinase [Source:MGI Symbol;Acc:MGI:94906]	protein_coding	137.347	99.6004	104.009	118.977	165.417	238.342	168.828	151.824	201.505	188.97	186.55	188.646	114.983	181.103	191.418	0.57497	0.449459	0.000144151	0.00274117	Dmpk	chr7	+	19083849	19093821
Samm50	ENSMUSG00000022437	SAMM50 sorting and assembly machinery component [Source:MGI Symbol;Acc:MGI:1915903]	protein_coding	148.497	102.265	101.567	106.726	107.976	127.643	124.323	124.444	141.38	139.78	130.106	131.368	114.764	121.097	135.658	-0.0149188	-0.0964966	0.965609	0.624881	Samm50	chr15	+	84192233	84214303
Gstm1	ENSMUSG00000058135	glutathione S-transferase, mu 1 [Source:MGI Symbol;Acc:MGI:95860]	protein_coding	127.292	86.6635	126.486	118.464	83.4163	66.3098	73.0563	69.986	63.7346	52.5691	78.0376	64.4763	114.726	73.1921	64.7044	-0.807812	-1.16227	5.87497e-05	4.5431e-10	Gstm1	chr3	-	108012255	108017973
D10Jhu81e	ENSMUSG00000053329	DNA segment, Chr 10, Johns Hopkins University 81 expressed [Source:MGI Symbol;Acc:MGI:1351861]	protein_coding	159.015	93.4614	105.446	100.718	89.1976	91.6373	109.317	114.222	95.7343	89.608	98.0093	101.625	114.66	101.093	96.2441	-0.258506	-0.580708	0.365067	0.00575402	D10Jhu81e	chr10	-	78162067	78169768
Tmod1	ENSMUSG00000028328	tropomodulin 1 [Source:MGI Symbol;Acc:MGI:98775]	protein_coding	86.6234	125.821	129.892	116.222	137.927	123.468	133.671	125.056	127.67	119.595	113.766	122.434	114.64	130.031	120.866	0.0443195	-0.311986	0.919606	0.162615	Tmod1	chr4	+	46038935	46116032
Gys1	ENSMUSG00000003865	glycogen synthase 1, muscle [Source:MGI Symbol;Acc:MGI:101805]	protein_coding	134.147	90.178	122.222	111.09	144.5	182.438	119.854	120.333	205.344	201.316	248.646	249.107	114.409	141.781	226.103	0.191213	0.642029	0.43958	0.000132912	Gys1	chr7	+	45434844	45456619
Calm2	ENSMUSG00000036438	calmodulin 2 [Source:MGI Symbol;Acc:MGI:103250]	protein_coding	95.2408	133.763	112.391	112.984	103.218	94.9624	106.916	99.8325	81.6123	93.8308	81.8044	84.863	113.594	101.232	85.5276	-0.284459	-0.767265	0.236992	1.96928e-05	Calm2	chr17	-	87433412	87446935
D17Wsu92e	ENSMUSG00000056692	DNA segment, Chr 17, Wayne State University 92, expressed [Source:MGI Symbol;Acc:MGI:106281]	protein_coding	127.161	100.861	110.133	112.144	82.3073	79.3093	93.7885	97.9793	71.6159	72.315	82.8344	74.2097	112.575	88.3461	75.2438	-0.455381	-0.943277	0.0129925	1.64903e-09	D17Wsu92e	chr17	-	27751232	27820558
Hint1	ENSMUSG00000020267	histidine triad nucleotide binding protein 1 [Source:MGI Symbol;Acc:MGI:1321133]	protein_coding	116.251	100.918	114.73	116.551	109.258	123.928	131.9	129.256	125.365	113.617	116.473	125.242	112.113	123.586	120.174	0.0389711	-0.247334	0.908516	0.161462	Hint1	chr11	+	54866383	54870501
Ndufs8	ENSMUSG00000059734	NADH dehydrogenase (ubiquinone) Fe-S protein 8 [Source:MGI Symbol;Acc:MGI:2385079]	protein_coding	155.824	86.861	101.418	103.237	123.188	130.758	151.302	155.371	170.017	162.112	159.483	161.503	111.835	140.155	163.279	0.247832	0.215793	0.36758	0.375455	Ndufs8	chr19	-	3908870	3912717
Idh2	ENSMUSG00000030541	isocitrate dehydrogenase 2 (NADP+), mitochondrial [Source:MGI Symbol;Acc:MGI:96414]	protein_coding	258.728	64.913	72.3107	49.3222	94.4326	65.8014	94.5902	103.587	126.82	147.903	159.61	187.659	111.318	89.6028	155.498	-0.335019	0.208134	0.66293	0.756616	Idh2	chr7	-	80094846	80115392
Vdac2	ENSMUSG00000021771	voltage-dependent anion channel 2 [Source:MGI Symbol;Acc:MGI:106915]	protein_coding	122.528	105.335	104.873	112.014	115.21	136.903	136.934	131.746	125.916	125.399	122.226	121.164	111.187	130.198	123.676	0.245181	-0.17579	0.20381	0.338997	Vdac2	chr14	+	21831269	21845879
Mypn	ENSMUSG00000020067	myopalladin [Source:MGI Symbol;Acc:MGI:1916052]	protein_coding	99.2218	107.066	116.157	120.536	104.276	110.372	93.0136	98.382	114.405	104.495	108.81	105.105	110.745	101.511	108.204	-0.247232	-0.390112	0.141162	0.00511756	Mypn	chr10	-	63115795	63203952
Fam213b	ENSMUSG00000029059	family with sequence similarity 213, member B [Source:MGI Symbol;Acc:MGI:1913719]	protein_coding	116.965	110.564	99.849	114.269	119.447	122.802	147.168	153.775	109.898	102.938	77.324	68.1478	110.412	135.798	89.577	0.201839	-0.65863	0.539641	0.00244521	Fam213b	chr4	-	154895504	154899135
Sgca	ENSMUSG00000001508	sarcoglycan, alpha (dystrophin-associated glycoprotein) [Source:MGI Symbol;Acc:MGI:894698]	protein_coding	114.919	110.567	107.607	106.763	129.719	142.357	152.287	161.412	135.743	138.013	140.413	134.303	109.964	146.444	137.118	0.303675	-0.0365534	0.104565	0.880256	Sgca	chr11	-	94962791	94976327
Cib2	ENSMUSG00000037493	calcium and integrin binding family member 2 [Source:MGI Symbol;Acc:MGI:1929293]	protein_coding	83.0908	112.478	124.802	119.195	88.4514	85.9924	113.169	119.033	59.9109	66.8315	48.9612	45.1162	109.892	101.661	55.2049	-0.21772	-1.36409	0.590725	1.89472e-08	Cib2	chr9	-	54544794	54560218
Lrrc20	ENSMUSG00000037151	leucine rich repeat containing 20 [Source:MGI Symbol;Acc:MGI:2387182]	protein_coding	104.733	114.661	110.259	109.167	49.2234	50.9958	60.89	62.524	41.988	43.9267	43.1277	47.3427	109.705	55.9083	44.0963	-1.07373	-1.66784	2.02835e-09	8.49902e-23	Lrrc20	chr10	+	61475833	61582226
Rpl27a	ENSMUSG00000046364	ribosomal protein L27A [Source:MGI Symbol;Acc:MGI:1347076]	protein_coding	106.262	93.3538	116.083	123.099	110.178	166.592	126.894	150.522	150.041	142.99	146.097	162.985	109.7	138.546	150.528	0.391876	0.05114	0.0539572	0.849842	Rpl27a	chr7	+	109519147	109522367
Adck2	ENSMUSG00000046947	aarF domain containing kinase 2 [Source:MGI Symbol;Acc:MGI:1889336]	protein_coding	134.244	95.9169	107.576	98.5182	126.504	132.265	162.524	166.026	134.49	135.545	140.211	138.866	109.064	146.83	137.278	0.404278	0.0459614	0.0372267	0.86273	Adck2	chr6	+	39573873	39603382
Mrpl30	ENSMUSG00000026087	mitochondrial ribosomal protein L30 [Source:MGI Symbol;Acc:MGI:1333820]	protein_coding	134.861	96.3323	91.8068	112.674	115.864	125.24	165.935	134.105	93.0482	120.419	132.602	143.149	108.918	135.286	122.304	0.20297	-0.0919747	0.479295	0.742991	Mrpl30	chr1	+	37890477	37898535
Phkb	ENSMUSG00000036879	phosphorylase kinase beta [Source:MGI Symbol;Acc:MGI:97578]	protein_coding	78.9484	124.966	114.251	117.26	78.3294	69.4754	59.8904	57.3782	49.9106	45.4189	56.6802	51.5909	108.856	66.2683	50.9002	-0.852692	-1.5165	0.000114125	3.63495e-14	Phkb	chr8	+	85840959	86061376
Btf3	ENSMUSG00000021660	basic transcription factor 3 [Source:MGI Symbol;Acc:MGI:1202875]	protein_coding	110.696	105.858	107.052	111.806	125.901	118.431	144.624	135.373	126.478	112.009	105.595	126.4	108.853	131.082	117.62	0.184015	-0.219618	0.40294	0.224965	Btf3	chr13	-	98309896	98317006
Rps7	ENSMUSG00000061477	ribosomal protein S7 [Source:MGI Symbol;Acc:MGI:1333818]	protein_coding	114.453	99.0567	108.628	112.643	133.256	156.205	148.904	142.946	139.226	147.982	133.23	141.887	108.695	145.328	140.581	0.311723	0.0218758	0.0185812	0.908545	Rps7	chr12	-	28630847	28635953
Akr1a1	ENSMUSG00000028692	aldo-keto reductase family 1, member A1 (aldehyde reductase) [Source:MGI Symbol;Acc:MGI:1929955]	protein_coding	109.652	101.321	110.45	112.707	84.1432	92.2082	83.9546	87.3334	75.9648	86.9641	75.8692	72.3798	108.533	86.9099	77.7945	-0.428086	-0.828558	0.000156667	3.82391e-16	Akr1a1	chr4	-	116636510	116651680
Naca	ENSMUSG00000061315	nascent polypeptide-associated complex alpha polypeptide [Source:MGI Symbol;Acc:MGI:106095]	protein_coding	102.218	100.537	117.614	113.52	102.113	131.228	103.395	108.871	133.135	164.487	166.507	157.001	108.472	111.402	155.282	-0.14665	0.0829946	0.335432	0.575038	Naca	chr10	+	128035346	128048637
S100a1	ENSMUSG00000044080	S100 calcium binding protein A1 [Source:MGI Symbol;Acc:MGI:1338917]	protein_coding	170.349	80.35	91.9484	90.3299	107.199	96.6124	154.798	156.649	154.297	155.501	181.969	195.962	108.244	128.814	171.932	0.194393	0.350853	0.705431	0.333199	S100a1	chr3	-	90511034	90514392
Phka1	ENSMUSG00000034055	phosphorylase kinase alpha 1 [Source:MGI Symbol;Acc:MGI:97576]	protein_coding	73.8646	105.59	134	118.001	77.1813	89.0517	52.0741	108.144	58.1722	51.1423	60.6031	77.665	107.864	81.6127	61.8956	-0.50951	-1.16353	0.214628	0.000227869	Phka1	chrX	-	102513975	102644246
Fermt2	ENSMUSG00000037712	fermitin family member 2 [Source:MGI Symbol;Acc:MGI:2385001]	protein_coding	96.4386	121.036	106.445	106.338	78.514	67.9552	73.8537	68.4129	64.6785	61.921	65.8625	70.9476	107.565	72.184	65.8524	-0.559512	-0.952854	0.0010304	4.69002e-10	Fermt2	chr14	-	45458792	45530118
H19	ENSMUSG00000000031	H19, imprinted maternally expressed transcript [Source:MGI Symbol;Acc:MGI:95891]	lincRNA	120.929	54.8486	196.766	57.4434	641.741	665.448	204.944	228.429	390.924	318.842	299.099	148.436	107.497	435.14	289.325	1.88448	1.09517	0.000316548	0.0446164	H19	chr7	-	142575529	142578143
Prkab2	ENSMUSG00000038205	protein kinase, AMP-activated, beta 2 non-catalytic subunit [Source:MGI Symbol;Acc:MGI:1336185]	protein_coding	79.8745	139.101	100.79	109.557	46.2686	37.3594	40.3744	37.0904	27.1522	25.9226	31.8999	28.8366	107.331	40.2732	28.4528	-1.54982	-2.28988	1.60072e-12	1.16371e-27	Prkab2	chr3	+	97658193	97673812
Timm23	ENSMUSG00000013701	translocase of inner mitochondrial membrane 23 [Source:MGI Symbol;Acc:MGI:1858317]	protein_coding	125.552	98.1917	92.6675	112.892	103.611	122.803	129.293	132.13	120.408	116.22	113.326	120.226	107.326	121.959	117.545	0.0832386	-0.245437	0.778489	0.182628	Timm23	chr14	-	32180162	32201898
Rps16	ENSMUSG00000037563	ribosomal protein S16 [Source:MGI Symbol;Acc:MGI:98118]	protein_coding	111.272	92.5491	106.9	117.47	110.413	140.689	149.947	146.465	124.244	124.537	119.504	119.399	107.048	136.878	121.921	0.204842	-0.170227	0.411178	0.440307	Rps16	chr7	+	28350652	28353155
Camk2a	ENSMUSG00000024617	calcium/calmodulin-dependent protein kinase II alpha [Source:MGI Symbol;Acc:MGI:88256]	protein_coding	80.9522	114.807	113.347	117.837	64.8951	70.5006	48.3041	52.2222	60.8975	62.902	54.046	62.0862	106.736	58.9805	59.9829	-0.832089	-1.23078	2.15816e-05	1.36351e-11	Camk2a	chr18	+	60925618	60988152
Nudt4	ENSMUSG00000020029	nudix (nucleoside diphosphate linked moiety X)-type motif 4 [Source:MGI Symbol;Acc:MGI:1918457]	protein_coding	75.6047	129.652	102.599	117.717	81.8384	67.4645	77.7	64.3037	62.8347	46.4762	61.2871	59.8887	106.393	72.8266	57.6217	-0.678465	-1.24991	0.0127549	1.0777e-07	Nudt4	chr10	-	95547007	95564167
Apoo	ENSMUSG00000079508	apolipoprotein O [Source:MGI Symbol;Acc:MGI:1915566]	protein_coding	89.8726	130.69	105.206	99.1559	121.555	99.1042	108.311	87.8571	81.7488	81.8595	83.6211	90.9978	106.231	104.207	84.5568	-0.159612	-0.703566	0.627824	0.000486077	Apoo	chrX	+	94367117	94417093
Gm3362	ENSMUSG00000085442	predicted pseudogene 3362 [Source:MGI Symbol;Acc:MGI:3781540]	processed_pseudogene	122.315	89.7285	91.5763	120.469	121.57	141.138	148.057	160.029	146.08	119.912	136.554	138.446	106.022	142.699	135.248	0.33506	0.00936817	0.172319	0.978912	Gm3362	chr15	-	37943327	37943792
Mical2	ENSMUSG00000038244	microtubule associated monooxygenase, calponin and LIM domain containing 2 [Source:MGI Symbol;Acc:MGI:2444947]	protein_coding	55.2054	90.558	111.019	164.71	67.0768	50.7024	18.1022	37.987	30.5379	22.7253	24.2816	17.3567	105.373	43.4671	23.7254	-1.45752	-2.14167	0.000512183	2.2896e-08	Mical2	chr7	+	112225856	112413106
Atf4	ENSMUSG00000042406	activating transcription factor 4 [Source:MGI Symbol;Acc:MGI:88096]	protein_coding	113.836	107.973	92.418	107.15	68.6239	71.4551	108.654	113.908	87.355	81.1653	99.2642	89.1125	105.344	90.66	89.2243	-0.298241	-0.586793	0.42261	0.0332199	Atf4	chr15	+	80255184	80257540
Rilpl1	ENSMUSG00000029392	Rab interacting lysosomal protein-like 1 [Source:MGI Symbol;Acc:MGI:1922945]	protein_coding	129.774	86.9593	108.854	95.5024	52.1141	47.937	88.2864	91.4403	77.3909	57.943	100.147	108.104	105.272	69.9444	85.8961	-0.51474	-0.389657	0.216939	0.320468	Rilpl1	chr5	-	124493080	124531391
Rpl14	ENSMUSG00000025794	ribosomal protein L14 [Source:MGI Symbol;Acc:MGI:1914365]	protein_coding	112.158	94.7948	103.222	109.634	115.763	132.005	136.203	139.964	121.631	128.518	119.33	133.944	104.952	130.984	125.856	0.233168	-0.0973232	0.260966	0.652854	Rpl14	chr9	+	120571444	120574654
Capza2	ENSMUSG00000015733	capping protein (actin filament) muscle Z-line, alpha 2 [Source:MGI Symbol;Acc:MGI:106222]	protein_coding	72.0811	141.42	103.315	101.51	107.077	80.51	78.0332	65.0439	59.5716	59.3322	53.7709	58.142	104.582	82.666	57.7042	-0.476988	-1.22537	0.114213	2.52374e-07	Capza2	chr6	+	17636234	17666972
Ehbp1l1	ENSMUSG00000024937	EH domain binding protein 1-like 1 [Source:MGI Symbol;Acc:MGI:3612340]	protein_coding	106.791	110.577	100.253	99.4198	99.7742	105.239	109.107	113.523	108.333	99.0081	93.857	97.8029	104.26	106.911	99.7504	-0.0692098	-0.370676	0.782754	0.00810969	Ehbp1l1	chr19	-	5707376	5726317
Rab7	ENSMUSG00000079477	RAB7, member RAS oncogene family [Source:MGI Symbol;Acc:MGI:105068]	protein_coding	101.655	96.72	96.0441	121.077	92.8373	105.011	104.717	106.359	122.046	118.823	123.336	160.564	103.874	102.231	131.192	-0.156023	-0.0960074	0.629517	0.737921	Rab7	chr6	-	87999106	88045270
Rps3	ENSMUSG00000030744	ribosomal protein S3 [Source:MGI Symbol;Acc:MGI:1350917]	protein_coding	109.929	90.8229	100.782	113.531	101.333	121.485	113.733	119.424	118.059	119.878	117.867	123.214	103.766	113.994	119.754	0.0280416	-0.144675	0.931637	0.425843	Rps3	chr7	-	99477896	99483738
Eif4g2	ENSMUSG00000005610	eukaryotic translation initiation factor 4, gamma 2 [Source:MGI Symbol;Acc:MGI:109207]	protein_coding	95.0206	133.103	82.7294	103.705	87.368	85.9124	74.4762	65.295	74.1776	96.3538	116.361	78.2675	103.64	78.2629	91.29	-0.331125	-0.466715	0.0654766	0.00259672	Eif4g2	chr7	-	111067750	111083030
Tmem182	ENSMUSG00000079588	transmembrane protein 182 [Source:MGI Symbol;Acc:MGI:1923725]	protein_coding	85.9612	108.751	108.664	110.957	118.042	106.674	94.0529	85.6366	88.9815	84.7882	94.8062	91.4268	103.583	101.101	90.0007	-0.167491	-0.56199	0.497281	0.000660939	Tmem182	chr1	+	40805601	40856887
Fhl3	ENSMUSG00000032643	four and a half LIM domains 3 [Source:MGI Symbol;Acc:MGI:1341092]	protein_coding	155.139	108.458	81.6551	68.9473	106.021	96.8179	160.023	159.634	122.626	107.139	145.406	142.94	103.55	130.624	129.528	0.278153	0.00505659	0.572097	0.993249	Fhl3	chr4	+	124700701	124708611
Rpl5	ENSMUSG00000058558	ribosomal protein L5 [Source:MGI Symbol;Acc:MGI:102854]	protein_coding	113.766	98.0962	98.632	103.582	102.588	130.746	111.958	111.434	108.139	119.694	108.662	119.774	103.519	114.181	114.068	0.0562386	-0.184198	0.84847	0.301717	Rpl5	chr5	+	107900502	107909005
Scd1	ENSMUSG00000037071	stearoyl-Coenzyme A desaturase 1 [Source:MGI Symbol;Acc:MGI:98239]	protein_coding	337.837	19.0433	25.4486	31.5959	37.5512	9.807	38.6671	7.02422	93.6108	82.9735	166.987	83.1317	103.481	23.2624	106.676	-2.14861	-0.182893	NA	NA	Scd1	chr19	-	44394451	44407709
Hba-a2	ENSMUSG00000069917	hemoglobin alpha, adult chain 2 [Source:MGI Symbol;Acc:MGI:96016]	protein_coding	228.837	49.5405	46.0357	87.3244	98.3685	125.981	75.4669	91.6228	165.889	234.916	164.709	169.742	102.934	97.8597	183.814	-0.135994	0.542135	0.877179	0.295366	Hba-a2	chr11	+	32296489	32297298
Myl6	ENSMUSG00000090841	myosin, light polypeptide 6, alkali, smooth muscle and non-muscle [Source:MGI Symbol;Acc:MGI:109318]	protein_coding	135.436	87.4824	92.1812	96.16	120.413	147.557	116.598	118.882	187.914	212.877	155.832	154.708	102.815	125.863	177.833	0.190807	0.449605	0.365992	0.00352477	Myl6	chr10	-	128490860	128493875
Rps2-ps13	ENSMUSG00000081684	ribosomal protein S2, pseudogene 13 [Source:MGI Symbol;Acc:MGI:3705640]	processed_pseudogene	85.0371	70.6754	165.77	89.1913	85.2252	94.7783	97.963	92.3727	116.883	98.5609	82.2789	92.1239	102.668	92.5848	97.4617	-0.256276	-0.428235	0.561571	0.191153	Rps2-ps13	chrX	+	52898588	52899469
Tuba8	ENSMUSG00000030137	tubulin, alpha 8 [Source:MGI Symbol;Acc:MGI:1858225]	protein_coding	94.4133	112.957	92.8808	109.444	85.2505	121.115	108.744	105.928	119.495	109.709	103.59	118.544	102.424	105.259	112.834	-0.0758123	-0.217207	0.839973	0.350231	Tuba8	chr6	+	121210696	121226854
Ddit4l	ENSMUSG00000046818	DNA-damage-inducible transcript 4-like [Source:MGI Symbol;Acc:MGI:1920534]	protein_coding	83.3282	156.119	90.1453	79.7608	117.174	62.2139	126.965	127.447	50.9595	55.2427	44.138	44.6675	102.338	108.45	48.7519	-0.0228811	-1.45704	0.977832	1.15995e-05	Ddit4l	chr3	+	137621612	137628333
Ipo13	ENSMUSG00000033365	importin 13 [Source:MGI Symbol;Acc:MGI:2385205]	protein_coding	114.288	90.0802	104.139	100.472	99.7982	97.9186	101.632	100.736	96.0979	92.9772	111.998	109.602	102.245	100.021	102.669	-0.164426	-0.330158	0.379367	0.018214	Ipo13	chr4	-	117894486	117914999
Dynll2	ENSMUSG00000020483	dynein light chain LC8-type 2 [Source:MGI Symbol;Acc:MGI:1915347]	protein_coding	109.082	122.76	87.2283	88.9614	68.2394	64.5033	84.7293	78.9395	54.9628	57.9207	55.5364	48.6386	102.008	74.1029	54.2646	-0.559791	-1.26494	0.0117665	2.00898e-11	Dynll2	chr11	-	87979525	87987533
Ubxn1	ENSMUSG00000071655	UBX domain protein 1 [Source:MGI Symbol;Acc:MGI:1289301]	protein_coding	109.865	99.1505	94.1356	104.838	109.414	131.314	129.025	134.008	110.208	106.796	105.136	111.305	101.997	125.94	108.361	0.202029	-0.260677	0.309455	0.112367	Ubxn1	chr19	+	8871559	8875663
Rpl10-ps6	ENSMUSG00000080885	ribosomal protein L10, pseudogene 6 [Source:MGI Symbol;Acc:MGI:3782343]	processed_pseudogene	98.1923	92.1623	99.3769	117.293	94.6197	114.138	125.13	133.404	130.972	112.056	135.603	107.067	101.756	116.823	121.424	0.0993608	-0.0990783	0.802	0.742952	Rpl10-ps6	chr19	-	37295155	37295796
Tpm3	ENSMUSG00000027940	tropomyosin 3, gamma [Source:MGI Symbol;Acc:MGI:1890149]	protein_coding	362.054	12.2083	19.6244	10.2404	104.061	25.3869	14.9556	21.577	48.6605	32.4818	22.033	20.9958	101.032	41.4952	31.0428	-1.10668	-1.48831	NA	NA	Tpm3	chr3	+	90072649	90100902
Ky	ENSMUSG00000035606	kyphoscoliosis peptidase [Source:MGI Symbol;Acc:MGI:96709]	protein_coding	77.5554	113.004	120.737	92.1734	77.7305	79.3499	49.2061	50.7551	47.7257	57.4329	53.4136	47.6653	100.868	64.2604	51.5594	-0.794483	-1.33406	0.000463371	7.82329e-11	Ky	chr9	+	102505750	102546239
Acaa2	ENSMUSG00000036880	acetyl-Coenzyme A acyltransferase 2 (mitochondrial 3-oxoacyl-Coenzyme A thiolase) [Source:MGI Symbol;Acc:MGI:1098623]	protein_coding	194.403	64.3513	79.007	65.3347	123.637	123.82	124.153	120.052	169.508	210.423	156.681	168.272	100.774	122.915	176.221	0.226014	0.500926	0.665567	0.158799	Acaa2	chr18	+	74779197	74806207
4833439L19Rik	ENSMUSG00000025871	RIKEN cDNA 4833439L19 gene [Source:MGI Symbol;Acc:MGI:1921162]	protein_coding	96.4392	95.8771	106.865	103.713	76.9245	74.7877	78.0964	77.3713	63.8221	62.1548	64.1693	62.1504	100.723	76.795	63.0742	-0.387554	-0.905739	0.0164889	2.65123e-11	4833439L19Rik	chr13	-	54551218	54565435
Psmc3	ENSMUSG00000002102	proteasome (prosome, macropain) 26S subunit, ATPase 3 [Source:MGI Symbol;Acc:MGI:1098754]	protein_coding	101.701	94.2541	103.311	102.453	101.448	108.856	114.646	120.213	100.107	103.954	102.844	101.529	100.43	111.291	102.108	0.0518937	-0.335631	0.857406	0.0280145	Psmc3	chr2	+	91054009	91066369
Prpf19	ENSMUSG00000024735	pre-mRNA processing factor 19 [Source:MGI Symbol;Acc:MGI:106247]	protein_coding	104.98	98.162	101.169	96.0365	104.065	98.1717	97.4586	104.53	89.75	101.499	88.7943	92.687	100.087	101.056	93.1825	-0.0425099	-0.407919	0.860056	0.000727042	Prpf19	chr19	+	10895231	10909559
Tef	ENSMUSG00000022389	thyrotroph embryonic factor [Source:MGI Symbol;Acc:MGI:98663]	protein_coding	106.261	104.948	102.814	85.616	92.9638	92.53	94.9548	90.6238	71.3512	75.3573	86.4023	91.8042	99.9098	92.7681	81.2287	-0.230193	-0.634218	0.24541	1.66653e-05	Tef	chr15	+	81802421	81826861
Dld	ENSMUSG00000020664	dihydrolipoamide dehydrogenase [Source:MGI Symbol;Acc:MGI:107450]	protein_coding	117.678	106.624	89.931	84.1898	149.589	128.451	113.268	103.283	144.129	153.807	136.352	159.615	99.6058	123.648	148.476	0.195138	0.232916	0.299531	0.140836	Dld	chr12	-	31331564	31351437
Itm2a	ENSMUSG00000031239	integral membrane protein 2A [Source:MGI Symbol;Acc:MGI:107706]	protein_coding	53.8987	111.279	124.63	107.864	311.916	282.936	122.029	111.729	178.325	169.576	89.7588	67.48	99.4181	207.152	126.285	0.875494	-0.0454869	0.0989953	0.951574	Itm2a	chrX	-	107397099	107403376
Ctdnep1	ENSMUSG00000018559	CTD nuclear envelope phosphatase 1 [Source:MGI Symbol;Acc:MGI:1914431]	protein_coding	111.002	88.6203	94.5365	103.246	101.292	123.389	107.442	110.848	118.551	109.062	120.854	112.101	99.3514	110.743	115.142	0.0213253	-0.152726	0.939813	0.301525	Ctdnep1	chr11	+	69981156	69990601
Cap2	ENSMUSG00000021373	CAP, adenylate cyclase-associated protein, 2 (yeast) [Source:MGI Symbol;Acc:MGI:1914502]	protein_coding	87.4963	122.077	87.8262	99.1998	105.671	108.606	101.089	100.375	90.6561	79.9426	93.6391	112.725	99.1499	103.935	94.2406	-0.0498751	-0.428756	0.914762	0.0586538	Cap2	chr13	+	46501848	46649642
Timm8b	ENSMUSG00000039016	translocase of inner mitochondrial membrane 8B [Source:MGI Symbol;Acc:MGI:1353424]	protein_coding	101.783	92.2227	97.7288	104.504	110.921	109.12	130.845	136.935	106.636	108.667	103.754	110.508	99.0597	121.955	107.391	0.20256	-0.23337	0.409248	0.250363	Timm8b	chr9	+	50603910	50605320
Mapkapk2	ENSMUSG00000016528	MAP kinase-activated protein kinase 2 [Source:MGI Symbol;Acc:MGI:109298]	protein_coding	129.542	88.4521	86.6935	91.2291	92.3636	93.0777	109.738	113.494	99.0647	98.3314	109.735	100.014	98.9793	102.168	101.786	-0.0379452	-0.294949	0.926961	0.152178	Mapkapk2	chr1	-	131053700	131097826
Rpl37	ENSMUSG00000041841	ribosomal protein L37 [Source:MGI Symbol;Acc:MGI:1914531]	protein_coding	110.036	82.4549	97.3177	105.97	108.762	131.367	148.833	151.503	134.161	129.555	130.37	137.175	98.9447	135.116	132.815	0.358506	0.0809167	0.121616	0.774101	Rpl37	chr15	+	5116613	5119140
Hadh	ENSMUSG00000027984	hydroxyacyl-Coenzyme A dehydrogenase [Source:MGI Symbol;Acc:MGI:96009]	protein_coding	163.247	81.0026	79.6288	71.858	110.252	107.701	116.692	111.627	126.577	158.012	120.959	112.015	98.9341	111.568	129.391	0.0981581	0.0613862	0.837139	0.871578	Hadh	chr3	-	131233419	131272101
Tmbim6	ENSMUSG00000023010	transmembrane BAX inhibitor motif containing 6 [Source:MGI Symbol;Acc:MGI:99682]	protein_coding	97.0048	96.9838	99.3374	101.774	83.7061	81.7479	78.6978	78.4002	82.8971	88.8428	88.1611	92.2288	98.7749	80.638	88.0324	-0.416118	-0.552657	0.00145539	3.94984e-06	Tmbim6	chr15	+	99392882	99410049
Slc37a4	ENSMUSG00000032114	solute carrier family 37 (glucose-6-phosphate transporter), member 4 [Source:MGI Symbol;Acc:MGI:1316650]	protein_coding	67.9149	110.279	114.659	102.06	72.7988	58.179	78.2914	80.0434	39.2085	45.1663	27.8813	27.3963	98.7283	72.3281	34.9131	-0.493974	-1.84453	0.198716	6.4382e-11	Slc37a4	chr9	+	44396852	44402968
Fh1	ENSMUSG00000026526	fumarate hydratase 1 [Source:MGI Symbol;Acc:MGI:95530]	protein_coding	135.905	79.4914	92.0249	84.9983	120.221	112.343	125.016	121.074	132.984	128.382	115.329	133.069	98.1049	119.664	127.441	0.199273	0.0444878	0.412316	0.868068	Fh1	chr1	-	175600374	175625635
Fkbp3	ENSMUSG00000020949	FK506 binding protein 3 [Source:MGI Symbol;Acc:MGI:1353460]	protein_coding	89.8133	116.47	91.8875	94.1254	124.267	100.371	97.3047	82.9262	92.8376	84.8786	88.6865	92.4308	98.074	101.217	89.7084	-0.0847067	-0.485841	0.790804	0.0056774	Fkbp3	chr12	-	65062436	65073944
Smyd2	ENSMUSG00000026603	SET and MYND domain containing 2 [Source:MGI Symbol;Acc:MGI:1915889]	protein_coding	78.4046	74.228	104.818	134.794	72.63	89.3302	73.2519	103.558	83.9495	93.908	70.6949	83.7695	98.0612	84.6926	83.0805	-0.470563	-0.685706	0.118651	0.00722694	Smyd2	chr1	-	189880492	189922363
Gm12319	ENSMUSG00000087523	predicted gene 12319 [Source:MGI Symbol;Acc:MGI:3649749]	lincRNA	70.65	95.3577	108.369	116.904	62.2219	59.3554	85.0049	82.5873	51.5633	53.8555	39.8304	40.2647	97.8202	72.2924	46.3785	-0.542366	-1.44738	0.10014	2.50633e-08	Gm12319	chr11	-	70654741	70656493
Rpl12	ENSMUSG00000038900	ribosomal protein L12 [Source:MGI Symbol;Acc:MGI:98002]	protein_coding	93.8085	89.6016	92.3384	112.967	89.4664	119.37	112.645	117.164	100.19	110.855	103.274	109.012	97.1789	109.661	105.833	0.0237495	-0.260333	0.954266	0.198496	Rpl12	chr2	+	32961559	32965345
Rps28	ENSMUSG00000067288	ribosomal protein S28 [Source:MGI Symbol;Acc:MGI:1859516]	protein_coding	110.494	73.1297	99.277	103.542	106.17	128.736	143.531	145.378	138.759	138.598	134.882	158.845	96.6107	130.954	142.771	0.348428	0.226733	0.178035	0.370277	Rps28	chr17	-	33819027	33824562
Adipor1	ENSMUSG00000026457	adiponectin receptor 1 [Source:MGI Symbol;Acc:MGI:1919924]	protein_coding	94.172	97.3066	95.4768	98.8144	80.1965	84.785	91.213	95.4203	75.5961	75.5557	78.4503	81.0408	96.4425	87.9037	77.6607	-0.236244	-0.664383	0.258907	1.67481e-05	Adipor1	chr1	+	134415378	134433351
Immt	ENSMUSG00000052337	inner membrane protein, mitochondrial [Source:MGI Symbol;Acc:MGI:1923864]	protein_coding	108.101	81.1917	99.8537	95.5926	101.549	149.711	88.0245	82.8354	114.213	118.849	113.537	122.045	96.1848	105.53	117.161	0.0180012	-0.0431295	0.961509	0.860213	Immt	chr6	+	71831331	71877388
Hspb7	ENSMUSG00000006221	heat shock protein family, member 7 (cardiovascular) [Source:MGI Symbol;Acc:MGI:1352494]	protein_coding	227.364	45.1879	54.216	57.6947	459.262	780.289	588.019	613.703	732.379	643.066	830.901	1237.23	96.1158	610.318	860.893	2.62738	2.89786	1.15318e-08	8.64541e-11	Hspb7	chr4	+	141420779	141425311
Map2k2	ENSMUSG00000035027	mitogen-activated protein kinase kinase 2 [Source:MGI Symbol;Acc:MGI:1346867]	protein_coding	107.607	90.3853	90.8633	94.2568	85.4707	93.0624	100.962	105.768	88.0558	90.5333	80.165	79.4803	95.7781	96.3158	84.5586	-0.0962453	-0.639718	0.753677	0.000152642	Map2k2	chr10	+	81105915	81124697
Gm13841	ENSMUSG00000083833	predicted gene 13841 [Source:MGI Symbol;Acc:MGI:3650890]	processed_pseudogene	102.898	76.5571	104.9	98.697	109.918	115.179	129.374	140.512	159.12	105.35	96.1779	103.532	95.763	123.746	116.045	0.276805	-0.0698691	0.391379	0.84293	Gm13841	chr5	-	115801677	115802159
Rps2-ps10	ENSMUSG00000091957	ribosomal protein S2, pseudogene 10 [Source:MGI Symbol;Acc:MGI:3645604]	transcribed_processed_pseudogene	121.186	71.1697	77.5749	113.097	93.3321	122.824	1.4183	108.555	86.3531	115.202	100.378	114.417	95.757	81.5324	104.088	-0.385048	-0.243788	0.834404	0.868642	Rps2-ps10	chr18	-	61259008	61259972
Asb11	ENSMUSG00000031382	ankyrin repeat and SOCS box-containing 11 [Source:MGI Symbol;Acc:MGI:1916104]	protein_coding	80.14	86.0757	118.285	97.827	76.8954	66.5104	95.8154	95.5606	75.4443	69.4961	103.67	134.637	95.582	83.6954	95.8119	-0.288576	-0.338565	0.542193	0.373026	Asb11	chrX	+	164436994	164459170
Polr2m	ENSMUSG00000032199	polymerase (RNA) II (DNA directed) polypeptide M [Source:MGI Symbol;Acc:MGI:107282]	protein_coding	100.179	96.7501	88.5951	96.2669	98.4317	92.0765	91.3585	84.8845	99.6317	96.6088	87.67	91.0284	95.4478	91.6878	93.7347	-0.167408	-0.3684	0.186226	0.000191902	Polr2m	chr9	-	71478437	71592360
Scn4a	ENSMUSG00000001027	sodium channel, voltage-gated, type IV, alpha [Source:MGI Symbol;Acc:MGI:98250]	protein_coding	87.6103	97.3796	99.9805	95.8587	54.0132	53.6035	46.3909	47.8375	45.0993	47.4619	54.7485	55.299	95.2073	50.4613	50.6522	-1.03759	-1.2627	8.92034e-14	1.05473e-20	Scn4a	chr11	-	106318592	106349389
Pnpla2	ENSMUSG00000025509	patatin-like phospholipase domain containing 2 [Source:MGI Symbol;Acc:MGI:1914103]	protein_coding	201.493	52.5332	62.9333	61.3686	85.993	104.529	103.522	98.0688	110.87	175.923	175.449	207.244	94.5821	98.0283	167.372	0.0678713	0.412219	0.93157	0.325107	Pnpla2	chr7	+	141455198	141460743
Msrb1	ENSMUSG00000075705	methionine sulfoxide reductase B1 [Source:MGI Symbol;Acc:MGI:1351642]	protein_coding	130.245	80.472	89.0387	78.4666	96.8125	100.136	123.069	123.783	92.8792	90.3207	93.1653	70.1959	94.5555	110.95	86.6403	0.178693	-0.417362	0.578639	0.0615083	Msrb1	chr17	+	24736642	24742778
Man2a2	ENSMUSG00000038886	mannosidase 2, alpha 2 [Source:MGI Symbol;Acc:MGI:2150656]	protein_coding	74.1562	96.9027	104.379	101.417	79.7826	59.9667	54.7108	72.7039	63.5259	64.8057	52.5123	55.2996	94.2137	66.791	59.0359	-0.581736	-0.980328	0.00180981	3.72522e-09	Man2a2	chr7	-	80349097	80371375
Pbxip1	ENSMUSG00000042613	pre B cell leukemia transcription factor interacting protein 1 [Source:MGI Symbol;Acc:MGI:2441670]	protein_coding	90.2099	95.944	92.7637	97.9062	95.0378	101.851	91.2626	89.0786	88.2464	114.63	128.759	107.888	94.206	94.3075	109.881	-0.108714	-0.340299	0.632033	0.0199231	Pbxip1	chr3	+	89436706	89450952
Gaa	ENSMUSG00000025579	glucosidase, alpha, acid [Source:MGI Symbol;Acc:MGI:95609]	protein_coding	84.634	96.338	101.727	93.6119	67.7515	65.4143	62.5027	64.4569	63.856	65.6376	83.3325	89.2682	94.0777	65.0313	75.5236	-0.640296	-0.650244	0.00199932	0.000884765	Gaa	chr11	+	119267887	119285454
Snta1	ENSMUSG00000027488	syntrophin, acidic 1 [Source:MGI Symbol;Acc:MGI:101772]	protein_coding	100.321	74.161	96.065	104.412	103.645	121.213	153.147	149.989	147.84	112.374	148.998	156.045	93.7397	131.998	141.314	0.404466	0.250966	0.183127	0.402407	Snta1	chr2	-	154376313	154408099
Slc44a2	ENSMUSG00000057193	solute carrier family 44, member 2 [Source:MGI Symbol;Acc:MGI:1915932]	protein_coding	71.8307	79.5178	97.3484	126.075	60.1442	75.9494	75.0889	92.3695	82.1952	79.1136	70.7414	90.7212	93.693	75.888	80.6928	-0.344238	-0.618185	0.50976	0.109994	Slc44a2	chr9	+	21320698	21355028
Prkag3	ENSMUSG00000006542	protein kinase, AMP-activated, gamma 3 non-catatlytic subunit [Source:MGI Symbol;Acc:MGI:1891343]	protein_coding	70.6228	116.244	106.955	79.5747	53.1409	36.561	75.4474	78.838	16.377	22.6101	12.7986	17.236	93.349	60.9968	17.2554	-0.742243	-2.8545	0.074674	7.33904e-19	Prkag3	chr1	-	74738922	74749221
Gm16418	ENSMUSG00000084093	predicted pseudogene 16418 [Source:MGI Symbol;Acc:MGI:3644548]	processed_pseudogene	132.515	73.1081	85.2866	82.4481	110.505	107.732	129.571	147.188	141.027	128.673	125.163	124.211	93.3395	123.749	129.769	0.334183	0.146438	0.243385	0.622592	Gm16418	chr1	-	166431705	166431875
Gm10250	ENSMUSG00000068706	predicted pseudogene 10250 [Source:MGI Symbol;Acc:MGI:3642408]	protein_coding	127.113	77.1415	84.1562	84.4737	126.654	123.817	160.604	158.039	162.329	154.389	135.796	142.367	93.2212	142.278	148.72	0.532848	0.33996	0.0189469	0.138475	Gm10250	chr15	-	5120602	5121172
Rpl39	ENSMUSG00000079641	ribosomal protein L39 [Source:MGI Symbol;Acc:MGI:1914498]	protein_coding	89.6802	88.9493	91.9906	101.318	115.447	133.332	137.058	128.402	121.538	127.672	117.844	124.367	92.9846	128.56	122.855	0.357918	0.0472526	0.0337054	0.835649	Rpl39	chrX	-	37082520	37085402
Acot13	ENSMUSG00000006717	acyl-CoA thioesterase 13 [Source:MGI Symbol;Acc:MGI:1914084]	protein_coding	123.848	78.4426	80.3397	87.8537	86.6537	99.4207	125.158	118.388	113.168	123.648	116.363	123.964	92.6209	107.405	119.286	0.135393	0.03114	0.709629	0.928033	Acot13	chr13	-	24817948	24831517
Gm11808	ENSMUSG00000068240	predicted gene 11808 [Source:MGI Symbol;Acc:MGI:3649356]	protein_coding	106.256	73.5376	88.186	101.701	114.347	113.806	181.389	126.835	117.001	135.482	129.327	130.292	92.4204	134.094	128.025	0.449795	0.126977	0.101677	0.691468	Gm11808	chr4	-	3973092	3973595
Akr1b3	ENSMUSG00000001642	aldo-keto reductase family 1, member B3 (aldose reductase) [Source:MGI Symbol;Acc:MGI:1353494]	protein_coding	86.5309	85.2429	92.2312	104.727	84.9837	98.3873	80.8915	93.7773	88.2364	97.8298	63.1845	80.7593	92.183	89.51	82.5025	-0.159559	-0.520116	0.479251	0.000631874	Akr1b3	chr6	-	34302434	34317478
Cdc42	ENSMUSG00000006699	cell division cycle 42 [Source:MGI Symbol;Acc:MGI:106211]	protein_coding	79.7178	105.252	92.8397	90.6657	143.782	128.289	102.398	95.8134	107.578	109.808	98.4515	96.3693	92.1188	117.571	103.052	0.170291	-0.204845	0.425995	0.240369	Cdc42	chr4	-	137319696	137357720
Oat	ENSMUSG00000030934	ornithine aminotransferase [Source:MGI Symbol;Acc:MGI:97394]	protein_coding	77.561	81.1295	109.169	100.56	77.6925	66.7782	67.6364	67.2617	76.9847	67.7001	81.7446	86.6974	92.1048	69.8422	78.2817	-0.521234	-0.590341	0.0164962	0.00294569	Oat	chr7	-	132557478	132576398
Dbi	ENSMUSG00000026385	diazepam binding inhibitor [Source:MGI Symbol;Acc:MGI:94865]	protein_coding	133.546	67.9326	72.6401	94.1636	110.734	93.0365	109.348	87.7313	109.632	151.866	133.996	108.94	92.0705	100.212	126.108	0.0650961	0.140371	0.878618	0.620262	Dbi	chr1	-	120113280	120121078
D8Ertd738e	ENSMUSG00000019362	DNA segment, Chr 8, ERATO Doi 738, expressed [Source:MGI Symbol;Acc:MGI:1289231]	protein_coding	103.828	77.4422	92.7035	93.5417	102.583	110.74	133.777	137.693	122.627	116.486	122.9	132.198	91.8789	121.198	123.553	0.310844	0.0860447	0.203794	0.757868	D8Ertd738e	chr8	-	84246238	84249719
Ndufs4	ENSMUSG00000021764	NADH dehydrogenase (ubiquinone) Fe-S protein 4 [Source:MGI Symbol;Acc:MGI:1343135]	protein_coding	122.736	81.1301	82.5417	79.9915	121.274	126.05	155.4	143.427	136.244	142.411	132.496	150.557	91.5998	136.538	140.427	0.493635	0.283738	0.0182371	0.18871	Ndufs4	chr13	-	114287795	114388094
2310040G24Rik	ENSMUSG00000101655	RIKEN cDNA 2310040G24 gene [Source:MGI Symbol;Acc:MGI:1916897]	lincRNA	96.5875	87.3188	98.1846	83.742	102.127	108.336	162.803	131.961	67.3426	78.1944	71.044	66.5673	91.4582	126.307	70.7871	0.382569	-0.794537	0.221566	0.00111175	2310040G24Rik	chr6	-	86483376	86488227
Psmc5	ENSMUSG00000020708	protease (prosome, macropain) 26S subunit, ATPase 5 [Source:MGI Symbol;Acc:MGI:105047]	protein_coding	86.6137	88.33	93.8487	96.8055	88.5314	95.8972	100.738	101.111	84.2131	85.1832	84.1731	87.3445	91.3995	96.5695	85.2285	-0.0283802	-0.45401	0.934588	0.00331309	Psmc5	chr11	+	106256154	106263120
Rps19	ENSMUSG00000040952	ribosomal protein S19 [Source:MGI Symbol;Acc:MGI:1333780]	protein_coding	112.047	76.825	82.4309	93.881	121.029	127.792	141.773	141.662	131.978	156.045	144.949	118.406	91.2961	133.064	137.844	0.390288	0.163871	0.00901066	0.32235	Rps19	chr7	+	24884371	24889806
Mknk2	ENSMUSG00000020190	MAP kinase-interacting serine/threonine kinase 2 [Source:MGI Symbol;Acc:MGI:894279]	protein_coding	115.649	71.8891	96.5839	81.0324	136.791	145.043	149.108	155.543	169.54	164.124	183.963	233.322	91.2886	146.621	187.737	0.58365	0.692447	0.00910592	0.000715087	Mknk2	chr10	-	80665327	80678112
Hdlbp	ENSMUSG00000034088	high density lipoprotein (HDL) binding protein [Source:MGI Symbol;Acc:MGI:99256]	protein_coding	82.0084	89.1994	92.2244	100.7	75.3357	87.2515	67.3002	68.1574	81.4925	95.853	108.191	90.0846	91.0329	74.5112	93.9054	-0.346766	-0.319004	0.000981253	0.00163284	Hdlbp	chr1	-	93405940	93478815
Ndufb3	ENSMUSG00000026032	NADH dehydrogenase (ubiquinone) 1 beta subcomplex 3 [Source:MGI Symbol;Acc:MGI:1913745]	protein_coding	129.608	75.7659	78.2714	80.4673	114.279	118.529	147.723	148.515	156.356	146.774	157.972	156.37	91.0282	132.261	154.368	0.464727	0.433937	0.0648202	0.0625798	Ndufb3	chr1	+	58586384	58595964
Trim72	ENSMUSG00000042828	tripartite motif-containing 72 [Source:MGI Symbol;Acc:MGI:3612190]	protein_coding	108.802	84.5197	86.2182	83.8721	132.051	181.504	128.16	131.458	188.478	160.409	157.974	196.228	90.853	143.293	175.772	0.546049	0.613593	0.000652228	4.54836e-05	Trim72	chr7	+	128003949	128011033
Sgcg	ENSMUSG00000035296	sarcoglycan, gamma (dystrophin-associated glycoprotein) [Source:MGI Symbol;Acc:MGI:1346524]	protein_coding	95.5285	90.8459	84.1002	92.8564	137.643	135.64	138.503	136.542	137.343	135.968	147.541	143.343	90.8328	137.082	141.048	0.484924	0.281158	8.33914e-05	0.0285016	Sgcg	chr14	-	61221059	61258490
Sdhc	ENSMUSG00000058076	succinate dehydrogenase complex, subunit C, integral membrane protein [Source:MGI Symbol;Acc:MGI:1913302]	protein_coding	120.361	79.8844	82.9086	80.0769	113.418	120.026	131.273	126.562	140.996	139.895	133.778	131.265	90.8077	122.82	136.483	0.350232	0.254027	0.0522723	0.1488	Sdhc	chr1	-	171127165	171150603
Echs1	ENSMUSG00000025465	enoyl Coenzyme A hydratase, short chain, 1, mitochondrial [Source:MGI Symbol;Acc:MGI:2136460]	protein_coding	134.259	67.4752	87.5982	73.6363	92.0149	79.8214	93.1167	90.5557	105.882	117.33	118.076	112.334	90.7423	88.8772	113.405	-0.1118	-0.000845576	0.750901	0.998159	Echs1	chr7	-	140105710	140116476
Mrfap1	ENSMUSG00000055302	Morf4 family associated protein 1 [Source:MGI Symbol;Acc:MGI:1914818]	protein_coding	92.0219	92.2793	85.4382	92.3368	107.157	113.575	116.39	96.5607	109.217	94.1634	95.7693	99.1596	90.5191	108.421	99.5774	0.146456	-0.213745	0.431151	0.141949	Mrfap1	chr5	-	36794867	36796772
Lpl	ENSMUSG00000015568	lipoprotein lipase [Source:MGI Symbol;Acc:MGI:96820]	protein_coding	202.205	63.6937	56.341	39.0359	86.6227	51.3115	60.4473	55.8447	107.633	146.709	142.136	142.711	90.3188	63.5565	134.797	-0.55993	0.290482	0.341975	0.616749	Lpl	chr8	+	68880491	68907448
Bag1	ENSMUSG00000028416	BCL2-associated athanogene 1 [Source:MGI Symbol;Acc:MGI:108047]	protein_coding	97.545	79.0465	89.7399	94.8901	88.0656	86.6031	97.1235	101.138	86.558	84.0105	101.129	94.9181	90.3054	93.2325	91.6538	-0.0501727	-0.324404	0.883158	0.0735346	Bag1	chr4	-	40936398	40948294
Cox14	ENSMUSG00000023020	cytochrome c oxidase assembly protein 14 [Source:MGI Symbol;Acc:MGI:1913629]	protein_coding	105.931	82.3492	90.404	82.2615	108.706	112.999	134.626	136.565	101.37	99.5797	93.2376	93.2018	90.2365	123.224	96.8473	0.36045	-0.241124	0.0632246	0.208892	Cox14	chr15	+	99725618	99728136
Asb5	ENSMUSG00000031519	ankyrin repeat and SOCs box-containing 5 [Source:MGI Symbol;Acc:MGI:1923544]	protein_coding	79.6925	117.83	79.2944	83.7293	82.2699	72.1317	83.8216	93.7167	78.1234	66.4473	76.7925	86.6577	90.1366	82.985	77.0052	-0.234902	-0.595264	0.508897	0.0159546	Asb5	chr8	+	54529580	54587842
Psma6	ENSMUSG00000021024	proteasome (prosome, macropain) subunit, alpha type 6 [Source:MGI Symbol;Acc:MGI:1347006]	protein_coding	84.2422	97.9813	92.3004	85.488	101.967	100.482	117.927	94.332	81.2588	89.8743	81.7104	93.8288	90.003	103.677	86.6681	0.0725311	-0.422724	0.822747	0.0149287	Psma6	chr12	+	55384222	55418454
Skp1a	ENSMUSG00000036309	S-phase kinase-associated protein 1A [Source:MGI Symbol;Acc:MGI:103575]	protein_coding	80.9595	102.334	97.928	77.4979	97.8892	94.3296	103.071	95.1723	78.7201	81.7578	82.1568	83.5549	89.6798	97.6156	81.5474	-0.0201472	-0.561832	0.959439	0.000698061	Skp1a	chr11	+	52231995	52246858
Ech1	ENSMUSG00000053898	enoyl coenzyme A hydratase 1, peroxisomal [Source:MGI Symbol;Acc:MGI:1858208]	protein_coding	135.629	72.5613	78.896	70.6895	82.1982	77.4704	87.464	89.3416	103.441	124.442	121.003	122.033	89.444	84.1186	117.73	-0.164022	0.0682808	0.612426	0.824921	Ech1	chr7	+	28825217	28832247
Acyp2	ENSMUSG00000060923	acylphosphatase 2, muscle type [Source:MGI Symbol;Acc:MGI:1922822]	protein_coding	87.4007	79.1424	89.3847	100.971	69.9524	66.621	84.3821	96.6941	76.7649	62.1423	71.7262	67.0218	89.2247	79.4124	69.4138	-0.261998	-0.713423	0.400741	0.00123322	Acyp2	chr11	-	30505991	30649587
Serpinb6a	ENSMUSG00000060147	serine (or cysteine) peptidase inhibitor, clade B, member 6a [Source:MGI Symbol;Acc:MGI:103123]	protein_coding	116.866	106.047	66.6998	67.015	167.653	173.271	240.734	258.312	171.128	177.832	187.472	220.534	89.157	209.993	189.241	1.1716	0.76791	6.29783e-05	0.0102239	Serpinb6a	chr13	-	33917918	34002794
Ndufc2	ENSMUSG00000030647	NADH dehydrogenase (ubiquinone) 1, subcomplex unknown, 2 [Source:MGI Symbol;Acc:MGI:1344370]	protein_coding	102.927	96.7743	81.0427	75.873	129.387	107.433	137.677	123.016	136.917	121.651	118.553	119.883	89.1544	124.378	124.251	0.383146	0.132525	0.0487667	0.549812	Ndufc2	chr7	+	97400003	97407802
Fbxo40	ENSMUSG00000047746	F-box protein 40 [Source:MGI Symbol;Acc:MGI:2443753]	protein_coding	82.4886	90.5648	89.9605	92.4139	80.2177	80.6807	80.0245	84.3264	91.8988	81.9609	88.3622	104.526	88.857	81.3123	91.6869	-0.239197	-0.306396	0.280076	0.0962147	Fbxo40	chr16	-	36963460	36990467
Aplp2	ENSMUSG00000031996	amyloid beta (A4) precursor-like protein 2 [Source:MGI Symbol;Acc:MGI:88047]	protein_coding	101.178	109.005	73.4073	71.4685	87.5109	70.999	62.3606	68.0085	96.1372	119.549	83.4433	86.3678	88.7647	72.2197	96.3744	-0.453219	-0.297347	0.0117554	0.101208	Aplp2	chr9	-	31149557	31211815
Sparcl1	ENSMUSG00000029309	SPARC-like 1 [Source:MGI Symbol;Acc:MGI:108110]	protein_coding	97.3283	81.3548	83.8507	89.4613	108.565	100.591	43.6234	45.2829	115.113	156.698	105.912	77.7192	87.9988	74.5156	113.861	-0.391567	0.00848531	0.348416	0.988343	Sparcl1	chr5	-	104079111	104113733
2610507B11Rik	ENSMUSG00000010277	RIKEN cDNA 2610507B11 gene [Source:MGI Symbol;Acc:MGI:1919753]	protein_coding	91.0596	87.0806	86.8826	86.5824	68.7175	72.1207	61.9671	57.8492	79.9084	82.1064	85.2729	88.6489	87.9013	65.1636	83.9841	-0.563542	-0.42448	3.64369e-09	1.06373e-05	2610507B11Rik	chr11	+	78261752	78290623
Arl6ip5	ENSMUSG00000035199	ADP-ribosylation factor-like 6 interacting protein 5 [Source:MGI Symbol;Acc:MGI:1929501]	protein_coding	87.4709	88.5921	85.4563	89.9545	157.405	164.769	152.899	154.342	177.008	162.689	179.762	186.163	87.8685	157.354	176.406	0.726613	0.655369	1.24214e-09	3.13219e-08	Arl6ip5	chr6	+	97210689	97233315
Smarcd3	ENSMUSG00000028949	SWI/SNF related, matrix associated, actin dependent regulator of chromatin, subfamily d, member 3 [Source:MGI Symbol;Acc:MGI:1914243]	protein_coding	85.3221	79.7171	92.2454	94.1573	64.9846	69.5333	94.928	97.6219	63.5147	67.1648	58.7808	59.5226	87.8605	81.7669	62.2457	-0.187278	-0.857189	0.603103	0.000113852	Smarcd3	chr5	-	24590818	24624411
Psmd2	ENSMUSG00000006998	proteasome (prosome, macropain) 26S subunit, non-ATPase, 2 [Source:MGI Symbol;Acc:MGI:1096584]	protein_coding	84.3531	88.2412	93.6296	84.844	73.0734	75.7904	72.7709	76.6356	67.9158	76.7314	80.0839	85.1825	87.767	74.5676	77.4784	-0.349513	-0.533318	0.039491	0.000279453	Psmd2	chr16	+	20651652	20663414
Eno1	ENSMUSG00000063524	enolase 1, alpha non-neuron [Source:MGI Symbol;Acc:MGI:95393]	protein_coding	115.892	87.3837	72.5761	75.1684	113.448	120.579	83.7617	87.7362	91.2879	112.89	77.9386	61.1808	87.7549	101.381	85.8244	0.0517855	-0.367828	0.918319	0.151069	Eno1	chr4	+	150236721	150248879
Ndufc1	ENSMUSG00000037152	NADH dehydrogenase (ubiquinone) 1, subcomplex unknown, 1 [Source:MGI Symbol;Acc:MGI:1913627]	protein_coding	109.427	71.9995	81.2349	87.9908	105.626	93.4124	127.093	124.423	103.076	96.3451	94.4711	86.6532	87.663	112.639	95.1364	0.170831	-0.251036	0.537937	0.236574	Ndufc1	chr3	-	51404677	51408988
Psmb4	ENSMUSG00000005779	proteasome (prosome, macropain) subunit, beta type 4 [Source:MGI Symbol;Acc:MGI:1098257]	protein_coding	102.013	80.9605	84.9375	81.527	96.1052	108.131	120.143	123.4	106.018	109.211	114.371	120.262	87.3596	111.945	112.465	0.264179	0.0148134	0.22488	0.959151	Psmb4	chr3	-	94884093	94886961
Plpp7	ENSMUSG00000051373	phospholipid phosphatase 7 (inactive) [Source:MGI Symbol;Acc:MGI:2445183]	protein_coding	76.5448	78.7138	107.434	86.3379	69.0034	64.4233	84.0349	88.306	51.5093	57.9117	52.777	49.3832	87.2575	76.4419	52.8953	-0.298016	-1.08563	0.306826	1.40904e-07	Plpp7	chr2	+	32095528	32110820
Tmem147	ENSMUSG00000006315	transmembrane protein 147 [Source:MGI Symbol;Acc:MGI:1915011]	protein_coding	89.35	78.115	90.0782	91.4035	85.2085	91.5807	108.57	106.187	91.7515	93.9799	86.2196	97.2891	87.2367	97.8865	92.31	0.0454639	-0.265984	0.901246	0.173556	Tmem147	chr7	-	30727701	30729540
Hhatl	ENSMUSG00000032523	hedgehog acyltransferase-like [Source:MGI Symbol;Acc:MGI:1922020]	protein_coding	75.0229	80.1875	93.4893	99.575	96.6118	103.469	100.664	99.7997	99.9026	89.1003	69.3588	63.1093	87.0687	100.136	80.3678	0.0878493	-0.49691	0.823097	0.0191456	Hhatl	chr9	-	121784016	121792507
Abra	ENSMUSG00000042895	actin-binding Rho activating protein [Source:MGI Symbol;Acc:MGI:2444891]	protein_coding	108.553	86.0261	63.5864	88.8682	96.389	115.448	120.501	152.766	249.894	134.242	158.243	152.437	86.7584	121.276	173.704	0.398793	0.660311	0.293875	0.0279256	Abra	chr15	-	41865293	41869720
Gm11273	ENSMUSG00000079941	predicted gene 11273 [Source:MGI Symbol;Acc:MGI:3649411]	protein_coding	109.077	73.8774	77.7484	85.0421	127.451	113.911	170.823	159.161	136.352	157.08	144.473	166.906	86.4363	142.836	151.203	0.645416	0.470432	0.00734915	0.0484801	Gm11273	chr13	-	21501029	21501418
Eif3h	ENSMUSG00000022312	eukaryotic translation initiation factor 3, subunit H [Source:MGI Symbol;Acc:MGI:1915385]	protein_coding	85.0987	82.7053	87.1409	90.7206	93.2315	96.6039	108.462	112.1	97.207	94.8483	107.966	107.432	86.4164	102.599	101.863	0.14534	-0.112474	0.592682	0.630248	Eif3h	chr15	-	51786558	51865481
Art3	ENSMUSG00000034842	ADP-ribosyltransferase 3 [Source:MGI Symbol;Acc:MGI:1202729]	protein_coding	76.2476	70.7274	100.325	98.1062	79.5427	81.7389	102.903	102.596	96.4082	78.1138	96.8783	120.822	86.3515	91.6952	98.0555	0.00305692	-0.162787	0.995748	0.638305	Art3	chr5	+	92331827	92414628
Banf1	ENSMUSG00000024844	barrier to autointegration factor 1 [Source:MGI Symbol;Acc:MGI:1346330]	protein_coding	89.3009	81.836	83.3222	90.119	84.1496	97.8998	118.961	112.528	90.6491	89.5567	97.8857	93.0264	86.1445	103.384	92.7795	0.167185	-0.242245	0.569135	0.281524	Banf1	chr19	-	5364641	5366645
Pabpc4	ENSMUSG00000011257	poly(A) binding protein, cytoplasmic 4 [Source:MGI Symbol;Acc:MGI:2385206]	protein_coding	96.9474	84.2894	83.8736	78.4719	83.5923	84.6849	107.776	104.847	89.9427	88.3714	102.217	97.0718	85.8956	95.2252	94.4008	0.0186252	-0.24005	0.965385	0.25958	Pabpc4	chr4	+	123262351	123298925
Slc25a12	ENSMUSG00000027010	solute carrier family 25 (mitochondrial carrier, Aralar), member 12 [Source:MGI Symbol;Acc:MGI:1926080]	protein_coding	85.5672	72.8309	84.8046	99.9637	98.74	107.178	79.9274	77.1618	113.323	98.8647	233.469	105.012	85.7916	90.7518	137.667	-0.0582876	-0.0180154	0.847288	0.942913	Slc25a12	chr2	-	71271063	71367749
Epn1	ENSMUSG00000035203	epsin 1 [Source:MGI Symbol;Acc:MGI:1333763]	protein_coding	104.34	76.302	77.6812	84.6384	64.4118	61.0641	82.8414	91.5499	66.1155	63.5412	76.4852	78.7771	85.7403	74.9668	71.2297	-0.319625	-0.712494	0.295532	0.0019709	Epn1	chr7	+	5080235	5098178
Myo18a	ENSMUSG00000000631	myosin XVIIIA [Source:MGI Symbol;Acc:MGI:2667185]	protein_coding	91.6672	77.7627	89.0528	84.3601	95.6413	105.891	79.9421	90.606	127.02	101.026	130.495	159.613	85.7107	93.0201	129.539	-0.0784521	0.262921	0.832799	0.237435	Myo18a	chr11	+	77763246	77865980
3425401B19Rik	ENSMUSG00000071540	RIKEN cDNA 3425401B19 gene [Source:MGI Symbol;Acc:MGI:3588196]	protein_coding	114.393	75.2825	80.2108	72.6544	78.5101	79.46	85.2136	85.3758	97.6157	101.222	121.392	106.437	85.6353	82.1399	106.667	-0.147847	-0.0151434	0.577998	0.958694	3425401B19Rik	chr14	-	32659119	32685272
Selenop	ENSMUSG00000064373	selenoprotein P [Source:MGI Symbol;Acc:MGI:894288]	protein_coding	94.4292	79.1029	88.3119	79.709	97.8952	83.2198	51.1625	47.4831	101.519	147.311	140.354	111.675	85.3883	69.9402	125.215	-0.383675	0.195082	0.213936	0.53523	Selenop	chr15	+	3268547	3280508
Ctsb	ENSMUSG00000021939	cathepsin B [Source:MGI Symbol;Acc:MGI:88561]	protein_coding	96.2307	73.3494	90.0933	81.368	92.5547	97.0138	76.6123	70.9658	114.319	111.621	120.528	112.929	85.2603	84.2867	114.849	-0.133209	0.0870389	0.313206	0.488019	Ctsb	chr14	+	63122462	63145919
Dcaf8	ENSMUSG00000026554	DDB1 and CUL4 associated factor 8 [Source:MGI Symbol;Acc:MGI:91860]	protein_coding	78.7992	91.3063	88.4012	82.0109	70.2046	64.1513	65.0582	75.7332	64.6758	63.9064	71.3041	63.7077	85.1294	68.7868	65.8985	-0.432174	-0.721512	0.00760477	3.91389e-07	Dcaf8	chr1	+	172148084	172197005
Tmem233	ENSMUSG00000079278	transmembrane protein 233 [Source:MGI Symbol;Acc:MGI:3651514]	protein_coding	61.829	105.001	91.0791	82.417	50.1074	40.5103	51.6062	50.3847	24.5867	23.5326	22.8327	23.9733	85.0815	48.1521	23.7313	-0.940094	-2.20894	9.40159e-05	7.47167e-25	Tmem233	chr5	-	116038755	116083244
Psmd7	ENSMUSG00000039067	proteasome (prosome, macropain) 26S subunit, non-ATPase, 7 [Source:MGI Symbol;Acc:MGI:1351511]	protein_coding	82.723	88.8	84.6599	83.5475	91.7892	93.5858	97.7467	99.4907	88.0464	89.3822	98.2937	106.432	84.9326	95.6531	95.5385	0.0639583	-0.180174	0.839991	0.360505	Psmd7	chr8	-	107580381	107588464
Vegfb	ENSMUSG00000024962	vascular endothelial growth factor B [Source:MGI Symbol;Acc:MGI:106199]	protein_coding	134.976	66.2446	66.1389	72.1459	74.7073	80.9698	102.194	105.823	126.977	127.609	136.488	145.92	84.8764	90.9235	134.248	0.0416681	0.349823	0.945598	0.262325	Vegfb	chr19	-	6982473	6987651
Gm6969	ENSMUSG00000066553	predicted pseudogene 6969 [Source:MGI Symbol;Acc:MGI:3645320]	processed_pseudogene	100.367	72.3003	87.8336	78.9873	103.142	109.581	116.683	120.544	133.186	140.726	126.513	120.803	84.8719	112.488	130.307	0.313211	0.2754	0.0625857	0.0802691	Gm6969	chr12	-	24638669	24639010
Rdh5	ENSMUSG00000025350	retinol dehydrogenase 5 [Source:MGI Symbol;Acc:MGI:1201412]	protein_coding	98.4417	68.2611	87.575	84.8499	99.5152	101.522	114.373	132.16	114.487	108.419	108.91	99.8705	84.7819	111.892	107.921	0.307498	0.00863488	0.181742	0.979167	Rdh5	chr10	-	128913593	128924035
Rpl23	ENSMUSG00000071415	ribosomal protein L23 [Source:MGI Symbol;Acc:MGI:1929455]	protein_coding	86.4374	82.5074	78.7414	91.1954	89.2065	107.126	110.761	110.541	114.735	108.12	97.4246	107.673	84.7204	104.409	106.988	0.196762	-0.0133716	0.398076	0.962121	Rpl23	chr11	-	97777527	97782437
Prr33	ENSMUSG00000043795	proline rich 33 [Source:MGI Symbol;Acc:MGI:3642289]	lincRNA	55.262	44.5287	119.162	119.344	116.635	50.103	135.989	139.823	126.816	55.2264	106.386	49.1216	84.5741	110.638	84.3874	0.635159	-0.457706	0.775217	0.801546	Prr33	chr7	-	142491074	142506771
Map7d1	ENSMUSG00000028849	MAP7 domain containing 1 [Source:MGI Symbol;Acc:MGI:2384297]	protein_coding	98.0862	80.1621	87.9922	71.2404	86.7117	82.7662	103.514	107.939	110.038	103.546	102.915	87.3984	84.3702	95.2327	100.974	0.131168	-0.0918088	0.641376	0.704949	Map7d1	chr4	-	126232167	126256343
Gm27029	ENSMUSG00000097239	predicted gene, 27029 [Source:MGI Symbol;Acc:MGI:5504144]	protein_coding	83.4405	92.4595	80.8129	80.7174	104.103	124.25	133.939	127.26	123.84	119.637	99.9118	105.279	84.3576	122.388	112.167	0.386032	0.0071717	0.0457798	0.981025	Gm27029	chr11	-	101406664	101425333
Grina	ENSMUSG00000022564	glutamate receptor, ionotropic, N-methyl D-aspartate-associated protein 1 (glutamate binding) [Source:MGI Symbol;Acc:MGI:1913418]	protein_coding	97.4157	81.1501	82.4224	75.9428	57.6229	62.2846	71.1492	73.7109	56.6843	70.8354	66.3014	75.7639	84.2328	66.1919	67.3962	-0.438882	-0.663209	0.0388507	0.000308277	Grina	chr15	+	76246807	76249904
Txn2	ENSMUSG00000005354	thioredoxin 2 [Source:MGI Symbol;Acc:MGI:1929468]	protein_coding	109.396	65.3807	83.3457	75.5733	92.9461	124.219	140.043	108.766	117.066	113.929	111.974	142.143	83.4238	116.494	121.278	0.429601	0.299786	0.0298556	0.125684	Txn2	chr15	-	77915047	77929006
Bckdha	ENSMUSG00000060376	branched chain ketoacid dehydrogenase E1, alpha polypeptide [Source:MGI Symbol;Acc:MGI:107701]	protein_coding	132.708	63.7484	68.5582	68.5916	80.6036	75.584	88.8003	92.9047	103.195	101.911	129.242	107.272	83.4017	84.4732	110.405	-0.051262	0.0860655	0.926401	0.81643	Bckdha	chr7	-	25629946	25658981
Cfl2	ENSMUSG00000062929	cofilin 2, muscle [Source:MGI Symbol;Acc:MGI:101763]	protein_coding	72.4784	112.009	81.7313	67.2076	184.207	156.809	154.889	122.578	110.477	115.56	99.9656	131.528	83.3566	154.621	114.383	0.758533	0.0975945	0.00152967	0.771421	Cfl2	chr12	-	54858817	54862877
Mrpl12	ENSMUSG00000039640	mitochondrial ribosomal protein L12 [Source:MGI Symbol;Acc:MGI:1926273]	protein_coding	118.629	65.9998	71.9602	76.5662	103.936	132.346	137.264	139.98	152.366	150.962	131.889	146.651	83.2887	128.382	145.467	0.545507	0.474827	0.0175545	0.0299462	Mrpl12	chr11	+	120484613	120489065
Bnip3	ENSMUSG00000078566	BCL2/adenovirus E1B interacting protein 3 [Source:MGI Symbol;Acc:MGI:109326]	protein_coding	93.3303	94.0362	80.4312	65.1751	95.3562	70.3846	93.2034	90.1684	78.716	86.7138	110.198	110.552	83.2432	87.2781	96.5448	-0.0286047	-0.130697	0.957749	0.677597	Bnip3	chr7	-	138890836	138909519
Oxct1	ENSMUSG00000022186	3-oxoacid CoA transferase 1 [Source:MGI Symbol;Acc:MGI:1914291]	protein_coding	108.297	70.6337	69.8049	84.2192	71.3714	70.7704	54.1996	54.1841	81.459	82.6843	107.415	102.717	83.2387	62.6314	93.5688	-0.570588	-0.22558	0.0028115	0.292701	Oxct1	chr15	+	4026383	4155344
Psmb3	ENSMUSG00000069744	proteasome (prosome, macropain) subunit, beta type 3 [Source:MGI Symbol;Acc:MGI:1347014]	protein_coding	92.8541	77.1858	80.1098	82.5612	80.1652	90.7621	95.7387	99.2896	84.2321	90.3628	86.3076	92.1405	83.1777	91.4889	88.2607	0.0398575	-0.25377	0.902066	0.135341	Psmb3	chr11	+	97703399	97713500
Fem1a	ENSMUSG00000043683	feminization 1 homolog a (C. elegans) [Source:MGI Symbol;Acc:MGI:1335089]	protein_coding	84.1883	74.4333	84.4992	87.4642	79.2595	93.9847	87.0465	86.2434	91.785	81.4714	100.546	98.184	82.6462	86.6335	92.9966	-0.0409114	-0.176109	0.898699	0.33749	Fem1a	chr17	+	56256793	56263608
Tsc22d3	ENSMUSG00000031431	TSC22 domain family, member 3 [Source:MGI Symbol;Acc:MGI:1196284]	protein_coding	84.1394	86.3993	84.8416	75.11	79.8871	60.8468	99.3623	67.4897	78.5153	70.0906	81.9937	120.788	82.6226	76.8965	87.8468	-0.236192	-0.236348	0.604028	0.52607	Tsc22d3	chrX	-	140539528	140600659
Psmb1	ENSMUSG00000014769	proteasome (prosome, macropain) subunit, beta type 1 [Source:MGI Symbol;Acc:MGI:104884]	protein_coding	80.8472	86.7652	82.5615	79.8138	92.5837	100.155	112.186	109.821	84.0486	92.0374	95.0362	108.289	82.4969	103.686	94.8528	0.225488	-0.148583	0.374599	0.531265	Psmb1	chr17	-	15475721	15498276
Trak1	ENSMUSG00000032536	trafficking protein, kinesin binding 1 [Source:MGI Symbol;Acc:MGI:1914345]	protein_coding	117.74	72.8536	68.442	70.3314	81.0097	84.6766	90.5273	90.6469	84.0802	98.0885	91.6368	76.0577	82.3416	86.7151	87.4658	0.0253411	-0.185307	0.950988	0.395607	Trak1	chr9	+	121297502	121474918
Cox17	ENSMUSG00000046516	cytochrome c oxidase assembly protein 17 [Source:MGI Symbol;Acc:MGI:1333806]	protein_coding	85.33	73.0432	86.4833	83.2585	79.0409	74.0049	96.2691	87.9211	77.5707	88.1009	66.9795	113.689	82.0287	84.309	86.585	-0.153006	-0.206352	0.765945	0.586083	Cox17	chr16	+	38346991	38378216
Trap1	ENSMUSG00000005981	TNF receptor-associated protein 1 [Source:MGI Symbol;Acc:MGI:1915265]	protein_coding	88.4359	73.3341	81.1935	84.7069	64.3313	66.2829	63.1155	60.8195	64.4452	68.6792	70.6605	75.0477	81.9176	63.6373	69.7082	-0.474027	-0.578687	3.3027e-05	7.7655e-08	Trap1	chr16	-	4039971	4077827
Tnnt1	ENSMUSG00000064179	troponin T1, skeletal, slow [Source:MGI Symbol;Acc:MGI:1333868]	protein_coding	307.456	3.1535	14.7094	1.21777	106.297	26.0408	11.1108	16.4571	23.7024	9.85616	6.02914	5.01427	81.6341	39.9765	11.1505	-1.06379	-2.98691	NA	NA	Tnnt1	chr7	-	4504570	4516382
Mapk12	ENSMUSG00000022610	mitogen-activated protein kinase 12 [Source:MGI Symbol;Acc:MGI:1353438]	protein_coding	86.7355	80.6849	80.5647	78.5135	73.1068	75.9803	100.22	98.7606	67.2362	59.3712	77.6846	76.2586	81.6246	87.0168	70.1377	0.00127912	-0.562589	0.997986	0.0118665	Mapk12	chr15	-	89130585	89140703
Cox7a2l	ENSMUSG00000024248	cytochrome c oxidase subunit VIIa polypeptide 2-like [Source:MGI Symbol;Acc:MGI:106015]	protein_coding	99.2197	73.3126	85.7735	67.7386	101.213	101.604	128.523	127.251	126.019	22.32	120.631	119.756	81.5111	114.648	97.1813	0.40809	-0.0671681	0.568731	0.929139	Cox7a2l	chr17	-	83501919	83514333
Rab10	ENSMUSG00000020671	RAB10, member RAS oncogene family [Source:MGI Symbol;Acc:MGI:105066]	protein_coding	66.5793	103.897	75.5555	79.6881	70.4169	61.9565	57.5624	52.9972	56.2051	54.6039	55.1598	60.3994	81.4299	60.7333	56.592	-0.55666	-0.887486	0.0105626	3.56995e-06	Rab10	chr12	-	3247430	3309969
Shisa4	ENSMUSG00000041889	shisa family member 4 [Source:MGI Symbol;Acc:MGI:1924802]	protein_coding	87.3377	84.2856	77.0753	75.66	136.089	151.685	185.226	201.847	89.5007	96.7627	90.2342	82.883	81.0897	168.712	89.8452	0.987254	-0.196537	4.85036e-07	0.43583	Shisa4	chr1	-	135371057	135375237
Spop	ENSMUSG00000057522	speckle-type POZ protein [Source:MGI Symbol;Acc:MGI:1343085]	protein_coding	72.4079	77.3113	87.584	86.4156	74.0704	64.272	68.2953	70.9339	83.4177	78.7342	68.1969	71.1015	80.9297	69.3929	75.3626	-0.34988	-0.464149	0.0592931	0.00412312	Spop	chr11	+	95414080	95493406
Zfp652	ENSMUSG00000075595	zinc finger protein 652 [Source:MGI Symbol;Acc:MGI:2442221]	protein_coding	80.6823	80.3437	78.1872	84.1926	50.7408	53.7781	52.824	54.5103	41.5161	38.6267	54.8772	43.5582	80.8515	52.9633	44.6446	-0.772244	-1.18911	8.76683e-06	1.53594e-13	Zfp652	chr11	+	95712673	95835115
Eef1d	ENSMUSG00000055762	eukaryotic translation elongation factor 1 delta (guanine nucleotide exchange protein) [Source:MGI Symbol;Acc:MGI:1913906]	protein_coding	93.3474	71.6086	81.7278	76.4626	85.1127	97.4063	116.753	122.165	110.974	100.988	100.034	104.376	80.7866	105.359	104.093	0.298308	0.0228949	0.206857	0.939722	Eef1d	chr15	-	75894796	75909556
Ywhag	ENSMUSG00000051391	tyrosine 3-monooxygenase/tryptophan 5-monooxygenase activation protein, gamma polypeptide [Source:MGI Symbol;Acc:MGI:108109]	protein_coding	82.0671	85.5935	74.863	80.4271	104.788	112.898	99.6911	103.225	102.488	103.569	108.95	105.603	80.7377	105.151	105.152	0.242503	0.0145952	0.0726004	0.937978	Ywhag	chr5	-	135908409	135934616
Gm8730	ENSMUSG00000063696	predicted pseudogene 8730 [Source:MGI Symbol;Acc:MGI:3644565]	processed_pseudogene	83.2493	69.221	78.0548	91.6545	95.5836	108.869	126.81	119.725	83.4631	97.7073	96.5177	97.8536	80.5449	112.747	93.8854	0.387031	-0.127914	0.0843651	0.616683	Gm8730	chr8	-	102864845	102865798
Nap1l4	ENSMUSG00000059119	nucleosome assembly protein 1-like 4 [Source:MGI Symbol;Acc:MGI:1316687]	protein_coding	87.7418	76.233	75.0673	82.6026	84.2272	88.9746	75.6991	75.0596	64.8346	64.9209	67.8746	85.2517	80.4112	80.9901	70.7204	-0.0965736	-0.522988	0.70498	0.000369961	Nap1l4	chr7	-	143513579	143549106
Anxa6	ENSMUSG00000018340	annexin A6 [Source:MGI Symbol;Acc:MGI:88255]	protein_coding	90.8908	73.2425	77.8381	78.9538	90.5244	116.747	81.6348	84.9821	129.846	128.136	119.306	123.411	80.2313	93.4721	125.175	0.100964	0.286108	0.513115	0.00654481	Anxa6	chr11	-	54979108	55033445
Psmc1	ENSMUSG00000021178	protease (prosome, macropain) 26S subunit, ATPase 1 [Source:MGI Symbol;Acc:MGI:106054]	protein_coding	78.0557	78.929	83.0088	80.4948	79.7739	81.571	84.0758	87.2916	74.3573	77.3762	79.0333	80.5592	80.1221	83.1781	77.8315	-0.0538413	-0.39367	0.845632	0.00608108	Psmc1	chr12	+	100110186	100123364
Cd24a	ENSMUSG00000047139	CD24a antigen [Source:MGI Symbol;Acc:MGI:88323]	protein_coding	70.8039	94.1309	72.6268	82.4324	124.202	119.651	165.368	130.797	187.757	125.204	223.623	275.713	79.9985	135.004	203.074	0.644855	0.995849	0.0704408	0.00100882	Cd24a	chr10	+	43578284	43584265
Tmem242	ENSMUSG00000004945	transmembrane protein 242 [Source:MGI Symbol;Acc:MGI:1917794]	protein_coding	97.2293	71.3309	72.3154	77.4778	84.8685	89.0953	105.216	106.347	109.663	105.348	96.9108	110.711	79.5883	96.3817	105.658	0.188595	0.0691434	0.465523	0.792944	Tmem242	chr17	-	5410870	5440259
Rab12	ENSMUSG00000023460	RAB12, member RAS oncogene family [Source:MGI Symbol;Acc:MGI:894284]	protein_coding	86.364	93.7959	74.088	64.0564	62.4974	52.0092	66.2928	63.9683	54.3797	52.8104	52.5468	79.1968	79.5761	61.1919	59.7334	-0.492463	-0.765648	0.0811286	0.00134178	Rab12	chr17	-	66494512	66519717
Hspd1	ENSMUSG00000025980	heat shock protein 1 (chaperonin) [Source:MGI Symbol;Acc:MGI:96242]	protein_coding	90.526	80.9616	72.5434	73.9869	107.538	117.432	101.873	89.9838	108.949	119.951	106.862	125.225	79.5045	104.207	115.247	0.298467	0.193886	0.0129641	0.109953	Hspd1	chr1	-	55077835	55088243
Coro6	ENSMUSG00000020836	coronin 6 [Source:MGI Symbol;Acc:MGI:2183448]	protein_coding	140.673	53.0293	66.0606	58.141	60.3178	70.8771	74.3327	73.0178	100.415	88.9183	138.787	117.664	79.4759	69.6364	111.446	-0.211429	0.160488	0.689932	0.718469	Coro6	chr11	+	77462411	77470484
Egln1	ENSMUSG00000031987	egl-9 family hypoxia-inducible factor 1 [Source:MGI Symbol;Acc:MGI:1932286]	protein_coding	94.934	73.6839	72.6537	76.2937	55.1414	51.0722	70.2941	68.0977	64.4899	62.8018	81.9582	80.7523	79.3913	61.1513	72.5006	-0.462095	-0.467593	0.0706449	0.0445805	Egln1	chr8	-	124908587	124949324
Saraf	ENSMUSG00000031532	store-operated calcium entry-associated regulatory factor [Source:MGI Symbol;Acc:MGI:1915137]	protein_coding	77.3978	75.0831	82.9592	81.5656	61.3563	66.5109	73.8314	68.904	60.5064	56.7932	71.8957	75.4612	79.2514	67.6506	66.1641	-0.337292	-0.610569	0.133801	0.000868625	Saraf	chr8	+	34154575	34170821
Prdx2	ENSMUSG00000005161	peroxiredoxin 2 [Source:MGI Symbol;Acc:MGI:109486]	protein_coding	112.602	66.088	70.8838	66.9143	102.067	111.028	111.967	115.938	129.913	135.962	130.668	143.596	79.1221	110.25	135.035	0.381281	0.424595	0.0653409	0.0217498	Prdx2	chr8	+	84969587	84974834
H2-D1	ENSMUSG00000073411	histocompatibility 2, D region locus 1 [Source:MGI Symbol;Acc:MGI:95896]	protein_coding	123.337	76.0166	58.5554	58.2588	54.0009	61.5461	44.0277	43.4242	97.3159	144.083	114.851	97.2238	79.042	50.7497	113.369	-0.736487	0.207441	0.00306404	0.488019	H2-D1	chr17	+	35262730	35267499
Hspb2	ENSMUSG00000038086	heat shock protein 2 [Source:MGI Symbol;Acc:MGI:1916503]	protein_coding	80.8032	69.5827	77.4719	88.2955	84.4928	95.8664	96.3078	107.25	85.9839	77.6756	79.2088	93.0998	79.0383	95.9792	83.992	0.184006	-0.258304	0.493764	0.219158	Hspb2	chr9	-	50751078	50752354
Nedd8	ENSMUSG00000010376	neural precursor cell expressed, developmentally down-regulated gene 8 [Source:MGI Symbol;Acc:MGI:97301]	protein_coding	85.6344	67.3571	80.342	81.5733	101.657	102.136	118.311	120.826	103.234	107.258	106.293	99.3243	78.7267	110.732	104.027	0.397343	0.0557057	0.0247459	0.815858	Nedd8	chr14	-	55662265	55671906
Gm13341	ENSMUSG00000083863	predicted gene 13341 [Source:MGI Symbol;Acc:MGI:3650228]	unprocessed_pseudogene	43.3049	216.37	28.7023	26.3429	173.65	18.2502	69.2723	27.7175	3.48501	36.5646	20.3735	40.4874	78.68	72.2224	25.2276	-0.314856	-2.03054	0.897413	0.113088	Gm13341	chr2	-	22587291	22587962
Mrpl33	ENSMUSG00000106918	mitochondrial ribosomal protein L33 [Source:MGI Symbol;Acc:MGI:2137225]	protein_coding	87.5227	75.0496	74.3128	77.7946	92.8806	98.8282	117.42	105.324	99.2884	88.6624	90.8203	90.4847	78.6699	103.613	92.314	0.208331	-0.193693	0.254942	0.235208	Mrpl33	chr5	+	31596935	32084962
Dbp	ENSMUSG00000059824	D site albumin promoter binding protein [Source:MGI Symbol;Acc:MGI:94866]	protein_coding	102.586	82.1231	78.8399	50.9346	64.0357	74.5099	106.977	81.4896	70.9116	82.0621	67.2309	90.9427	78.6208	81.7531	77.7868	-0.475376	-0.653678	0.156156	0.0206213	Dbp	chr7	+	45705088	45710203
Lamtor1	ENSMUSG00000030842	late endosomal/lysosomal adaptor, MAPK and MTOR activator 1 [Source:MGI Symbol;Acc:MGI:1913758]	protein_coding	91.0702	67.1648	77.5842	78.66	98.1145	106.707	106.013	108.528	106.582	104.696	101.365	91.4307	78.6198	104.841	101.018	0.309925	0.015977	0.0265546	0.937183	Lamtor1	chr7	+	101905904	101926675
Rps27l	ENSMUSG00000036781	ribosomal protein S27-like [Source:MGI Symbol;Acc:MGI:1915191]	protein_coding	67.3975	86.6974	81.1908	79.0803	127.486	92.0538	107.709	103.416	81.5869	79.0983	67.9566	72.2822	78.5915	107.666	75.231	0.341333	-0.422786	0.124043	0.0283886	Rps27l	chr9	+	66946086	66949516
Gpc1	ENSMUSG00000034220	glypican 1 [Source:MGI Symbol;Acc:MGI:1194891]	protein_coding	80.5581	77.8475	78.3441	77.5472	78.2846	87.8158	91.9613	92.9753	88.7129	78.4641	87.6849	98.7303	78.5743	87.7592	88.398	0.040048	-0.186998	0.912801	0.355292	Gpc1	chr1	+	92831645	92860779
Jph1	ENSMUSG00000042686	junctophilin 1 [Source:MGI Symbol;Acc:MGI:1891495]	protein_coding	60.1518	92.9115	79.5475	81.4747	55.6686	47.0288	56.1301	54.7634	44.8072	43.5013	39.1605	41.4028	78.5214	53.3977	42.2179	-0.676002	-1.26602	0.00266015	1.64023e-10	Jph1	chr1	-	16964560	17097889
Cops7a	ENSMUSG00000030127	COP9 signalosome subunit 7A [Source:MGI Symbol;Acc:MGI:1349400]	protein_coding	75.2561	72.4154	80.6839	85.1073	84.0328	72.7855	72.813	75.0865	64.7544	60.4075	66.2644	64.5735	78.3657	76.1795	63.9999	-0.248023	-0.666137	0.21561	1.03602e-05	Cops7a	chr6	-	124958413	124965538
Mgst3	ENSMUSG00000026688	microsomal glutathione S-transferase 3 [Source:MGI Symbol;Acc:MGI:1913697]	protein_coding	117.464	72.4628	59.5189	60.5165	73.1959	84.81	133.702	118.396	102.957	111.268	122.569	171.139	77.4906	102.526	126.984	0.344075	0.395517	0.477477	0.318426	Mgst3	chr1	-	167371966	167393841
Tbx15	ENSMUSG00000027868	T-box 15 [Source:MGI Symbol;Acc:MGI:1277234]	protein_coding	62.8733	87.6338	78.9526	80.0618	73.5151	72.5348	75.6159	66.008	82.5592	83.5149	91.5348	103.665	77.3804	71.9185	90.3185	-0.223057	-0.132111	0.429815	0.618917	Tbx15	chr3	+	99240381	99354259
1700020I14Rik	ENSMUSG00000085438	RIKEN cDNA 1700020I14 gene [Source:MGI Symbol;Acc:MGI:1913852]	lincRNA	68.9695	87.3843	81.3154	71.6958	85.2731	70.9214	62.1347	56.0616	73.8274	65.2426	71.853	71.456	77.3412	68.5977	70.5948	-0.275275	-0.495017	0.194135	0.0035297	1700020I14Rik	chr2	+	119594297	119607502
Clcn1	ENSMUSG00000029862	chloride channel, voltage-sensitive 1 [Source:MGI Symbol;Acc:MGI:88417]	protein_coding	74.0931	73.1958	89.0584	71.7001	45.9328	40.1237	51.1403	47.892	35.3528	39.1522	38.4662	40.4389	77.0119	46.2722	38.3525	-0.901815	-1.42258	1.81121e-07	1.68682e-18	Clcn1	chr6	+	42286685	42315756
Myoz3	ENSMUSG00000049173	myozenin 3 [Source:MGI Symbol;Acc:MGI:2179296]	protein_coding	72.8284	75.4877	70.4972	89.1092	72.6507	77.4996	49.599	56.5635	58.9757	54.7331	51.0057	48.4291	76.9806	64.0782	53.2859	-0.398076	-0.888938	0.0318315	8.44695e-09	Myoz3	chr18	-	60576316	60591788
Synpo2	ENSMUSG00000050315	synaptopodin 2 [Source:MGI Symbol;Acc:MGI:2153070]	protein_coding	97.6828	48.8981	73.0395	87.9465	58.2415	128.829	99.6753	112.698	82.9463	70.6951	6.767	48.7512	76.8917	99.8611	52.2899	0.320367	-1.3135	0.814922	0.0973618	Synpo2	chr3	-	123076519	123236149
2310065F04Rik	ENSMUSG00000087410	RIKEN cDNA 2310065F04 gene [Source:MGI Symbol;Acc:MGI:1921434]	lincRNA	58.7579	77.4026	84.2048	86.4296	24.3854	17.5443	48.3608	42.7543	13.1445	16.4904	12.7647	20.269	76.6987	33.2612	15.6672	-1.20273	-2.5379	0.00352825	1.29007e-12	2310065F04Rik	chr11	-	67112461	67120080
Flnc	ENSMUSG00000068699	filamin C, gamma [Source:MGI Symbol;Acc:MGI:95557]	protein_coding	115.322	63.925	58.9831	68.2304	181.989	240.467	191.792	227.933	318.233	248.239	289.885	392.181	76.615	210.545	312.135	1.37433	1.70879	1.32922e-08	1.66828e-13	Flnc	chr6	+	29433256	29461883
Rpl35a-ps6	ENSMUSG00000094664	ribosomal protein L35A, pseudogene 6 [Source:MGI Symbol;Acc:MGI:3704258]	processed_pseudogene	84.3976	59.2473	76.2375	86.3673	70.6389	71.6521	74.8165	70.4415	71.7655	66.0903	61.2306	77.1508	76.5624	71.8872	69.0593	-0.193622	-0.49119	0.42971	0.00469266	Rpl35a-ps6	chr5	-	123255481	123255813
Rad23a	ENSMUSG00000003813	RAD23 homolog A, nucleotide excision repair protein [Source:MGI Symbol;Acc:MGI:105126]	protein_coding	78.5471	68.6212	75.3807	83.3046	61.3135	64.4429	73.8145	71.8229	59.7057	54.2361	61.5565	64.9069	76.4634	67.8484	60.1013	-0.276499	-0.692621	0.218325	4.95846e-05	Rad23a	chr8	-	84834019	84840665
Dusp13	ENSMUSG00000021768	dual specificity phosphatase 13 [Source:MGI Symbol;Acc:MGI:1351599]	protein_coding	76.6865	68.3042	70.5209	89.8671	47.2402	50.3601	61.0888	75.6169	70.6907	36.4973	74.5506	76.5712	76.3447	58.5765	64.5775	-0.563137	-0.755128	0.116708	0.0140119	Dusp13	chr14	-	21733394	21751181
Cfd	ENSMUSG00000061780	complement factor D (adipsin) [Source:MGI Symbol;Acc:MGI:87931]	protein_coding	185.921	22.7312	58.1555	38.3543	84.54	27.8434	24.3996	4.20287	118.261	372.745	274.717	223.871	76.2905	35.2465	247.398	-1.21298	1.41804	0.341841	0.182575	Cfd	chr10	+	79890853	79892656
Ahsa1	ENSMUSG00000021037	AHA1, activator of heat shock protein ATPase 1 [Source:MGI Symbol;Acc:MGI:2387603]	protein_coding	81.9947	71.7691	73.6077	77.7738	73.8806	85.4745	89.5447	87.6148	78.8775	80.3488	78.4557	84.0318	76.2863	84.1287	80.4284	0.040614	-0.271085	0.894107	0.0904445	Ahsa1	chr12	+	87266746	87273997
Nr4a1	ENSMUSG00000023034	nuclear receptor subfamily 4, group A, member 1 [Source:MGI Symbol;Acc:MGI:1352454]	protein_coding	85.3464	69.1973	65.3149	84.6784	91.1943	121.823	74.7334	91.454	50.3578	50.2323	75.7045	124.029	76.1343	94.8012	75.0809	0.197427	-0.34772	0.731315	0.391958	Nr4a1	chr15	+	101266846	101274792
Eci1	ENSMUSG00000024132	enoyl-Coenzyme A delta isomerase 1 [Source:MGI Symbol;Acc:MGI:94871]	protein_coding	133.731	58.1033	58.5822	54.0907	74.3126	80.035	80.5865	81.8242	108.589	122.954	107.041	118.77	76.1268	79.1896	114.339	-0.0103717	0.274722	0.987056	0.406509	Eci1	chr17	+	24426683	24439316
Arfgap2	ENSMUSG00000027255	ADP-ribosylation factor GTPase activating protein 2 [Source:MGI Symbol;Acc:MGI:1924288]	protein_coding	70.3138	74.1678	79.4137	80.3003	42.3954	43.4705	52.1736	52.0953	42.3626	40.5654	40.366	50.5235	76.0489	47.5337	43.4544	-0.786495	-1.16011	0.000121692	7.74998e-10	Arfgap2	chr2	+	91264974	91276931
Bod1	ENSMUSG00000044502	biorientation of chromosomes in cell division 1 [Source:MGI Symbol;Acc:MGI:1916806]	protein_coding	77.0602	73.9809	76.2454	76.7866	71.846	67.9416	99.7128	99.6287	60.3879	63.2126	69.5322	70.9054	76.0183	84.7822	66.0095	0.0669225	-0.552877	0.886652	0.0193154	Bod1	chr11	-	31665181	31671885
Chchd1	ENSMUSG00000063787	coiled-coil-helix-coiled-coil-helix domain containing 1 [Source:MGI Symbol;Acc:MGI:1913371]	protein_coding	79.4184	75.3799	70.7124	77.7908	80.4916	84.5672	104.064	90.1749	85.4756	78.1177	78.8757	89.0607	75.8254	89.8245	82.8824	0.143467	-0.219808	0.601261	0.285865	Chchd1	chr14	+	20703027	20704417
D930048G16Rik	ENSMUSG00000097732	RIKEN cDNA D930048G16 gene [Source:MGI Symbol;Acc:MGI:4437732]	lincRNA	82.3189	64.5514	84.4669	71.7805	69.0762	62.5919	64.8437	74.2286	84.1031	84.4667	90.426	75.1373	75.7794	67.6851	83.5333	-0.371998	-0.216803	0.0215465	0.192629	D930048G16Rik	chr17	+	23790532	23824741
Snrpb	ENSMUSG00000027404	small nuclear ribonucleoprotein B [Source:MGI Symbol;Acc:MGI:98342]	protein_coding	82.9548	71.5778	73.3611	75.0501	66.311	70.5474	69.9935	74.7565	72.9729	72.0659	72.3976	73.8091	75.7359	70.4021	72.8114	-0.20918	-0.402585	0.1816	0.00123042	Snrpb	chr2	-	130171414	130179403
Ube2d3	ENSMUSG00000078578	ubiquitin-conjugating enzyme E2D 3 [Source:MGI Symbol;Acc:MGI:1913355]	protein_coding	61.7988	122.69	59.8471	58.3135	73.8105	42.8089	45.5114	41.1755	43.1257	47.8436	43.0159	53.4212	75.6624	50.8266	46.8516	-0.505732	-0.884772	0.173323	0.00320439	Ube2d3	chr3	+	135438149	135468198
Zfand5	ENSMUSG00000024750	zinc finger, AN1-type domain 5 [Source:MGI Symbol;Acc:MGI:1278334]	protein_coding	57.8806	106.419	71.1982	66.3916	77.4564	54.6521	65.9601	57.299	60.6529	57.1101	74.1545	67.827	75.4722	63.8419	64.9361	-0.371984	-0.602052	0.293832	0.0323592	Zfand5	chr19	+	21272278	21282289
Rbm38	ENSMUSG00000027510	RNA binding motif protein 38 [Source:MGI Symbol;Acc:MGI:1889294]	protein_coding	107.284	21.3343	90.8659	81.928	93.3465	104.199	111.917	121.499	165.766	126.225	151.35	156.207	75.353	107.74	149.887	0.466508	0.672765	0.377173	0.109345	Rbm38	chr2	+	173020498	173034734
Abcb6	ENSMUSG00000026198	ATP-binding cassette, sub-family B (MDR/TAP), member 6 [Source:MGI Symbol;Acc:MGI:1921354]	protein_coding	63.9805	65.4095	86.8947	85.068	57.084	52.0939	53.0862	51.8972	54.3919	51.8331	58.223	55.5577	75.3382	53.5403	55.0014	-0.622905	-0.852419	0.000680612	4.16508e-07	Abcb6	chr1	-	75171717	75192196
Acsl1	ENSMUSG00000018796	acyl-CoA synthetase long-chain family member 1 [Source:MGI Symbol;Acc:MGI:102797]	protein_coding	146.514	46.8666	44.4875	63.2677	99.8576	121.428	74.4432	71.8688	118.647	132.329	144.6	153.789	75.284	91.8995	137.341	0.198484	0.552686	0.742259	0.15342	Acsl1	chr8	+	46471037	46536051
Eif3i	ENSMUSG00000028798	eukaryotic translation initiation factor 3, subunit I [Source:MGI Symbol;Acc:MGI:1860763]	protein_coding	77.602	69.1665	77.7085	75.8442	71.1108	81.1395	84.581	84.8522	75.6819	73.2235	74.5149	79.1493	75.0803	80.4209	75.6424	0.0182726	-0.338315	0.960484	0.0411151	Eif3i	chr4	-	129591960	129600648
Gm17021	ENSMUSG00000091661	predicted gene 17021 [Source:MGI Symbol;Acc:MGI:4937848]	sense_overlapping	82.3429	68.1321	78.974	70.2781	62.9663	52.7364	44.5271	46.3004	67.1419	65.0751	77.6094	71.8849	74.9318	51.6325	70.4278	-0.489333	-0.51897	0.0062386	0.00182047	Gm17021	chr9	-	123768114	123851899
Camk2b	ENSMUSG00000057897	calcium/calmodulin-dependent protein kinase II, beta [Source:MGI Symbol;Acc:MGI:88257]	protein_coding	80.4875	68.2139	68.5509	82.3125	83.1372	106.95	80.1507	88.7114	64.2379	73.5191	113.651	104.716	74.8912	89.7373	89.0309	0.119687	-0.125171	0.68829	0.595812	Camk2b	chr11	-	5969644	6066362
Ptrf	NA	NA	NA	81.1799	64.1407	73.1398	80.882	59.2791	62.924	46.2976	52.8402	80.1986	82.2344	69.3932	60.3782	74.8356	55.3352	73.0511	-0.224489	0.0224255	0.271848	0.929171	Ptrf	chr11	-	100956733	100970887
Lmod3	ENSMUSG00000044086	leiomodin 3 (fetal) [Source:MGI Symbol;Acc:MGI:2444169]	protein_coding	109.852	63.6977	65.3619	60.0778	116.951	119.172	115.433	108.976	118.054	109.793	101.065	81.8385	74.7472	115.133	102.688	0.534511	0.126049	0.00851551	0.617552	Lmod3	chr6	-	97238534	97252759
Bag6	ENSMUSG00000024392	BCL2-associated athanogene 6 [Source:MGI Symbol;Acc:MGI:1919439]	protein_coding	78.171	65.4586	79.3148	74.4401	54.5275	58.1039	51.0191	56.5566	79.582	67.067	73.0887	67.406	74.3461	55.0518	71.7859	-0.322442	-0.400892	0.00798697	0.000287051	Bag6	chr17	+	35135178	35147322
Rps12-ps3	ENSMUSG00000067038	ribosomal protein S12, pseudogene 3 [Source:MGI Symbol;Acc:MGI:3704503]	protein_coding	77.56	58.7421	78.6338	81.9914	94.1955	124.789	118.149	108.932	89.5773	107.846	106.45	107.207	74.2318	111.516	102.77	0.482118	0.122486	0.0132949	0.607418	Rps12-ps3	chr19	+	59322290	59322783
Gabarap	ENSMUSG00000018567	gamma-aminobutyric acid receptor associated protein [Source:MGI Symbol;Acc:MGI:1861742]	protein_coding	78.6572	67.2383	78.1211	72.4096	81.0751	85.9581	84.5255	81.1761	79.2174	84.2578	87.5019	86.0328	74.1065	83.1837	84.2525	0.0763386	-0.15775	0.695906	0.239821	Gabarap	chr11	+	69991143	69994951
Calr	ENSMUSG00000003814	calreticulin [Source:MGI Symbol;Acc:MGI:88252]	protein_coding	74.1792	73.0923	69.9281	78.6871	92.6558	112.155	92.5104	86.4477	127.022	137.309	113.189	114.125	73.9717	95.9422	122.911	0.258806	0.378957	0.0609438	0.00138867	Calr	chr8	-	84841850	84846934
Gpt2	ENSMUSG00000031700	glutamic pyruvate transaminase (alanine aminotransferase) 2 [Source:MGI Symbol;Acc:MGI:1915391]	protein_coding	62.924	71.7067	88.4719	72.3277	55.1137	40.2527	51.914	55.0416	34.4027	34.5415	35.0477	29.2957	73.8576	50.5805	33.3219	-0.68081	-1.49454	0.00196426	5.56375e-15	Gpt2	chr8	+	85492576	85527560
Gm2962	ENSMUSG00000089838	predicted pseudogene 2962 [Source:MGI Symbol;Acc:MGI:3781140]	processed_pseudogene	93.8297	62.4156	66.4951	72.2843	86.3683	87.7851	101.64	105.135	73.8529	102.547	98.8149	108.339	73.7562	95.2321	95.8886	0.282691	0.0434298	0.311678	0.895729	Gm2962	chr1	-	170925309	170925644
Psmd8	ENSMUSG00000030591	proteasome (prosome, macropain) 26S subunit, non-ATPase, 8 [Source:MGI Symbol;Acc:MGI:1888669]	protein_coding	92.7927	74.9661	64.0485	63.0388	92.5421	105.987	110.369	119.593	87.6507	99.2918	90.8582	136.309	73.7116	107.123	103.527	0.451863	0.119437	0.0566684	0.672708	Psmd8	chr7	-	29174188	29180701
Serf2	ENSMUSG00000074884	small EDRK-rich factor 2 [Source:MGI Symbol;Acc:MGI:1337041]	protein_coding	84.726	71.0986	68.9577	69.5695	97.5975	106.278	113.911	120.911	103.436	104.618	101.504	103.457	73.588	109.674	103.254	0.491004	0.0497044	0.00513642	0.842633	Serf2	chr2	+	121449195	121458672
Edf1	ENSMUSG00000015092	endothelial differentiation-related factor 1 [Source:MGI Symbol;Acc:MGI:1891227]	protein_coding	75.5495	55.5966	85.6985	77.4122	74.1949	68.2466	90.1361	92.1707	73.5014	73.1222	73.8275	79.5029	73.5642	81.1871	74.9885	0.0501108	-0.315746	0.915518	0.199333	Edf1	chr2	+	25557847	25562082
Nmrk2	ENSMUSG00000004939	nicotinamide riboside kinase 2 [Source:MGI Symbol;Acc:MGI:1916814]	protein_coding	87.276	89.6905	65.5849	51.3138	38.8043	76.37	73.0228	75.5545	77.4618	64.6986	69.4668	71.0413	73.4663	65.9379	70.6671	-0.245495	-0.39916	0.592293	0.240437	Nmrk2	chr10	-	81198170	81202037
Ctnnb1	ENSMUSG00000006932	catenin (cadherin associated protein), beta 1 [Source:MGI Symbol;Acc:MGI:88276]	protein_coding	65.884	67.3451	64.681	95.6782	71.8871	64.4043	51.115	49.528	77.6197	94.5055	71.2119	64.7709	73.3971	59.2336	77.027	-0.259931	-0.282606	0.205466	0.114605	Ctnnb1	chr9	+	120929216	120960507
Me1	ENSMUSG00000032418	malic enzyme 1, NADP(+)-dependent, cytosolic [Source:MGI Symbol;Acc:MGI:97043]	protein_coding	64.9645	88.6838	71.7018	67.7423	23.555	15.2462	29.0137	28.1221	15.262	15.6962	23.9086	19.3641	73.2731	23.9843	18.5577	-1.70724	-2.33601	5.67711e-09	6.32079e-17	Me1	chr9	-	86581371	86695953
Capns1	ENSMUSG00000001794	calpain, small subunit 1 [Source:MGI Symbol;Acc:MGI:88266]	protein_coding	86.176	64.0661	72.4977	69.7316	97.2075	106.674	89.404	94.1485	81.6144	93.6227	82.3802	86.3624	73.1178	96.8584	85.9949	0.259692	-0.102052	0.0110912	0.373991	Capns1	chr7	-	30186936	30198811
Nrd1	ENSMUSG00000053510	nardilysin, N-arginine dibasic convertase, NRD convertase 1 [Source:MGI Symbol;Acc:MGI:1201386]	protein_coding	67.487	78.5044	75.0748	70.4008	47.7688	42.0619	52.0204	46.7977	40.2086	41.6908	52.8469	56.5069	72.8668	47.1622	47.8133	-0.77903	-0.985905	0.000862816	5.14896e-06	Nrd1	chr4	+	109000655	109061777
Myeov2	NA	NA	NA	80.094	68.5083	70.9905	69.9332	81.6308	78.1172	103.905	103.361	82.3563	75.4703	72.3708	75.4323	72.3815	91.7535	76.4074	0.252487	-0.266184	0.310524	0.214055	Myeov2	chr1	-	92637145	92641985
Romo1	ENSMUSG00000067847	reactive oxygen species modulator 1 [Source:MGI Symbol;Acc:MGI:1914317]	protein_coding	82.1833	55.5957	74.3947	77.0212	68.9307	68.8429	97.7868	99.2195	85.5118	80.168	77.2341	75.69	72.2987	83.695	79.651	0.128535	-0.207656	0.757926	0.48648	Romo1	chr2	+	156144039	156145797
Psmd6	ENSMUSG00000021737	proteasome (prosome, macropain) 26S subunit, non-ATPase, 6 [Source:MGI Symbol;Acc:MGI:1913663]	protein_coding	61.4792	82.2467	72.7597	72.6035	87.7595	88.1637	82.2712	75.3974	64.5072	68.3874	65.9097	65.242	72.2723	83.398	66.0116	0.081331	-0.500767	0.773172	0.0012065	Psmd6	chr14	-	14112184	14120984
Fbxo31	ENSMUSG00000052934	F-box protein 31 [Source:MGI Symbol;Acc:MGI:1354708]	protein_coding	65.9636	57.4826	84.8359	80.4526	34.1529	32.7427	33.7689	36.0778	29.9682	24.8595	40.7744	35.6703	72.1837	34.1856	32.8181	-0.961967	-1.02235	9.46512e-05	1.36532e-05	Fbxo31	chr8	-	121549440	121578806
Trim63	ENSMUSG00000028834	tripartite motif-containing 63 [Source:MGI Symbol;Acc:MGI:2447992]	protein_coding	87.1468	69.0886	59.3199	72.72	84.1165	60.8943	64.5987	69.681	43.127	42.342	60.0655	55.9556	72.0688	69.8226	50.3725	-0.138416	-0.852978	0.689828	1.70382e-05	Trim63	chr4	+	134315120	134329629
Hibadh	ENSMUSG00000029776	3-hydroxyisobutyrate dehydrogenase [Source:MGI Symbol;Acc:MGI:1889802]	protein_coding	83.6789	73.8453	67.9549	62.6791	96.5463	85.1164	90.77	80.0879	85.3401	88.7256	84.9826	89.5657	72.0395	88.1302	87.1535	0.178189	-0.0731845	0.241653	0.647134	Hibadh	chr6	-	52546228	52640389
Tnnc1	ENSMUSG00000091898	troponin C, cardiac/slow skeletal [Source:MGI Symbol;Acc:MGI:98779]	protein_coding	279.01	0.847611	7.58333	0.560583	85.0896	6.00006	3.48218	7.58386	21.9061	2.99899	2.97132	3.03405	72.0003	25.5389	7.72762	-1.53359	-3.42355	NA	NA	Tnnc1	chr14	+	31208312	31211729
Usp2	ENSMUSG00000032010	ubiquitin specific peptidase 2 [Source:MGI Symbol;Acc:MGI:1858178]	protein_coding	83.3585	67.3725	75.7846	61.3032	73.9986	97.732	88.0531	87.3684	102.041	111.847	98.2514	140.95	71.9547	86.788	113.272	0.178931	0.243736	0.557412	0.301944	Usp2	chr9	+	44067021	44095627
Swi5	ENSMUSG00000044627	SWI5 recombination repair homolog (yeast) [Source:MGI Symbol;Acc:MGI:1920181]	protein_coding	67.5956	69.6608	77.6647	72.1614	85.9092	75.9012	79.1139	101.921	89.8796	88.1695	82.6792	101.965	71.7706	85.7114	90.6734	0.0923138	-0.019867	0.773172	0.945586	Swi5	chr2	-	32278816	32288075
Psmd4	ENSMUSG00000005625	proteasome (prosome, macropain) 26S subunit, non-ATPase, 4 [Source:MGI Symbol;Acc:MGI:1201670]	protein_coding	70.5526	69.1884	72.3587	74.8126	70.9264	76.6758	93.2169	86.2554	65.039	71.5362	80.6602	81.5593	71.7281	81.7686	74.6987	0.0935646	-0.28055	0.797132	0.211453	Psmd4	chr3	-	95032694	95042614
Rpl36a	ENSMUSG00000079435	ribosomal protein L36A [Source:MGI Symbol;Acc:MGI:1201789]	protein_coding	72.8926	63.8164	71.5003	78.5177	80.3849	95.7899	100.175	96.2341	85.285	90.6671	79.1347	86.9632	71.6818	93.1459	85.5125	0.272567	-0.0821174	0.185127	0.724494	Rpl36a	chrX	+	134585654	134588062
Ganc	ENSMUSG00000062646	glucosidase, alpha; neutral C [Source:MGI Symbol;Acc:MGI:1923301]	protein_coding	69.5977	70.8955	73.3936	72.2838	55.536	53.1753	61.6028	61.1143	44.9558	42.9667	48.119	44.6024	71.5427	57.8571	45.161	-0.419323	-1.01855	0.0209029	1.74101e-11	Ganc	chr2	+	120403896	120504913
AC157822.1	NA	NA	NA	104.774	33.9403	40.6861	106.317	51.2448	82.8455	96.1271	78.5966	141.768	131.692	50.2354	140.641	71.4293	77.2035	116.084	0.204747	0.201872	0.817145	0.765292	AC157822.1	chr12	-	69361179	69361481
Rpl7a-ps11	ENSMUSG00000067147	ribosomal protein L7A, pseudogene 11 [Source:MGI Symbol;Acc:MGI:3644020]	processed_pseudogene	70.0534	61.6215	76.0773	77.3383	64.2424	80.9412	89.5247	86.2062	70.8967	81.7228	83.6183	80.0441	71.2726	80.2286	79.0705	0.071084	-0.20109	0.853931	0.405743	Rpl7a-ps11	chrX	+	166854211	166855011
Eif4b	ENSMUSG00000058655	eukaryotic translation initiation factor 4B [Source:MGI Symbol;Acc:MGI:95304]	protein_coding	66.3263	68.9251	82.7377	66.2419	61.0119	55.2739	63.5592	68.9716	58.4338	59.9347	77.3312	65.5126	71.0578	62.2041	65.3031	-0.295484	-0.47258	0.252294	0.0222398	Eif4b	chr15	+	102073773	102097172
Psma7	ENSMUSG00000027566	proteasome (prosome, macropain) subunit, alpha type 7 [Source:MGI Symbol;Acc:MGI:1347070]	protein_coding	77.0083	70.6092	69.2671	67.0821	62.5264	64.6455	76.9173	75.7045	52.6892	61.3773	63.6201	61.8308	70.9917	69.9484	59.8793	-0.117748	-0.579478	0.679225	0.000585594	Psma7	chr2	-	180036373	180042433
Hist1h1c	ENSMUSG00000036181	histone cluster 1, H1c [Source:MGI Symbol;Acc:MGI:1931526]	protein_coding	73.2974	76.7867	67.129	66.0585	89.3568	109.018	87.6816	78.8083	54.496	63.8581	57.2704	94.3504	70.8179	91.2161	67.4937	0.244261	-0.412076	0.445756	0.0902253	Hist1h1c	chr13	+	23738808	23740367
Mrln	ENSMUSG00000019933	myoregulin [Source:MGI Symbol;Acc:MGI:1916813]	protein_coding	53.8325	73.1219	76.5037	79.7285	26.3609	29.844	54.4225	55.0865	24.6342	29.046	23.9661	31.9971	70.7967	41.4285	27.4109	-0.871482	-1.75093	0.0259352	1.18911e-07	Mrln	chr10	+	70204664	70219711
Tmed2	ENSMUSG00000029390	transmembrane p24 trafficking protein 2 [Source:MGI Symbol;Acc:MGI:1929269]	protein_coding	73.3913	63.8367	75.1768	69.9139	99.0613	68.8838	94.0211	84.9044	74.3866	68.0854	97.0234	85.5282	70.5797	86.7177	81.2559	0.186635	-0.138617	0.541603	0.605899	Tmed2	chr5	+	124540695	124550506
Rpl17-ps5	ENSMUSG00000081855	ribosomal protein L17, pseudogene 5 [Source:MGI Symbol;Acc:MGI:3704246]	processed_pseudogene	72.5476	51.347	69.9959	88.2167	67.3537	74.8599	134.262	73.94	63.627	89.9392	38.8211	88.0328	70.5268	87.6039	70.105	0.222595	-0.358241	0.723138	0.428611	Rpl17-ps5	chr5	-	22612628	22613182
Nr1d1	ENSMUSG00000020889	nuclear receptor subfamily 1, group D, member 1 [Source:MGI Symbol;Acc:MGI:2444210]	protein_coding	73.7312	59.779	72.3794	75.8452	47.4742	37.5891	48.6344	52.8382	61.0354	52.6062	74.8864	65.6677	70.4337	46.634	63.5489	-0.698094	-0.491877	0.00179303	0.0278142	Nr1d1	chr11	-	98767932	98775333
B2m	ENSMUSG00000060802	beta-2 microglobulin [Source:MGI Symbol;Acc:MGI:88127]	protein_coding	100.303	79.9529	49.8386	51.5292	63.4431	67.7641	41.4574	35.7718	91.0455	161.755	101.441	86.496	70.4059	52.1091	110.184	-0.556719	0.300937	0.118675	0.412152	B2m	chr2	+	122147686	122153083
Phb	ENSMUSG00000038845	prohibitin [Source:MGI Symbol;Acc:MGI:97572]	protein_coding	88.4522	61.9884	63.8104	66.0278	74.9609	83.8714	92.2607	88.1628	92.7955	94.425	84.6537	90.0968	70.0697	84.814	90.4928	0.224944	0.0626541	0.275199	0.786709	Phb	chr11	+	95666957	95680773
Akt2	ENSMUSG00000004056	thymoma viral proto-oncogene 2 [Source:MGI Symbol;Acc:MGI:104874]	protein_coding	78.4812	66.1497	70.9595	64.2593	51.3452	46.3755	49.0975	56.6853	56.1235	57.9697	54.2271	58.5526	69.9624	50.8759	56.7182	-0.488078	-0.637148	0.00137152	5.39129e-06	Akt2	chr7	+	27591552	27640826
Gpx3	ENSMUSG00000018339	glutathione peroxidase 3 [Source:MGI Symbol;Acc:MGI:105102]	protein_coding	89.188	51.9622	66.6078	71.884	52.6916	56.9932	46.3142	31.5401	41.2154	94.9747	47.5362	48.1933	69.9105	46.8848	57.9799	-0.691244	-0.6358	0.0341784	0.0376468	Gpx3	chr11	+	54902453	54910377
Mef2c	ENSMUSG00000005583	myocyte enhancer factor 2C [Source:MGI Symbol;Acc:MGI:99458]	protein_coding	43.7679	82.9969	80.2608	71.4383	98.8525	109.753	79.6063	75.6037	114.554	90.8615	86.3826	86.5053	69.616	90.9539	94.5758	0.410743	-0.0696774	0.347032	0.889783	Mef2c	chr13	+	83504034	83667080
Csnk2b	ENSMUSG00000024387	casein kinase 2, beta polypeptide [Source:MGI Symbol;Acc:MGI:88548]	protein_coding	73.0471	64.1194	67.5852	73.248	63.0189	72.3533	73.0719	74.5819	65.9511	71.6502	70.791	68.5515	69.4999	70.7565	69.236	-0.0822673	-0.358645	0.748454	0.017538	Csnk2b	chr17	-	35116196	35122053
Gm11361	ENSMUSG00000061330	predicted pseudogene 11361 [Source:MGI Symbol;Acc:MGI:3649931]	processed_pseudogene	77.0147	59.4293	73.0549	68.4049	68.0448	81.645	88.1015	90.0516	72.7882	76.4592	71.4989	88.9826	69.4759	81.9607	77.4322	0.144834	-0.185161	0.636292	0.432205	Gm11361	chr13	+	28257636	28258094
Foxo4	ENSMUSG00000042903	forkhead box O4 [Source:MGI Symbol;Acc:MGI:1891915]	protein_coding	69.8705	61.7639	73.2423	72.7034	37.5469	32.8742	43.0865	44.0026	33.7437	30.9329	43.1992	32.9216	69.395	39.3775	35.1994	-0.909292	-1.32747	1.13903e-05	6.1408e-12	Foxo4	chrX	+	101254528	101260873
Trim67	ENSMUSG00000036913	tripartite motif-containing 67 [Source:MGI Symbol;Acc:MGI:3045323]	protein_coding	80.0594	69.1264	67.1274	60.3723	83.4634	82.0294	85.8537	84.2676	72.2601	75.7153	95.1898	98.7753	69.1714	83.9035	85.4851	0.0029044	-0.0521494	0.993671	0.796673	Trim67	chr8	+	124793092	124890057
Prdx5	ENSMUSG00000024953	peroxiredoxin 5 [Source:MGI Symbol;Acc:MGI:1859821]	protein_coding	98.7651	56.1864	62.8094	58.5988	67.6119	66.1156	90.1696	87.33	94.9591	90.647	91.2719	91.7916	69.0899	77.8068	92.1674	0.0973315	0.0401754	0.819665	0.909928	Prdx5	chr19	-	6906697	6910106
Dynlrb1	ENSMUSG00000047459	dynein light chain roadblock-type 1 [Source:MGI Symbol;Acc:MGI:1914318]	protein_coding	71.6751	63.4666	67.7741	73.184	74.1993	82.3651	77.9741	83.3799	79.558	63.0943	59.1348	75.6253	69.025	79.4796	69.3531	0.0930721	-0.344978	0.758801	0.0591071	Dynlrb1	chr2	+	155236533	155250277
Gm5436	ENSMUSG00000042962	predicted pseudogene 5436 [Source:MGI Symbol;Acc:MGI:3643291]	processed_pseudogene	88.8814	53.7705	67.3501	66.0903	78.2676	84.0701	97.7483	108.892	104.882	97.5185	93.3369	99.2948	69.0231	92.2446	98.7581	0.338899	0.181885	0.186364	0.484974	Gm5436	chr12	-	84258332	84258973
Rpl15	ENSMUSG00000012405	ribosomal protein L15 [Source:MGI Symbol;Acc:MGI:1913730]	protein_coding	56.3665	57.15	65.9362	96.6031	55.4417	73.0331	89.7683	98.6471	70.8536	74.1401	63.7681	75.9985	69.014	79.2225	71.1901	0.0490784	-0.459509	0.944359	0.189684	Rpl15	chr14	-	18267823	18271391
Murc	NA	NA	NA	60.7031	69.7757	62.4378	83.1383	88.7871	103.854	69.8527	72.6572	92.0598	71.8738	74.9436	84.2783	69.0137	83.7877	80.7889	0.144139	-0.130226	0.651517	0.618776	Murc	chr4	+	48663514	48673502
Synpo2l	ENSMUSG00000039376	synaptopodin 2-like [Source:MGI Symbol;Acc:MGI:1916010]	protein_coding	69.2783	64.3228	73.3897	68.6064	106.111	115.823	98.7105	113.975	123.284	119.774	99.85	118.215	68.8993	108.655	115.281	0.526219	0.381639	7.36486e-05	0.00420897	Synpo2l	chr14	-	20658946	20668354
Fis1	ENSMUSG00000019054	fission, mitochondrial 1 [Source:MGI Symbol;Acc:MGI:1913687]	protein_coding	76.1929	64.3549	68.7853	65.9612	74.9951	74.5088	95.7521	96.5546	77.1538	70.0869	76.1752	74.3766	68.8236	85.4526	74.4481	0.214992	-0.211646	0.408956	0.342414	Fis1	chr5	+	136953275	136966234
Fastk	ENSMUSG00000028959	Fas-activated serine/threonine kinase [Source:MGI Symbol;Acc:MGI:1913837]	protein_coding	89.8534	60.2223	63.2209	61.9343	61.1934	72.4047	76.9965	82.9894	66.2331	63.3873	62.5706	70.3246	68.8077	73.396	65.6289	0.0184498	-0.261459	0.963541	0.17754	Fastk	chr5	-	24438440	24445287
AI464131	ENSMUSG00000046312	expressed sequence AI464131 [Source:MGI Symbol;Acc:MGI:2140300]	protein_coding	55.668	54.3481	74.8434	90.207	73.0532	76.3002	56.1924	55.2634	66.9556	53.475	58.5819	47.7774	68.7666	65.2023	56.6975	-0.147517	-0.56425	0.668327	0.00766256	AI464131	chr4	-	41495604	41503076
Psmb5	ENSMUSG00000022193	proteasome (prosome, macropain) subunit, beta type 5 [Source:MGI Symbol;Acc:MGI:1194513]	protein_coding	65.332	56.768	84.9853	67.8921	94.9175	81.1081	82.0155	92.5291	88.2908	74.1115	73.2178	77.476	68.7444	87.6426	78.274	0.271922	-0.0224722	0.263327	0.94085	Psmb5	chr14	-	54614120	54617995
Clip1	ENSMUSG00000049550	CAP-GLY domain containing linker protein 1 [Source:MGI Symbol;Acc:MGI:1928401]	protein_coding	66.5869	70.0796	63.9295	73.0633	59.8855	74.3973	59.0991	62.6765	75.1633	73.1749	74.4247	72.6064	68.4148	64.0146	73.8423	-0.245192	-0.345509	0.170634	0.0209639	Clip1	chr5	-	123577795	123684618
Ndufs5	ENSMUSG00000028648	NADH dehydrogenase (ubiquinone) Fe-S protein 5 [Source:MGI Symbol;Acc:MGI:1890889]	protein_coding	89.5502	54.6957	65.3587	63.5185	72.3666	75.0373	106.995	105.089	102.551	87.7629	85.4556	89.0892	68.2808	89.8719	91.2146	0.311664	0.0720916	0.331527	0.84188	Ndufs5	chr4	-	123712710	123718202
Snx3	ENSMUSG00000019804	sorting nexin 3 [Source:MGI Symbol;Acc:MGI:1860188]	protein_coding	66.2881	70.023	63.2827	73.1721	32.0852	71.5404	70.7773	68.2555	27.8549	62.9853	55.3892	55.7801	68.1915	60.6646	50.5024	-0.272307	-0.800331	0.628988	0.0293228	Snx3	chr10	+	42502030	42535381
Ociad1	ENSMUSG00000029152	OCIA domain containing 1 [Source:MGI Symbol;Acc:MGI:1915345]	protein_coding	77.9341	72.8043	56.4268	65.5943	87.393	106.723	88.1361	100.596	121.852	80.4834	116.585	139.133	68.1898	95.712	114.513	0.373715	0.210622	0.0116637	0.171605	Ociad1	chr5	+	73292784	73314069
Psma2	ENSMUSG00000015671	proteasome (prosome, macropain) subunit, alpha type 2 [Source:MGI Symbol;Acc:MGI:104885]	protein_coding	69.4039	67.3824	67.5402	67.64	75.3409	75.4419	82.2194	76.1799	72.3879	76.0065	76.2913	75.0917	67.9917	77.2955	74.9443	0.0775076	-0.210415	0.720999	0.131705	Psma2	chr13	+	14613242	14625671
Nfic	ENSMUSG00000055053	nuclear factor I/C [Source:MGI Symbol;Acc:MGI:109591]	protein_coding	88.5791	54.9762	64.2117	63.7656	63.6105	66.3942	56.0353	56.7838	68.0436	66.3533	71.8365	64.991	67.8831	60.706	67.8061	-0.257925	-0.394926	0.0777424	0.00145422	Nfic	chr10	-	81396186	81431005
Ppia	ENSMUSG00000071866	peptidylprolyl isomerase A [Source:MGI Symbol;Acc:MGI:97749]	protein_coding	100.074	72.3011	32.6375	65.9136	67.5405	36.5272	66.8097	91.7413	66.6093	95.9714	63.718	62.8649	67.7315	65.6547	72.2909	-0.101957	-0.132192	0.840897	0.718688	Ppia	chr11	+	6415443	6419817
Psma4	ENSMUSG00000032301	proteasome (prosome, macropain) subunit, alpha type 4 [Source:MGI Symbol;Acc:MGI:1347060]	protein_coding	70.3353	70.6732	65.5582	63.9303	78.775	81.727	84.1136	86.6784	66.1883	75.5366	68.7823	78.4366	67.6243	82.8235	72.2359	0.189494	-0.23672	0.356632	0.161258	Psma4	chr9	+	54950790	54958030
Pfkfb3	ENSMUSG00000026773	6-phosphofructo-2-kinase/fructose-2,6-biphosphatase 3 [Source:MGI Symbol;Acc:MGI:2181202]	protein_coding	57.9731	107.403	45.1803	59.7825	21.2422	11.3942	12.4455	12.5509	6.04925	11.7728	6.52466	5.97021	67.5848	14.4082	7.57924	-1.90683	-2.98734	1.81434e-11	2.54764e-28	Pfkfb3	chr2	-	11471433	11554077
Gm10171	ENSMUSG00000089803	predicted gene 10171 [Source:MGI Symbol;Acc:MGI:3704203]	processed_pseudogene	75.6134	65.826	60.8441	67.7451	46.3687	76.9315	87.1214	85.8286	75.588	61.8995	68.9818	37.4989	67.5071	74.0626	60.992	0.0466094	-0.500419	0.945048	0.128149	Gm10171	chr1	-	172144274	172144901
Ppp1r27	ENSMUSG00000025129	protein phosphatase 1, regulatory subunit 27 [Source:MGI Symbol;Acc:MGI:1915951]	protein_coding	113.825	59.8117	46.3145	50.0645	110.365	90.6432	126.241	169.509	107.707	135.245	75.0049	79.6206	67.5039	124.189	99.3944	0.827648	0.22986	0.0356148	0.623999	Ppp1r27	chr11	-	120549979	120551132
Ndufab1	ENSMUSG00000030869	NADH dehydrogenase (ubiquinone) 1, alpha/beta subcomplex, 1 [Source:MGI Symbol;Acc:MGI:1917566]	protein_coding	71.1746	69.4017	78.2676	51.0776	79.4931	84.8136	98.4903	90.2545	89.3007	86.6449	73.7992	94.073	67.4804	88.2629	85.9544	0.420931	0.0781941	0.00852093	0.706457	Ndufab1	chr7	-	122085403	122101886
Rab1b	ENSMUSG00000024870	RAB1B, member RAS oncogene family [Source:MGI Symbol;Acc:MGI:1923558]	protein_coding	80.3164	56.3338	65.7642	67.456	64.6707	74.5785	63.7173	67.106	77.207	75.7806	77.6803	75.5179	67.4676	67.5181	76.5464	-0.101768	-0.158486	0.556426	0.22279	Rab1b	chr19	-	5099207	5106996
Slc16a3	ENSMUSG00000025161	solute carrier family 16 (monocarboxylic acid transporters), member 3 [Source:MGI Symbol;Acc:MGI:1933438]	protein_coding	46.6063	51.1609	99.2474	72.7024	54.099	70.3898	54.9431	62.3719	87.5418	58.1925	68.4549	126.735	67.4292	60.451	85.2309	-0.0560653	0.0454619	0.930277	0.920741	Slc16a3	chr11	+	120948480	120960868
Fmc1	ENSMUSG00000019689	formation of mitochondrial complex V assembly factor 1 [Source:MGI Symbol;Acc:MGI:1913367]	protein_coding	85.576	51.9855	64.5195	67.4839	73.4986	81.4897	95.6505	94.1669	93.3241	86.7333	87.2923	90.7939	67.3912	86.2014	89.5359	0.275269	0.0851697	0.275971	0.759128	Fmc1	chr6	+	38533502	38539449
Tufm	ENSMUSG00000073838	Tu translation elongation factor, mitochondrial [Source:MGI Symbol;Acc:MGI:1923686]	protein_coding	90.1956	60.97	53.8564	64.308	84.3067	98.5012	84.7452	97.341	83.8315	94.1144	85.3867	101.652	67.3325	91.2235	91.2462	0.343854	0.104546	0.105265	0.667788	Tufm	chr7	+	126487361	126490731
Rpl14-ps1	ENSMUSG00000046721	ribosomal protein L14, pseudogene 1 [Source:MGI Symbol;Acc:MGI:3710579]	processed_pseudogene	67.2363	68.9298	63.372	69.7713	72.5621	86.1726	85.0699	81.3335	75.1617	83.0539	75.3469	86.2823	67.3274	81.2845	79.9612	0.161801	-0.104231	0.465964	0.609983	Rpl14-ps1	chr7	+	45324965	45325617
Gm8226	ENSMUSG00000099927	predicted gene 8226 [Source:MGI Symbol;Acc:MGI:3643827]	processed_pseudogene	65.7448	58.6636	72.1588	72.6422	60.2887	76.5584	84.9143	81.6036	66.2794	75.9271	78.9378	76.1324	67.3024	75.8413	74.3192	0.0725764	-0.207697	0.853068	0.396438	Gm8226	chr9	+	84423984	84424781
Hnrnpm	ENSMUSG00000059208	heterogeneous nuclear ribonucleoprotein M [Source:MGI Symbol;Acc:MGI:1926465]	protein_coding	65.4387	61.2287	69.7375	72.6664	65.1838	57.0123	56.5958	56.5017	70.1046	57.4226	65.5203	54.8817	67.2678	58.8234	61.9823	-0.31875	-0.451131	0.036679	0.000716213	Hnrnpm	chr17	-	33646233	33718670
Fam162a	ENSMUSG00000003955	family with sequence similarity 162, member A [Source:MGI Symbol;Acc:MGI:1917436]	protein_coding	81.6425	60.6909	61.7297	64.653	61.9303	65.3343	82.9364	82.1579	68.0331	66.7931	60.1995	63.8529	67.179	73.0897	64.7196	0.0370474	-0.395273	0.93157	0.0529266	Fam162a	chr16	-	36043844	36071515
Smtnl2	ENSMUSG00000045667	smoothelin-like 2 [Source:MGI Symbol;Acc:MGI:2442764]	protein_coding	68.9168	61.7496	49.7693	87.7819	87.1459	89.3954	104.101	104.228	71.3991	72.3282	69.2449	70.738	67.0544	96.2176	70.9275	0.544969	-0.149382	0.00406913	0.514482	Smtnl2	chr11	-	72389164	72411713
Cuta	ENSMUSG00000024194	cutA divalent cation tolerance homolog [Source:MGI Symbol;Acc:MGI:1914925]	protein_coding	68.1368	61.4122	67.5155	70.9254	56.427	64.703	78.1633	79.4568	61.9454	63.6921	65.5746	62.2726	66.9975	69.6875	63.3712	-0.0361721	-0.431243	0.935147	0.0387624	Cuta	chr17	-	26937973	26939478
R3hdm4	ENSMUSG00000035781	R3H domain containing 4 [Source:MGI Symbol;Acc:MGI:1924814]	protein_coding	62.9269	63.2113	71.3549	70.4021	51.5762	48.5895	60.7406	64.4605	52.5258	45.6501	51.427	48.8204	66.9738	56.3417	49.6058	-0.348927	-0.785942	0.149629	3.72833e-05	R3hdm4	chr10	-	79910053	79917006
Usp19	ENSMUSG00000006676	ubiquitin specific peptidase 19 [Source:MGI Symbol;Acc:MGI:1918722]	protein_coding	69.5822	59.1428	71.6555	67.3283	58.8077	63.5489	56.5465	58.4759	60.7373	59.3207	66.4808	53.7612	66.9272	59.3447	60.075	-0.250223	-0.49471	0.0446224	2.01607e-06	Usp19	chr9	+	108490602	108502337
Myo18b	ENSMUSG00000072720	myosin XVIIIb [Source:MGI Symbol;Acc:MGI:1921626]	protein_coding	71.2329	60.9021	67.0165	68.1903	85.7973	99.0543	78.8306	84.7803	113.895	92.9594	97.6621	103.521	66.8354	87.1156	102.009	0.269508	0.261702	0.0546639	0.0427895	Myo18b	chr5	-	112688876	112896362
Eif4a2	ENSMUSG00000022884	eukaryotic translation initiation factor 4A2 [Source:MGI Symbol;Acc:MGI:106906]	protein_coding	61.7201	66.0343	71.7872	67.7649	72.3828	66.1449	60.0589	55.6409	55.6507	57.7909	55.9215	60.1713	66.8266	63.5569	57.3836	-0.152997	-0.549349	0.474692	0.000118309	Eif4a2	chr16	+	23107444	23114136
Rabac1	ENSMUSG00000003380	Rab acceptor 1 (prenylated) [Source:MGI Symbol;Acc:MGI:1201692]	protein_coding	74.8655	58.0422	67.9115	66.4166	63.0149	67.4387	77.8544	79.3288	78.2521	73.2119	83.2491	88.2624	66.809	71.9092	80.7439	-0.00534812	-0.0690378	0.990863	0.807379	Rabac1	chr7	-	24969752	24972754
Kif1b	ENSMUSG00000063077	kinesin family member 1B [Source:MGI Symbol;Acc:MGI:108426]	protein_coding	59.5071	76.6727	71.3466	58.7434	90.2398	87.0375	56.3268	52.7221	78.4472	72.9626	73.9633	83.1561	66.5674	71.5815	77.1323	-0.0329121	-0.147349	0.944994	0.594349	Kif1b	chr4	-	149176319	149307693
Ppm1a	ENSMUSG00000021096	protein phosphatase 1A, magnesium dependent, alpha isoform [Source:MGI Symbol;Acc:MGI:99878]	protein_coding	71.2894	67.7223	60.672	65.657	54.447	54.7217	59.2955	56.5837	51.8651	49.1556	60.9797	62.4722	66.3352	56.262	56.1182	-0.342246	-0.58563	0.0775471	0.000300522	Ppm1a	chr12	+	72761211	72794940
Sh3glb1	ENSMUSG00000037062	SH3-domain GRB2-like B1 (endophilin) [Source:MGI Symbol;Acc:MGI:1859730]	protein_coding	84.4672	66.9459	56.9388	56.9029	55.9903	49.4116	60.2628	60.4271	39.4821	47.7095	41.4811	44.8585	66.3137	56.5229	43.3828	-0.346233	-0.727644	0.0584883	1.30088e-06	Sh3glb1	chr3	-	144683678	144720335
Plec	ENSMUSG00000022565	plectin [Source:MGI Symbol;Acc:MGI:1277961]	protein_coding	82.8846	53.9285	57.9473	70.0236	63.4462	60.333	56.0167	61.1493	59.7319	59.1003	62.8774	64.8367	66.196	60.2363	61.6366	-0.175074	-0.43178	0.465523	0.0106727	Plec	chr15	-	76170974	76243441
Sdr39u1	ENSMUSG00000022223	short chain dehydrogenase/reductase family 39U, member 1 [Source:MGI Symbol;Acc:MGI:1916876]	protein_coding	80.2387	60.2095	58.803	65.0285	52.3473	55.5502	67.5136	65.1915	60.2932	57.0567	64.8245	71.3048	66.0699	60.1506	63.3698	-0.2238	-0.396973	0.418145	0.0578615	Sdr39u1	chr14	-	55897286	55900232
AI314180	ENSMUSG00000050812	expressed sequence AI314180 [Source:MGI Symbol;Acc:MGI:2140220]	protein_coding	61.4456	67.7768	70.0732	64.5342	59.3046	64.136	69.1852	64.4893	38.7253	44.5699	45.1348	37.5324	65.9575	64.2788	41.4906	-0.350597	-1.11117	0.0989953	1.56835e-11	AI314180	chr4	-	58798911	58912749
Atl2	ENSMUSG00000059811	atlastin GTPase 2 [Source:MGI Symbol;Acc:MGI:1929492]	protein_coding	48.8363	79.8332	69.2833	65.8203	57.9622	51.6097	53.667	46.4611	44.6015	44.4657	44.3123	42.7091	65.9433	52.425	44.0221	-0.462113	-0.950365	0.049633	1.10588e-06	Atl2	chr17	-	79848392	79896123
Dag1	ENSMUSG00000039952	dystroglycan 1 [Source:MGI Symbol;Acc:MGI:101864]	protein_coding	65.6049	62.8483	78.2252	56.4256	88.5911	89.4526	48.6261	53.1627	111.021	94.7839	83.3195	102.472	65.776	69.9581	97.8991	-0.0440106	0.196783	0.927476	0.465892	Dag1	chr9	-	108204634	108263958
Usp47	ENSMUSG00000059263	ubiquitin specific peptidase 47 [Source:MGI Symbol;Acc:MGI:1922246]	protein_coding	57.8345	71.6926	65.8763	67.4111	65.386	68.1305	57.1888	55.41	60.1596	52.2786	73.5252	76.8619	65.7036	61.5288	65.7063	-0.190059	-0.283783	0.53531	0.224249	Usp47	chr7	+	112023504	112111661
Rpl38-ps2	ENSMUSG00000080921	ribosomal protein L38, pseudogene 2 [Source:MGI Symbol;Acc:MGI:3646625]	processed_pseudogene	69.8418	53.9405	69.8303	68.886	62.0135	77.8404	80.2767	77.8158	66.1501	73.1533	72.9009	81.1868	65.6247	74.4866	73.3477	0.0831477	-0.184109	0.81187	0.424176	Rpl38-ps2	chr6	-	140746960	140747172
Wnk1	ENSMUSG00000045962	WNK lysine deficient protein kinase 1 [Source:MGI Symbol;Acc:MGI:2442092]	protein_coding	65.1192	74.0051	64.865	57.852	52.7928	54.5383	45.1536	37.088	48.7141	67.8602	68.4169	59.399	65.4604	47.3932	61.0976	-0.466355	-0.51832	0.0123186	0.00247784	Wnk1	chr6	-	119923969	120038672
Myh8	ENSMUSG00000055775	myosin, heavy polypeptide 8, skeletal muscle, perinatal [Source:MGI Symbol;Acc:MGI:1339712]	protein_coding	60.8017	65.8296	62.8106	72.1563	71.7171	76.2109	65.6493	71.9366	101.883	90.4449	82.0531	79.6569	65.3996	71.3785	88.5095	-0.0251074	0.0657068	0.9404	0.758811	Myh8	chr11	+	67277124	67308634
Dnajb5	ENSMUSG00000036052	DnaJ heat shock protein family (Hsp40) member B5 [Source:MGI Symbol;Acc:MGI:1930018]	protein_coding	70.2183	66.5451	62.1513	62.1399	52.717	59.7868	86.5673	94.365	66.7673	64.9316	63.0813	77.3733	65.2637	73.359	68.0384	-0.0931267	-0.418126	0.852195	0.141202	Dnajb5	chr4	+	42949814	42959425
Sod2	ENSMUSG00000006818	superoxide dismutase 2, mitochondrial [Source:MGI Symbol;Acc:MGI:98352]	protein_coding	83.4853	62.1819	56.8372	58.1361	67.2438	64.8847	69.4119	66.5294	77.8869	77.4463	75.4028	85.6317	65.1601	67.0174	79.0919	-0.0544991	-0.056404	0.850967	0.796831	Sod2	chr17	+	13007839	13018119
Glrx3	ENSMUSG00000031068	glutaredoxin 3 [Source:MGI Symbol;Acc:MGI:1353653]	protein_coding	68.0403	63.9456	67.6211	60.6504	55.391	56.3111	65.4718	63.9713	48.0565	50.6014	47.8828	60.6637	65.0644	60.2863	51.8011	-0.167694	-0.646087	0.483607	4.29276e-05	Glrx3	chr7	+	137437614	137468594
Psmc2	ENSMUSG00000028932	proteasome (prosome, macropain) 26S subunit, ATPase 2 [Source:MGI Symbol;Acc:MGI:109555]	protein_coding	62.5089	65.0653	66.9451	65.5575	59.4736	66.4617	68.8237	67.819	57.3493	62.0694	65.6709	66.7232	65.0192	65.6445	62.9532	-0.0942763	-0.398228	0.731718	0.0144224	Psmc2	chr5	+	21785283	21803787
Nfix	ENSMUSG00000001911	nuclear factor I/X [Source:MGI Symbol;Acc:MGI:97311]	protein_coding	65.7213	58.8635	65.2721	70.2007	50.3543	63.7698	28.2992	44.4474	69.5448	66.5405	67.2783	62.7393	65.0144	46.7177	66.5257	-0.518646	-0.0245124	0.38977	0.973986	Nfix	chr8	-	84699876	84800344
Atp6v1e1	ENSMUSG00000019210	ATPase, H+ transporting, lysosomal V1 subunit E1 [Source:MGI Symbol;Acc:MGI:894326]	protein_coding	68.9205	59.7067	69.0493	61.8676	73.0799	76.3048	76.9856	76.6511	71.6005	72.9367	76.9065	79.4188	64.886	75.7554	75.2156	0.124304	-0.133803	0.504857	0.384545	Atp6v1e1	chr6	-	120794305	120822793
Mat2a	ENSMUSG00000053907	methionine adenosyltransferase II, alpha [Source:MGI Symbol;Acc:MGI:2443731]	protein_coding	57.7014	76.1057	67.5827	56.4542	88.6013	79.1658	88.4664	78.8649	73.6576	81.4773	53.8524	71.8641	64.461	83.7746	70.2129	0.246981	-0.273102	0.362857	0.23239	Mat2a	chr6	-	72432799	72439558
Tob1	ENSMUSG00000037573	transducer of ErbB-2.1 [Source:MGI Symbol;Acc:MGI:1349721]	protein_coding	67.6098	67.1133	57.6781	63.904	68.088	59.2823	52.6456	52.7423	61.0465	53.6187	65.6649	73.3213	64.0763	58.1895	63.4128	-0.258669	-0.359716	0.20402	0.0340713	Tob1	chr11	+	94211454	94215495
Lrrfip1	ENSMUSG00000026305	leucine rich repeat (in FLII) interacting protein 1 [Source:MGI Symbol;Acc:MGI:1342770]	protein_coding	60.8984	68.6109	66.211	60.4859	101.431	60.8941	100.017	73.213	64.1951	82.0933	51.4522	58.2431	64.0516	83.8888	63.9959	0.315205	-0.373914	0.238786	0.100826	Lrrfip1	chr1	+	90998737	91128944
Vegfa	ENSMUSG00000023951	vascular endothelial growth factor A [Source:MGI Symbol;Acc:MGI:103178]	protein_coding	104.74	47.1449	47.4789	56.7524	53.145	60.3049	81.6006	95.8849	102.777	98.4293	113.068	97.7076	64.0291	72.7339	102.995	0.0351181	0.313933	0.962253	0.423689	Vegfa	chr17	-	46016993	46032369
Kcnj11	ENSMUSG00000096146	potassium inwardly rectifying channel, subfamily J, member 11 [Source:MGI Symbol;Acc:MGI:107501]	protein_coding	57.1293	55.7936	80.5191	62.499	44.8846	64.0011	51.5433	48.1982	65.2475	38.4624	82.1757	72.8365	63.9853	52.1568	64.6805	-0.131057	-0.377438	0.779096	0.197441	Kcnj11	chr7	-	46093953	46100764
Cd63	ENSMUSG00000025351	CD63 antigen [Source:MGI Symbol;Acc:MGI:99529]	protein_coding	61.9318	66.4865	63.2587	63.9056	76.3598	90.8834	72.9586	74.1989	72.8929	83.3968	80.4266	105.733	63.8957	78.6002	85.6123	0.178538	0.073004	0.486136	0.776329	Cd63	chr10	+	128908919	128912816
Gm8210	ENSMUSG00000094497	predicted pseudogene 8210 [Source:MGI Symbol;Acc:MGI:3643593]	processed_pseudogene	73.4831	46.6244	64.9891	70.4395	68.2084	74.3141	82.2933	68.0136	49.8392	67.9751	64.4002	65.2206	63.884	73.2074	61.8588	0.0980364	-0.387642	0.781717	0.0625798	Gm8210	chr1	+	43189156	43189638
Setd7	ENSMUSG00000037111	SET domain containing (lysine methyltransferase) 7 [Source:MGI Symbol;Acc:MGI:1920501]	protein_coding	47.557	77.1191	70.721	59.962	52.5706	40.2579	35.2255	34.747	29.0206	29.5655	32.8	34.0793	63.8398	40.7003	31.3663	-0.796575	-1.39636	0.000660174	2.91009e-11	Setd7	chr3	-	51515319	51560879
Smtn	ENSMUSG00000020439	smoothelin [Source:MGI Symbol;Acc:MGI:1354727]	protein_coding	83.4469	58.5418	62.9698	49.5928	67.67	68.2943	68.9567	72.6081	62.8159	78.9598	62.3057	59.7985	63.6378	69.3823	65.97	0.0157504	-0.24992	0.966105	0.157507	Smtn	chr11	-	3517523	3540612
Pfn2	ENSMUSG00000027805	profilin 2 [Source:MGI Symbol;Acc:MGI:97550]	protein_coding	50.1009	80.0807	63.9488	60.2818	63.6306	56.1169	64.3818	61.9122	57.0389	48.3297	61.8738	62.7721	63.603	61.5104	57.5036	-0.16485	-0.538734	0.662697	0.0241531	Pfn2	chr3	-	57841895	57848079
Rn7s1	ENSMUSG00000099021	7S RNA 1 [Source:MGI Symbol;Acc:MGI:97950]	misc_RNA	70.2783	33.9602	41.0421	107.818	78.7491	84.7316	96.0433	80.0219	95.4255	94.2925	63.556	155.857	63.2746	84.8865	102.283	0.210738	0.282169	0.816564	0.666929	Rn7s1	chr12	+	69159295	69159596
Prkaca	ENSMUSG00000005469	protein kinase, cAMP dependent, catalytic, alpha [Source:MGI Symbol;Acc:MGI:97592]	protein_coding	75.0317	58.9989	59.7473	59.2689	76.0482	78.7404	71.198	70.0507	77.2399	78.603	67.4685	63.937	63.2617	74.0093	71.8121	0.120348	-0.163693	0.326958	0.101482	Prkaca	chr8	+	83972993	83996443
Reep5	ENSMUSG00000005873	receptor accessory protein 5 [Source:MGI Symbol;Acc:MGI:1270152]	protein_coding	66.1754	65.9935	59.1285	61.6804	55.5524	53.5043	48.7483	50.3362	68.7227	66.8091	66.7198	61.3418	63.2445	52.0353	65.8983	-0.395871	-0.292772	4.25015e-05	0.00251848	Reep5	chr18	-	34344889	34373415
Mef2d	ENSMUSG00000001419	myocyte enhancer factor 2D [Source:MGI Symbol;Acc:MGI:99533]	protein_coding	67.4307	61.4144	63.1058	59.5442	56.4913	57.4769	55.7502	58.7792	59.1853	64.4957	70.8873	66.2118	62.8738	57.1244	65.195	-0.130482	-0.215376	0.557412	0.191894	Mef2d	chr3	+	88142372	88172086
Atp2a2	ENSMUSG00000029467	ATPase, Ca++ transporting, cardiac muscle, slow twitch 2 [Source:MGI Symbol;Acc:MGI:88110]	protein_coding	207.772	14.5439	19.2324	9.40815	68.5168	29.3381	23.9476	23.7201	49.9122	39.7902	40.6627	37.0492	62.739	36.3806	41.8536	-0.79862	-0.804286	NA	NA	Atp2a2	chr5	-	122453513	122502225
Kcmf1	ENSMUSG00000055239	potassium channel modulatory factor 1 [Source:MGI Symbol;Acc:MGI:1921537]	protein_coding	62.9555	60.7778	63.0387	63.6266	55.2968	38.3848	58.1887	67.7687	30.4997	29.7812	38.3466	52.5142	62.5996	54.9098	37.7854	-0.419145	-1.15141	0.19326	2.41866e-06	Kcmf1	chr6	-	72841114	72899979
1500011K16Rik	ENSMUSG00000051319	RIKEN cDNA 1500011K16 gene [Source:MGI Symbol;Acc:MGI:1915135]	protein_coding	66.6102	61.7208	55.6927	65.876	52.6424	56.8635	82.0267	79.2083	62.316	51.2257	58.75	67.0754	62.4749	67.6852	59.8418	0.0284517	-0.407187	0.961263	0.142441	1500011K16Rik	chr2	-	127791388	127792488
Golga4	ENSMUSG00000038708	golgi autoantigen, golgin subfamily a, 4 [Source:MGI Symbol;Acc:MGI:1859646]	protein_coding	63.0954	74.1913	55.9462	56.642	61.1771	83.0521	60.1037	38.8297	88.4981	47.2832	115.043	116.389	62.4687	60.7907	91.8032	-0.309132	-0.0835832	0.482643	0.856459	Golga4	chr9	+	118506267	118582519
Hsbp1	ENSMUSG00000031839	heat shock factor binding protein 1 [Source:MGI Symbol;Acc:MGI:1915446]	protein_coding	58.2732	61.5687	61.7437	67.7659	60.8991	71.2176	68.8964	70.5507	71.4245	59.659	60.6374	65.963	62.3379	67.891	64.421	0.0459937	-0.284982	0.898429	0.134515	Hsbp1	chr8	+	119344488	119348922
Bzw2	ENSMUSG00000020547	basic leucine zipper and W2 domains 2 [Source:MGI Symbol;Acc:MGI:1914162]	protein_coding	64.2362	64.7159	65.1608	55.0395	57.6776	48.7888	53.3864	55.4891	48.8504	54.3782	52.2834	49.8925	62.2881	53.8355	51.3511	-0.317197	-0.629735	0.0408657	1.24415e-06	Bzw2	chr12	-	36091846	36156825
P4hb	ENSMUSG00000025130	prolyl 4-hydroxylase, beta polypeptide [Source:MGI Symbol;Acc:MGI:97464]	protein_coding	60.6374	60.2767	63.5895	63.9728	72.87	81.671	64.7122	65.8983	86.2319	91.7185	81.2566	81.0375	62.1191	71.2879	85.0611	0.0774701	0.0984193	0.6324	0.431228	P4hb	chr11	-	120560298	120573253
Psmd3	ENSMUSG00000017221	proteasome (prosome, macropain) 26S subunit, non-ATPase, 3 [Source:MGI Symbol;Acc:MGI:98858]	protein_coding	61.3266	59.9113	65.3955	61.7197	61.9335	69.6864	61.3861	70.0462	67.7111	65.2951	71.9363	78.0389	62.0883	65.7631	70.7453	-0.0274529	-0.160249	0.935441	0.385144	Psmd3	chr11	+	98682554	98695979
Cops5	ENSMUSG00000025917	COP9 signalosome subunit 5 [Source:MGI Symbol;Acc:MGI:1349415]	protein_coding	60.0348	63.8415	61.2728	62.8614	62.6248	60.1457	65.052	62.1571	51.0066	49.6499	54.8303	59.6668	62.0026	62.4949	53.7884	-0.131423	-0.605904	0.594266	7.23487e-05	Cops5	chr1	-	10024601	10038168
Fam109b	ENSMUSG00000049687	family with sequence similarity 109, member B [Source:MGI Symbol;Acc:MGI:2443609]	protein_coding	57.4995	58.9285	63.9516	67.5772	79.198	64.1295	98.8312	71.5132	93.3143	65.8678	111.769	118.389	61.9892	78.4179	97.335	0.233623	0.300476	0.554795	0.332308	Fam109b	chr15	+	82338942	82349091
Cct5	ENSMUSG00000022234	chaperonin containing Tcp1, subunit 5 (epsilon) [Source:MGI Symbol;Acc:MGI:107185]	protein_coding	56.9962	65.2548	57.9912	66.937	70.784	80.9234	67.5506	69.3917	67.8336	72.6787	61.8913	68.2714	61.7948	72.1624	67.6688	0.0889416	-0.240021	0.717413	0.129376	Cct5	chr15	-	31590800	31601847
Psmc4	ENSMUSG00000030603	proteasome (prosome, macropain) 26S subunit, ATPase, 4 [Source:MGI Symbol;Acc:MGI:1346093]	protein_coding	62.7026	60.1708	61.2232	62.0002	63.0846	65.0542	74.2218	78.4401	69.3894	67.9011	68.6812	69.8337	61.5242	70.2002	68.9514	0.0439572	-0.208862	0.890773	0.244847	Psmc4	chr7	-	28041707	28050101
Hacd1	ENSMUSG00000063275	3-hydroxyacyl-CoA dehydratase 1 [Source:MGI Symbol;Acc:MGI:1353592]	protein_coding	44.0948	74.3751	70.4704	56.9665	129.167	121.347	116.504	100.682	81.5345	82.6359	42.8656	44.186	61.4767	116.925	62.8055	0.794104	-0.349697	0.0128348	0.317578	Hacd1	chr2	-	13850282	14056135
Ksr1	ENSMUSG00000018334	kinase suppressor of ras 1 [Source:MGI Symbol;Acc:MGI:105051]	protein_coding	58.9494	55.2863	64.9374	66.1605	50.4497	49.6589	47.8065	51.2697	40.025	37.297	40.1074	40.3366	61.3334	49.7962	39.4415	-0.324028	-1.03061	0.0773526	7.43746e-13	Ksr1	chr11	-	79013440	79146407
Raf1	ENSMUSG00000000441	v-raf-leukemia viral oncogene 1 [Source:MGI Symbol;Acc:MGI:97847]	protein_coding	65.0062	58.0015	62.2096	59.983	61.3011	58.4436	56.2581	64.6148	63.1304	60.9889	63.4389	61.5923	61.3001	60.1544	62.2876	-0.14043	-0.363643	0.388965	0.00184201	Raf1	chr6	-	115618067	115676635
Ecsit	ENSMUSG00000066839	ECSIT signalling integrator [Source:MGI Symbol;Acc:MGI:1349469]	protein_coding	78.4238	52.5257	55.8145	58.3929	56.425	63.4735	74.8477	78.2546	77.5015	72.7742	78.3765	71.2076	61.2892	68.2502	74.9649	0.0887021	-0.0471003	0.811998	0.877645	Ecsit	chr9	-	22072246	22085438
Tcp1	ENSMUSG00000068039	t-complex protein 1 [Source:MGI Symbol;Acc:MGI:98535]	protein_coding	56.8716	61.0529	65.7108	61.299	73.5322	78.1201	76.5087	73.6007	63.0749	69.0124	68.1529	70.8762	61.2336	75.4404	67.7791	0.186285	-0.207418	0.319863	0.191935	Tcp1	chr17	+	12915701	12925067
Ube3b	ENSMUSG00000029577	ubiquitin protein ligase E3B [Source:MGI Symbol;Acc:MGI:1891295]	protein_coding	61.1291	58.2741	62.9515	62.5517	50.7552	52.6802	52.2406	53.2668	49.5083	47.4248	53.7625	57.6313	61.2266	52.2357	52.0817	-0.326228	-0.581512	0.046891	2.67921e-05	Ube3b	chr5	+	114380607	114421169
Amotl1	ENSMUSG00000013076	angiomotin-like 1 [Source:MGI Symbol;Acc:MGI:1922973]	protein_coding	55.55	67.6732	61.0477	60.1091	42.5465	32.1198	24.8645	26.4636	40.7648	35.9023	38.1311	34.0394	61.095	31.4986	37.2094	-1.10533	-1.09949	5.03124e-11	3.16476e-11	Amotl1	chr9	-	14541966	14643529
Pfdn5	ENSMUSG00000001289	prefoldin 5 [Source:MGI Symbol;Acc:MGI:1928753]	protein_coding	66.8099	54.1817	61.1271	62.1196	59.5504	65.7789	79.8987	79.1395	63.6522	67.3731	70.0866	72.1604	61.0596	71.0919	68.3181	0.112447	-0.210029	0.738752	0.371687	Pfdn5	chr15	+	102326116	102338139
Abcf2	ENSMUSG00000028953	ATP-binding cassette, sub-family F (GCN20), member 2 [Source:MGI Symbol;Acc:MGI:1351657]	protein_coding	55.2209	58.8609	65.2726	64.8037	43.1337	47.4029	46.9157	48.7886	38.7525	38.1262	41.3307	42.1364	61.0395	46.5602	40.0865	-0.501989	-0.960513	0.00412008	3.26397e-10	Abcf2	chr5	-	24565345	24577467
Dst	ENSMUSG00000026131	dystonin [Source:MGI Symbol;Acc:MGI:104627]	protein_coding	75.8257	55.5297	58.0075	54.7942	41.4652	19.6211	37.3787	37.1354	47.6552	48.22	62.6545	50.2984	61.0393	33.9001	52.207	-0.867557	-0.665869	5.83396e-08	3.39092e-05	Dst	chr1	+	33908225	34308661
Acat1	ENSMUSG00000032047	acetyl-Coenzyme A acetyltransferase 1 [Source:MGI Symbol;Acc:MGI:87870]	protein_coding	91.5534	49.4267	50.2	52.7883	49.362	47.5869	54.615	54.8367	60.7835	69.818	68.4759	74.038	60.9921	51.6001	68.2788	-0.319136	-0.161317	0.25321	0.567977	Acat1	chr9	-	53580522	53610382
Vdac3-ps1	ENSMUSG00000075053	voltage-dependent anion channel 3, pseudogene 1 [Source:MGI Symbol;Acc:MGI:1270159]	unprocessed_pseudogene	66.5255	58.3697	60.113	58.9021	54.7027	48.8453	54.8683	50.312	49.8801	50.0465	60.8214	44.673	60.9776	52.1821	51.3553	-0.329824	-0.595743	0.0388507	1.05134e-05	Vdac3-ps1	chr13	-	18030324	18031629
H3f3a	ENSMUSG00000060743	H3 histone, family 3A [Source:MGI Symbol;Acc:MGI:1097686]	protein_coding	63.8096	68.4276	56.4628	55.1281	69.8476	38.5105	60.3818	50.8229	56.5649	60.2614	63.2368	54.7858	60.957	54.8907	58.7122	-0.0175814	-0.21814	0.972875	0.417533	H3f3a	chr1	-	180800832	180813943
Dnajc15	ENSMUSG00000022013	DnaJ heat shock protein family (Hsp40) member C15 [Source:MGI Symbol;Acc:MGI:1913398]	protein_coding	69.603	59.5684	53.7624	60.5712	70.0491	73.0463	89.3585	81.0193	65.0905	81.8695	67.8719	78.355	60.8763	78.3683	73.2967	0.269343	-0.078083	0.246162	0.764641	Dnajc15	chr14	-	77826217	77874917
Ssr3	ENSMUSG00000027828	signal sequence receptor, gamma [Source:MGI Symbol;Acc:MGI:1914687]	protein_coding	35.9938	73.7476	56.8278	76.2137	73.9918	72.9533	43.7423	38.5624	40.2169	42.0681	35.8007	36.598	60.6957	57.3124	38.6709	-0.250674	-1.0312	0.60452	0.000662399	Ssr3	chr3	-	65379655	65392623
Perm1	ENSMUSG00000078486	PPARGC1 and ESRR induced regulator, muscle 1 [Source:MGI Symbol;Acc:MGI:1921433]	protein_coding	106.006	39.7129	43.2957	53.6101	73.9068	98.986	70.6349	71.4078	140.714	130.323	155.544	143.466	60.6562	78.7339	142.512	0.293631	0.922137	0.46663	0.000766865	Perm1	chr4	+	156215868	156221307
Pmpca	ENSMUSG00000026926	peptidase (mitochondrial processing) alpha [Source:MGI Symbol;Acc:MGI:1918568]	protein_coding	59.9289	61.7191	62.9803	57.9725	66.0781	59.8998	61.5529	60.3772	56.0358	56.5146	54.6196	56.8707	60.6502	61.977	56.0102	-0.0837741	-0.471221	0.668327	3.4463e-05	Pmpca	chr2	+	26389339	26397122
Btbd1	ENSMUSG00000025103	BTB (POZ) domain containing 1 [Source:MGI Symbol;Acc:MGI:1933765]	protein_coding	65.9974	61.6263	58.3628	56.5108	85.0004	79.9824	79.0666	72.5498	78.5027	80.2512	76.2114	82.6828	60.6243	79.1498	79.412	0.27123	0.0398435	0.010307	0.782221	Btbd1	chr7	-	81792074	81829431
Morf4l2	ENSMUSG00000031422	mortality factor 4 like 2 [Source:MGI Symbol;Acc:MGI:1927167]	protein_coding	58.3537	62.0115	55.8577	66.2292	52.5319	65.0743	48.1895	55.8287	54.2822	58.0123	46.0588	65.5487	60.613	55.4061	55.9755	0.126676	-0.362741	0.700311	0.0859405	Morf4l2	chrX	-	136732942	136743690
Tma7-ps	ENSMUSG00000059058	translational machinery associated 7 homolog (S. cerevisiae), pseudogene [Source:MGI Symbol;Acc:MGI:3705453]	processed_pseudogene	65.9675	52.6781	56.1485	67.5882	47.3427	46.875	63.9502	67.6551	52.0649	53.7996	56.7313	60.5844	60.5956	56.4557	55.795	-0.189983	-0.464148	0.603103	0.0625798	Tma7-ps	chr1	+	171711088	171711282
Dnaja2	ENSMUSG00000031701	DnaJ heat shock protein family (Hsp40) member A2 [Source:MGI Symbol;Acc:MGI:1931882]	protein_coding	51.9601	70.039	61.0785	59.1939	62.6746	56.4535	54.1877	50.8916	52.1554	49.1289	53.5401	51.5286	60.5679	56.0518	51.5883	-0.23938	-0.594527	0.263627	0.000205138	Dnaja2	chr8	-	85537633	85555344
Gm14539	ENSMUSG00000084830	predicted gene 14539 [Source:MGI Symbol;Acc:MGI:3705371]	processed_pseudogene	63.0383	57.0063	60.6058	60.9902	88.0025	80.1118	99.6526	99.4608	75.0154	99.5256	83.211	100.831	60.4102	91.8069	89.6458	0.503948	0.219716	0.0169677	0.342941	Gm14539	chrX	-	20581141	20581314
Gdpd3	ENSMUSG00000030703	glycerophosphodiester phosphodiesterase domain containing 3 [Source:MGI Symbol;Acc:MGI:1915866]	protein_coding	86.073	50.8673	58.2607	45.3288	46.0302	33.8752	51.5699	51.7642	52.1954	71.3865	69.4877	70.3172	60.1324	45.8099	65.8467	-0.507068	-0.277964	0.101085	0.380881	Gdpd3	chr7	+	126766334	126775649
Ptov1	ENSMUSG00000038502	prostate tumor over expressed gene 1 [Source:MGI Symbol;Acc:MGI:1933946]	protein_coding	52.0183	68.4052	57.7021	61.8779	62.8997	45.4359	47.3915	78.1092	45.6925	58.3695	55.8366	47.1155	60.0009	58.4591	51.7535	-0.16645	-0.600427	0.538813	0.000653565	Ptov1	chr7	-	44863067	44869788
Wdr38	ENSMUSG00000035295	WD repeat domain 38 [Source:MGI Symbol;Acc:MGI:1923896]	protein_coding	61.8078	65.0548	54.4962	58.5247	70.0825	76.0564	90.1506	66.4809	57.1387	63.9736	71.6937	78.0437	59.9709	75.6926	67.7124	0.401731	-0.0470772	0.0203731	0.843506	Wdr38	chr2	+	38997476	39015877
Zcrb1	ENSMUSG00000022635	zinc finger CCHC-type and RNA binding motif 1 [Source:MGI Symbol;Acc:MGI:1914447]	protein_coding	60.2654	63.6324	52.2361	63.109	43.7133	39.3558	55.7916	52.6564	35.7074	35.3419	35.8936	43.5036	59.8107	47.8793	37.6116	-0.396956	-0.976311	0.12297	1.53069e-06	Zcrb1	chr15	-	93386097	93398334
Sgk1	ENSMUSG00000019970	serum/glucocorticoid regulated kinase 1 [Source:MGI Symbol;Acc:MGI:1340062]	protein_coding	65.2673	58.5862	65.9746	49.1536	84.5374	67.7994	49.4704	51.8376	54.3677	43.5879	32.302	45.0009	59.7454	63.4112	43.8146	-0.0617994	-0.903468	0.884278	5.20303e-06	Sgk1	chr10	+	21882184	21999903
Gm43796	ENSMUSG00000107169	predicted gene 43796 [Source:MGI Symbol;Acc:MGI:5663933]	protein_coding	75.7876	24.6874	82.8897	55.5794	30.2539	46.3821	32.3362	90.9656	95.5502	39.98	41.2101	95.9128	59.736	49.9845	68.1633	-0.33742	-0.185926	0.689084	0.803416	Gm43796	chr17	-	24163865	24209387
Thoc7	ENSMUSG00000053453	THO complex 7 [Source:MGI Symbol;Acc:MGI:1913481]	protein_coding	53.7592	65.0781	58.859	60.1195	62.8777	56.4616	68.2668	62.3297	54.5531	50.0988	48.2206	48.944	59.4539	62.4839	50.4541	-0.0405327	-0.595643	0.914716	0.000418981	Thoc7	chr14	-	13949014	13961225
Eif3e	ENSMUSG00000022336	eukaryotic translation initiation factor 3, subunit E [Source:MGI Symbol;Acc:MGI:99257]	protein_coding	47.8522	70.5486	63.8023	55.5388	62.7922	54.2457	62.9788	56.3202	46.4304	48.1751	53.3339	54.0829	59.4355	59.0842	50.5056	-0.129282	-0.595166	0.716516	0.00425938	Eif3e	chr15	-	43250040	43282736
E2f6	ENSMUSG00000057469	E2F transcription factor 6 [Source:MGI Symbol;Acc:MGI:1354159]	protein_coding	67.9708	64.863	51.8227	53.0256	45.4694	44.2581	50.2439	43.9394	46.9158	41.5693	54.8049	51.7294	59.4205	45.9777	48.7548	-0.473025	-0.62757	0.0148069	0.000299781	E2f6	chr12	+	16810965	16826743
Aamdc	ENSMUSG00000035642	adipogenesis associated Mth938 domain containing [Source:MGI Symbol;Acc:MGI:1913523]	protein_coding	54.0563	59.9639	60.3732	62.2699	70.5284	66.4228	83.1908	87.0891	56.3845	49.8982	46.8922	43.1374	59.1658	76.8078	49.0781	0.242087	-0.658105	0.37355	0.000715246	Aamdc	chr7	-	97550331	97579497
Klhl31	ENSMUSG00000044938	kelch-like 31 [Source:MGI Symbol;Acc:MGI:3045305]	protein_coding	45.8781	70.3255	56.479	63.9359	59.3137	43.3999	65.246	59.9389	36.0128	36.3977	36.7854	32.7588	59.1546	56.9746	35.4887	-0.167283	-1.10463	0.681199	1.91634e-06	Klhl31	chr9	+	77636500	77660127
Kbtbd12	ENSMUSG00000033182	kelch repeat and BTB (POZ) domain containing 12 [Source:MGI Symbol;Acc:MGI:1918481]	protein_coding	54.0852	65.1016	59.7663	57.6007	21.2805	20.3954	26.5034	29.8742	17.7888	14.7777	17.8852	24.2941	59.1385	24.5134	18.6864	-1.69768	-2.52768	2.67317e-09	1.04281e-20	Kbtbd12	chr6	-	88545114	88637950
Speg	ENSMUSG00000026207	SPEG complex locus [Source:MGI Symbol;Acc:MGI:109282]	protein_coding	63.5081	54.4687	61.2279	57.0304	40.5887	47.8712	45.4675	48.8817	52.4556	42.1112	49.6009	55.0098	59.0588	45.7023	49.7944	-0.383871	-0.635321	0.0398593	7.06978e-05	Speg	chr1	+	75375297	75432320
Lrrc14b	ENSMUSG00000021579	leucine rich repeat containing 14B [Source:MGI Symbol;Acc:MGI:2145269]	protein_coding	61.6105	57.6659	59.81	56.2202	47.3168	46.419	54.1518	48.1437	48.9933	50.5597	56.1935	45.8858	58.8267	49.0078	50.4081	-0.366854	-0.572981	0.0190269	2.70377e-05	Lrrc14b	chr13	-	74359578	74364005
Cd36	ENSMUSG00000002944	CD36 antigen [Source:MGI Symbol;Acc:MGI:107899]	protein_coding	106.062	41.4498	45.8297	41.9176	86.4267	72.0824	42.6258	40.1021	85.0918	126.979	111.405	140.27	58.8148	60.3092	115.936	-0.124783	0.629311	0.847288	0.0787041	Cd36	chr5	-	17781690	17888801
Col1a2	ENSMUSG00000029661	collagen, type I, alpha 2 [Source:MGI Symbol;Acc:MGI:88468]	protein_coding	45.6899	42.1231	75.6905	71.3697	134.547	243.414	51.6371	44.4126	213.398	266.298	115.375	52.1424	58.7183	118.503	161.803	0.852251	1.06523	0.24742	0.0856543	Col1a2	chr6	+	4504814	4541544
Hif1an	ENSMUSG00000036450	hypoxia-inducible factor 1, alpha subunit inhibitor [Source:MGI Symbol;Acc:MGI:2442345]	protein_coding	50.6613	64.6881	60.0049	59.4578	38.2795	35.9808	31.6686	31.5292	31.7534	31.6993	36.0396	33.9637	58.703	34.3645	33.364	-0.901516	-1.17661	1.42361e-09	1.74059e-16	Hif1an	chr19	+	44562850	44576274
Klhl40	ENSMUSG00000074001	kelch-like 40 [Source:MGI Symbol;Acc:MGI:1919580]	protein_coding	59.157	56.7429	55.5006	62.9906	79.5211	89.1128	80.2215	89.6376	128.973	97.7395	124.305	208.994	58.5978	84.6232	140.003	0.423896	0.926021	0.21395	0.000448454	Klhl40	chr9	+	121777607	121783818
Gm37397	ENSMUSG00000104204	predicted gene, 37397 [Source:MGI Symbol;Acc:MGI:5610625]	TEC	70.5452	51.5155	52.75	59.3859	100.016	106.796	114.668	113.134	103.156	104.036	84.1831	77.691	58.5491	108.654	92.2665	0.720907	0.329156	4.18577e-08	0.0207479	Gm37397	chr6	-	57684739	57692078
Mtfr1l	ENSMUSG00000046671	mitochondrial fission regulator 1-like [Source:MGI Symbol;Acc:MGI:1924074]	protein_coding	65.9384	59.0753	54.7992	54.1046	58.3079	59.3483	62.1901	61.5779	52.4055	53.9164	55.5022	58.2167	58.4794	60.356	55.0102	-0.0539119	-0.429697	0.837696	0.00132536	Mtfr1l	chr4	-	134525550	134535387
Dcaf11	ENSMUSG00000022214	DDB1 and CUL4 associated factor 11 [Source:MGI Symbol;Acc:MGI:90168]	protein_coding	63.9282	43.633	64.7064	61.6251	51.2432	45.9352	58.6407	52.5375	58.0538	54.9368	65.8693	55.3963	58.4732	52.0892	58.5641	-0.187038	-0.327943	0.523022	0.13064	Dcaf11	chr14	+	55560006	55570065
Hk2	ENSMUSG00000000628	hexokinase 2 [Source:MGI Symbol;Acc:MGI:1315197]	protein_coding	78.4854	52.9396	54.6791	47.6813	58.5325	62.2151	71.6766	72.775	102.028	91.3094	93.1325	116.278	58.4463	66.2998	100.687	0.101909	0.456284	0.789412	0.0371848	Hk2	chr6	-	82725025	82774454
Dnase1l1	ENSMUSG00000019088	deoxyribonuclease 1-like 1 [Source:MGI Symbol;Acc:MGI:109628]	protein_coding	47.0431	58.0537	74.0374	54.575	47.0245	39.2793	63.6425	45.4332	38.7785	42.0543	34.7737	33.6721	58.4273	48.8449	37.3196	-0.407429	-1.03982	0.2508	9.0166e-05	Dnase1l1	chrX	-	74273217	74282337
0610009O20Rik	ENSMUSG00000024442	RIKEN cDNA 0610009O20 gene [Source:MGI Symbol;Acc:MGI:1914089]	protein_coding	69.6388	53.2933	54.9388	55.4449	61.5168	64.7041	65.6755	65.0279	72.4539	73.1744	75.6678	66.4584	58.3289	64.2311	71.9386	0.0407246	-0.0403368	0.859479	0.817997	0610009O20Rik	chr18	+	38250249	38262629
Fkbp4	ENSMUSG00000030357	FK506 binding protein 4 [Source:MGI Symbol;Acc:MGI:95543]	protein_coding	65.9525	52.622	53.8076	60.3209	46.5897	53.8853	59.1163	59.2682	55.2798	55.7733	53.761	53.6735	58.1758	54.7149	54.6219	-0.185031	-0.434497	0.417357	0.00818987	Fkbp4	chr6	-	128429735	128438677
Coq5	ENSMUSG00000041733	coenzyme Q5 methyltransferase [Source:MGI Symbol;Acc:MGI:1098643]	protein_coding	82.0601	49.8513	47.7862	52.9039	62.9346	73.9237	66.0433	65.9643	82.7137	84.6593	74.8665	79.1048	58.1504	67.2165	80.3361	0.112979	0.13046	0.680269	0.541098	Coq5	chr5	+	115279666	115296972
Mbnl1	ENSMUSG00000027763	muscleblind like splicing factor 1 [Source:MGI Symbol;Acc:MGI:1928482]	protein_coding	45.4762	65.4321	56.0657	65.3959	24.3451	35.6693	44.7276	31.84	49.2685	52.9995	51.4393	48.1831	58.0925	34.1455	50.4726	-0.831817	-1.02973	0.00701742	0.000246148	Mbnl1	chr3	+	60472830	60629750
Sptb	ENSMUSG00000021061	spectrin beta, erythrocytic [Source:MGI Symbol;Acc:MGI:98387]	protein_coding	54.7431	53.3826	63.7279	60.3825	36.025	32.2954	32.1147	34.596	32.6026	30.0286	38.4881	36.9973	58.059	33.7578	34.5291	-0.900349	-1.09667	2.28462e-08	1.32315e-12	Sptb	chr12	-	76580488	76710547
Scp2	ENSMUSG00000028603	sterol carrier protein 2, liver [Source:MGI Symbol;Acc:MGI:98254]	protein_coding	65.9947	56.7295	63.803	45.6843	58.4926	61.9614	47.0689	39.2715	36.5846	39.4679	36.8681	50.2786	58.0529	51.6986	40.7998	-0.38985	-0.814359	0.103191	2.45958e-05	Scp2	chr4	-	108043839	108144998
Akt1s1	ENSMUSG00000011096	AKT1 substrate 1 (proline-rich) [Source:MGI Symbol;Acc:MGI:1914855]	protein_coding	50.3041	59.2401	67.7138	54.9267	47.5125	42.3847	58.3754	62.0436	54.2681	50.6417	49.5324	54.4727	58.0462	52.579	52.2287	-0.157189	-0.451041	0.729142	0.119524	Akt1s1	chr7	+	44848991	44855421
C1qbp	ENSMUSG00000018446	complement component 1, q subcomponent binding protein [Source:MGI Symbol;Acc:MGI:1194505]	protein_coding	71.8219	54.3707	49.6992	56.2082	60.7743	73.4108	74.9112	68.7577	69.5574	71.8181	63.6987	72.8309	58.025	69.4635	69.4763	0.162445	-0.076473	0.464545	0.724076	C1qbp	chr11	-	70977836	70983026
Cuedc1	ENSMUSG00000018378	CUE domain containing 1 [Source:MGI Symbol;Acc:MGI:2144281]	protein_coding	56.4557	58.0474	52.4744	64.5886	59.7583	62.9999	42.2093	43.6138	42.639	40.3721	46.715	33.5597	57.8915	52.1453	40.8215	-0.288812	-0.875357	0.218404	5.24875e-07	Cuedc1	chr11	+	88098058	88194140
Klhdc3	ENSMUSG00000063576	kelch domain containing 3 [Source:MGI Symbol;Acc:MGI:2651568]	protein_coding	60.1528	47.9448	69.0881	54.341	72.3413	88.1661	82.8425	87.6145	82.7689	86.6876	70.1366	91.3891	57.8817	82.7411	82.7455	0.413788	0.167997	0.0450417	0.462028	Klhdc3	chr17	-	46674550	46680930
Phb2	ENSMUSG00000004264	prohibitin 2 [Source:MGI Symbol;Acc:MGI:102520]	protein_coding	87.8222	50.7423	42.4932	49.8205	76.3583	92.6951	76.1047	70.1709	103.478	113.319	91.6361	101.362	57.7195	78.8322	102.449	0.418849	0.440767	0.0480345	0.0221082	Phb2	chr6	+	124712336	124716950
Mrpl14	ENSMUSG00000023939	mitochondrial ribosomal protein L14 [Source:MGI Symbol;Acc:MGI:1333864]	protein_coding	92.5685	42.8404	46.7816	48.4586	51.936	54.4454	73.3597	72.3275	65.0455	58.8329	64.6337	67.3154	57.6623	63.0171	63.9569	0.0160089	-0.223732	0.978846	0.495008	Mrpl14	chr17	+	45686322	45698495
Mrpl54	ENSMUSG00000034932	mitochondrial ribosomal protein L54 [Source:MGI Symbol;Acc:MGI:1913297]	protein_coding	65.9618	55.7391	53.8954	55.0384	63.2451	76.5403	89.0738	94.6558	87.4821	78.5884	76.8857	81.4817	57.6587	80.8788	81.1094	0.399631	0.147883	0.0959201	0.578937	Mrpl54	chr10	-	81264713	81266934
Trip10	ENSMUSG00000019487	thyroid hormone receptor interactor 10 [Source:MGI Symbol;Acc:MGI:2146901]	protein_coding	66.7002	51.7077	57.4214	54.0634	44.5706	48.5982	61.3785	62.4142	55.8624	58.6708	65.6668	66.5429	57.4732	54.2404	61.6857	-0.168557	-0.23757	0.604765	0.33925	Trip10	chr17	+	57249451	57263697
Camk2g	ENSMUSG00000021820	calcium/calmodulin-dependent protein kinase II gamma [Source:MGI Symbol;Acc:MGI:88259]	protein_coding	28.7848	64.2957	70.7697	65.6436	48.2828	48.9594	15.8119	16.778	19.0533	19.3395	46.9843	47.9396	57.3734	32.458	33.3292	-1.01403	-1.14077	0.0956887	0.0345784	Camk2g	chr14	-	20734875	20794088
Rhbdl1	ENSMUSG00000025735	rhomboid, veinlet-like 1 (Drosophila) [Source:MGI Symbol;Acc:MGI:2384891]	protein_coding	67.917	45.1085	52.0821	64.343	49.7954	72.3604	53.5911	57.5781	72.3618	60.6243	67.0059	55.4347	57.3626	58.3313	63.8566	-0.101817	-0.260901	0.749802	0.209225	Rhbdl1	chr17	-	25834465	25861501
Grsf1	ENSMUSG00000044221	G-rich RNA sequence binding factor 1 [Source:MGI Symbol;Acc:MGI:106479]	protein_coding	68.8828	55.2162	57.6386	47.6875	58.8161	65.9702	60.1621	51.1647	67.5542	66.6457	81.0062	80.8365	57.3563	59.0283	74.0107	0.0142961	-0.0653432	0.961767	0.713893	Grsf1	chr5	-	88659448	88676171
Gm14760	ENSMUSG00000081221	predicted gene 14760 [Source:MGI Symbol;Acc:MGI:3709612]	processed_pseudogene	24.3867	18.2521	87.3475	99.4001	81.8051	14.1968	87.2015	41.4836	74.3189	19.7503	68.2177	73.7781	57.3466	56.1718	59.0162	-0.14635	-0.314174	0.940029	0.806557	Gm14760	chrX	-	80193854	80194852
Asb10	ENSMUSG00000038204	ankyrin repeat and SOCS box-containing 10 [Source:MGI Symbol;Acc:MGI:2152836]	protein_coding	66.0255	59.6055	51.7369	51.9948	31.5602	34.3989	36.4627	42.6384	32.4959	33.1776	39.9896	36.233	57.3407	36.265	35.474	-0.752109	-1.03619	0.000112897	9.68516e-09	Asb10	chr5	-	24532697	24540978
Mlip	ENSMUSG00000032355	muscular LMNA-interacting protein [Source:MGI Symbol;Acc:MGI:1916892]	protein_coding	46.2292	52.1584	60.662	70.2369	82.064	97.038	71.2911	74.6815	86.6676	64.9742	71.8131	77.7325	57.3216	81.2686	75.2969	0.245986	0.0479669	0.376826	0.87744	Mlip	chr9	-	77102081	77352969
Stradb	ENSMUSG00000026027	STE20-related kinase adaptor beta [Source:MGI Symbol;Acc:MGI:2144047]	protein_coding	54.3539	60.2809	59.471	55.0826	44.7256	55.0888	60.5605	53.2451	37.5466	49.8813	48.321	51.8671	57.2971	53.405	46.904	-0.16227	-0.625158	0.429302	5.5505e-06	Stradb	chr1	+	58973522	58995715
Gm13910	ENSMUSG00000063684	predicted gene 13910 [Source:MGI Symbol;Acc:MGI:3651143]	processed_pseudogene	87.2509	50.7922	47.0426	44.0917	52.2852	49.2743	46.895	43.0751	39.2009	60.7738	54.4004	64.3882	57.2944	47.8824	54.6908	-0.349545	-0.38968	0.255722	0.139696	Gm13910	chr2	+	108948806	108950233
Atp6v1f	ENSMUSG00000004285	ATPase, H+ transporting, lysosomal V1 subunit F [Source:MGI Symbol;Acc:MGI:1913394]	protein_coding	61.7995	51.0258	57.3496	58.893	58.9671	59.4369	74.285	74.2809	65.6319	62.0736	67.5401	63.1016	57.267	66.7425	64.5868	0.126279	-0.173494	0.672677	0.439864	Atp6v1f	chr6	+	29467718	29470512
Igfbp7	ENSMUSG00000036256	insulin-like growth factor binding protein 7 [Source:MGI Symbol;Acc:MGI:1352480]	protein_coding	75.7583	49.865	49.573	53.2868	85.6628	104.536	42.4633	46.4016	151.346	183.635	114.574	85.3203	57.1208	69.7659	133.719	0.150727	0.879466	0.793933	0.00524536	Igfbp7	chr5	-	77349240	77408041
Ppp3r1	ENSMUSG00000033953	protein phosphatase 3, regulatory subunit B, alpha isoform (calcineurin B, type I) [Source:MGI Symbol;Acc:MGI:107172]	protein_coding	38.3822	79.0638	57.1716	53.5792	64.9668	53.2631	51.7419	42.8565	40.9965	38.9355	40.2359	42.3381	57.0492	53.207	40.6265	-0.25134	-0.888117	0.530846	0.000715092	Ppp3r1	chr11	+	17159263	17233796
Mrpl18	ENSMUSG00000057388	mitochondrial ribosomal protein L18 [Source:MGI Symbol;Acc:MGI:1914931]	protein_coding	67.9415	51.9081	53.0926	54.9028	65.5086	82.6384	87.1296	81.1716	88.2283	85.624	82.3081	86.0111	56.9613	79.112	85.5429	0.379267	0.23069	0.0305369	0.195828	Mrpl18	chr17	-	12911349	12916345
Psmd1	ENSMUSG00000026229	proteasome (prosome, macropain) 26S subunit, non-ATPase, 1 [Source:MGI Symbol;Acc:MGI:1917497]	protein_coding	46.1265	63.7227	61.8026	56.1385	52.1123	50.3096	48.0552	47.48	42.6031	46.2458	48.4081	53.4713	56.9476	49.4893	47.6821	-0.319871	-0.620416	0.167062	0.000781831	Psmd1	chr1	+	86064387	86278284
Ankrd40	ENSMUSG00000020864	ankyrin repeat domain 40 [Source:MGI Symbol;Acc:MGI:1918702]	protein_coding	62.0943	57.9908	50.7719	56.8192	53.0885	55.1927	60.4559	58.0034	60.1088	58.0545	60.718	61.0492	56.9191	56.6851	59.9826	-0.13888	-0.32161	0.56102	0.0528724	Ankrd40	chr11	+	94328001	94341841
Gstm2	ENSMUSG00000040562	glutathione S-transferase, mu 2 [Source:MGI Symbol;Acc:MGI:95861]	protein_coding	34.5881	44.6218	71.6876	76.6639	33.4774	31.6337	21.4973	21.7931	25.1856	22.2411	24.186	16.0079	56.8903	27.1004	21.9052	-1.22301	-1.76171	0.000107499	1.57236e-09	Gstm2	chr3	-	107981702	107986453
Ctbp1	ENSMUSG00000037373	C-terminal binding protein 1 [Source:MGI Symbol;Acc:MGI:1201685]	protein_coding	61.5558	53.6344	55.77	56.4606	54.7309	47.4602	48.6735	50.8662	51.9857	46.1354	51.0264	49.2852	56.8552	50.4327	49.6082	-0.273781	-0.580064	0.0408657	1.93206e-07	Ctbp1	chr5	-	33247723	33274994
Ghr	ENSMUSG00000055737	growth hormone receptor [Source:MGI Symbol;Acc:MGI:95708]	protein_coding	57.1966	49.0341	57.6139	63.5233	36.28	28.0887	32.1096	29.6686	30.4032	33.9187	33.8275	31.2889	56.842	31.5367	32.3596	-1.08082	-1.47237	3.0105e-09	2.73229e-17	Ghr	chr15	-	3317760	3583492
Anapc13	ENSMUSG00000035048	anaphase promoting complex subunit 13 [Source:MGI Symbol;Acc:MGI:1916260]	protein_coding	66.9085	48.6814	54.9273	55.9667	56.3368	54.6464	76.4143	76.0526	66.321	62.5135	64.5768	62.4829	56.621	65.8626	63.9735	0.104027	-0.168662	0.768495	0.501998	Anapc13	chr9	+	102626296	102634425
Itgb1	ENSMUSG00000025809	integrin beta 1 (fibronectin receptor beta) [Source:MGI Symbol;Acc:MGI:96610]	protein_coding	47.6363	57.826	71.5772	49.1942	88.8937	86.0058	102.556	72.3508	90.0328	88.6965	94.6896	107.198	56.5584	87.4516	95.1541	0.516475	0.571921	0.00621668	0.0010463	Itgb1	chr8	+	128685654	128733200
Lamb2	ENSMUSG00000052911	laminin, beta 2 [Source:MGI Symbol;Acc:MGI:99916]	protein_coding	56.0187	45.1383	68.3568	56.6879	65.7458	70.7433	54.124	55.898	95.9148	89.4961	91.346	85.1549	56.5504	61.6278	90.4779	0.000752288	0.319412	0.998277	0.0528035	Lamb2	chr9	+	108479736	108490530
Fmod	ENSMUSG00000041559	fibromodulin [Source:MGI Symbol;Acc:MGI:1328364]	protein_coding	36.9652	22.8815	74.3177	92.0328	28.1454	56.0884	29.351	22.4632	74.3528	44.4084	93.8431	35.0054	56.5493	34.012	61.9024	-0.885474	-0.2338	0.143386	0.740697	Fmod	chr1	+	134037254	134048277
Cwc15	ENSMUSG00000004096	CWC15 spliceosome-associated protein [Source:MGI Symbol;Acc:MGI:1913320]	protein_coding	52.332	53.392	56.329	64.0944	50.5212	53.7502	59.6217	58.7095	48.0409	48.3329	44.344	45.4962	56.5368	55.6507	46.5535	-0.121431	-0.605378	0.668478	0.000304025	Cwc15	chr9	+	14500617	14510577
Tspan3	ENSMUSG00000032324	tetraspanin 3 [Source:MGI Symbol;Acc:MGI:1928098]	protein_coding	58.9755	57.2436	55.1664	54.6223	81.1011	79.8924	81.4368	73.3017	70.1674	72.5271	59.9753	77.4218	56.502	78.933	70.0229	0.36808	-0.0407065	0.0113252	0.841764	Tspan3	chr9	-	56131725	56165477
Rwdd1	ENSMUSG00000019782	RWD domain containing 1 [Source:MGI Symbol;Acc:MGI:1913771]	protein_coding	51.0573	61.3506	55.243	58.3104	45.7243	41.5969	57.3526	54.2575	41.303	41.473	39.0534	45.9794	56.4903	49.7328	41.9522	-0.285219	-0.783318	0.320727	0.000175049	Rwdd1	chr10	-	33996555	34019624
Fundc2	ENSMUSG00000031198	FUN14 domain containing 2 [Source:MGI Symbol;Acc:MGI:1914641]	protein_coding	51.1872	61.6513	56.3065	56.814	52.7886	45.1336	48.3097	45.4875	41.0994	39.8663	42.7032	46.4164	56.4897	47.9299	42.5213	-0.357005	-0.766215	0.0552199	5.50354e-07	Fundc2	chrX	+	75382399	75396459
Bckdk	ENSMUSG00000030802	branched chain ketoacid dehydrogenase kinase [Source:MGI Symbol;Acc:MGI:1276121]	protein_coding	68.1328	50.3263	53.3766	53.9713	59.0838	59.5047	61.8974	66.7754	63.8	56.3434	65.9389	59.6821	56.4517	61.8153	61.4411	0.0280974	-0.236146	0.93157	0.147266	Bckdk	chr7	+	127904082	127910221
Ddb1	ENSMUSG00000024740	damage specific DNA binding protein 1 [Source:MGI Symbol;Acc:MGI:1202384]	protein_coding	58.0853	53.4958	58.6805	55.4056	75.9502	82.4069	55.5123	54.7409	81.3912	81.6349	85.6165	90.1224	56.4168	67.1526	84.6912	0.122376	0.238717	0.54597	0.102017	Ddb1	chr19	+	10605625	10629813
Eif2s2	ENSMUSG00000074656	eukaryotic translation initiation factor 2, subunit 2 (beta) [Source:MGI Symbol;Acc:MGI:1914454]	protein_coding	43.1566	65.8209	55.9815	60.6625	43.9814	43.0957	43.6333	37.7517	35.2585	32.1382	33.1368	35.0266	56.4054	42.1155	33.8901	-0.552372	-1.10013	0.011657	4.95677e-09	Eif2s2	chr2	-	154871410	154892935
Napa	ENSMUSG00000006024	N-ethylmaleimide sensitive fusion protein attachment protein alpha [Source:MGI Symbol;Acc:MGI:104563]	protein_coding	52.0376	52.5198	60.9686	59.9028	59.2085	53.9298	70.0178	61.7341	55.3102	51.0248	55.4198	54.4175	56.3572	61.2226	54.0431	-0.044724	-0.446613	0.912338	0.0199591	Napa	chr7	+	16098458	16117975
Calm1	ENSMUSG00000001175	calmodulin 1 [Source:MGI Symbol;Acc:MGI:88251]	protein_coding	41.4302	64.1401	47.336	72.3517	40.1723	35.0283	28.9141	76.0151	33.667	31.4976	25.2838	27.389	56.3145	45.0325	29.4594	-0.389008	-1.41727	0.508897	0.000256342	Calm1	chr12	+	100199435	100209806
Mlec	ENSMUSG00000048578	malectin [Source:MGI Symbol;Acc:MGI:1924015]	protein_coding	45.7084	66.9738	60.0575	52.0817	73.5107	61.1267	63.599	64.6513	60.7092	62.6008	61.1801	55.4535	56.2053	65.7219	59.9859	0.106942	-0.26392	0.745225	0.222381	Mlec	chr5	-	115142981	115158179
Gm44386	ENSMUSG00000107689	predicted gene, 44386 [Source:MGI Symbol;Acc:MGI:5690778]	lincRNA	94.8829	43.6754	46.2675	39.9948	115.219	115.721	170.1	175.106	168.303	168.949	153.048	151.589	56.2052	144.037	160.472	1.30701	1.19676	1.48609e-05	4.87716e-05	Gm44386	chr6	-	86513891	86516273
Mif	ENSMUSG00000033307	macrophage migration inhibitory factor (glycosylation-inhibiting factor) [Source:MGI Symbol;Acc:MGI:96982]	protein_coding	69.0634	48.222	56.1927	51.2914	61.6948	69.6032	81.2068	83.3994	73.1513	74.2288	74.2876	84.9324	56.1924	73.9761	76.65	0.312097	0.112093	0.208279	0.678193	Mif	chr10	-	75859353	75860250
Etfdh	ENSMUSG00000027809	electron transferring flavoprotein, dehydrogenase [Source:MGI Symbol;Acc:MGI:106100]	protein_coding	91.2472	45.4039	46.4244	41.604	63.2673	66.4631	54.4121	55.6259	78.4241	91.8691	82.9727	88.6757	56.1699	59.9421	85.4854	0.0357398	0.29069	0.947024	0.296887	Etfdh	chr3	-	79603788	79629500
Svil	ENSMUSG00000024236	supervillin [Source:MGI Symbol;Acc:MGI:2147319]	protein_coding	57.5911	56.0939	56.3131	54.4726	54.7917	61.1987	47.0481	48.2549	57.2501	60.3355	65.9278	77.0969	56.1177	52.8233	65.1526	-0.350073	-0.209841	0.0157476	0.157657	Svil	chr18	+	4920540	5119299
Srsf5	ENSMUSG00000021134	serine/arginine-rich splicing factor 5 [Source:MGI Symbol;Acc:MGI:98287]	protein_coding	64.7217	46.4423	56.491	56.6678	43.5161	45.8679	40.6634	45.7614	61.3192	62.7784	66.5942	54.8838	56.0807	43.9522	61.3939	-0.424812	-0.309794	0.000107443	0.00483924	Srsf5	chr12	+	80945504	80950507
Psmc6	ENSMUSG00000021832	proteasome (prosome, macropain) 26S subunit, ATPase, 6 [Source:MGI Symbol;Acc:MGI:1914339]	protein_coding	41.6219	65.6844	60.8569	56.1501	65.6808	61.0013	58.1091	52.4846	43.6906	47.464	45.3472	51.7989	56.0783	59.3189	47.0752	-0.0517047	-0.616519	0.907851	0.00298941	Psmc6	chr14	+	45329824	45349071
Stim1	ENSMUSG00000030987	stromal interaction molecule 1 [Source:MGI Symbol;Acc:MGI:107476]	protein_coding	69.4891	54.5425	58.8698	41.3843	63.1564	65.6443	36.8638	53.0383	71.6264	60.8493	79.6733	86.5657	56.0714	54.6757	74.6787	-0.256449	-0.192858	0.506321	0.573062	Stim1	chr7	+	102267806	102437319
Eprs	ENSMUSG00000026615	glutamyl-prolyl-tRNA synthetase [Source:MGI Symbol;Acc:MGI:97838]	protein_coding	55.8706	62.035	57.4968	48.8518	70.543	62.1341	59.2516	59.7843	56.9059	56.8487	54.4573	57.244	56.0636	62.9282	56.364	0.0512253	-0.343376	0.838934	0.00912294	Eprs	chr1	+	185363044	185428360
Myadml2	ENSMUSG00000025141	myeloid-associated differentiation marker-like 2 [Source:MGI Symbol;Acc:MGI:1915765]	protein_coding	60.6013	55.0737	51.5762	56.7705	60.1434	67.0641	79.2664	81.4695	56.1894	56.5828	51.8925	57.8545	56.0054	71.9858	55.6298	0.285876	-0.33443	0.231745	0.102122	Myadml2	chr11	-	120646031	120648158
Mtus1	ENSMUSG00000045636	mitochondrial tumor suppressor 1 [Source:MGI Symbol;Acc:MGI:2142572]	protein_coding	62.9161	58.7489	54.4491	47.8721	56.1729	57.1706	49.5359	46.0132	53.7348	58.9878	66.4312	57.6283	55.9965	52.2231	59.1955	-0.17158	-0.231344	0.345477	0.116186	Mtus1	chr8	-	40990914	41133726
Ube2v1	ENSMUSG00000078923	ubiquitin-conjugating enzyme E2 variant 1 [Source:MGI Symbol;Acc:MGI:1913839]	protein_coding	73.6498	46.9166	44.7485	58.3479	62.7522	80.454	81.8144	130.196	75.1512	96.7033	88.1223	68.7402	55.9157	88.8041	82.1792	0.416788	0.0903103	0.12543	0.785645	Ube2v1	chr2	-	167607638	167689822
Epdr1	ENSMUSG00000002808	ependymin related protein 1 (zebrafish) [Source:MGI Symbol;Acc:MGI:2145369]	protein_coding	56.8421	56.0039	49.6409	61.1479	72.9816	76.6503	61.6025	56.9729	77.4713	63.6839	82.7094	87.0146	55.9087	67.0518	77.7198	0.137284	0.128368	0.602156	0.557009	Epdr1	chr13	-	19591709	19619830
Paip2	ENSMUSG00000037058	polyadenylate-binding protein-interacting protein 2 [Source:MGI Symbol;Acc:MGI:1915119]	protein_coding	55.2192	41.9162	61.7881	64.3872	52.3469	38.7479	47.4438	36.3997	40.6801	47.8988	52.9259	53.6583	55.8277	43.7346	48.7908	-0.193707	-0.23808	0.519036	0.321588	Paip2	chr18	+	35598617	35617186
Prnp	ENSMUSG00000079037	prion protein [Source:MGI Symbol;Acc:MGI:97769]	protein_coding	49.4298	60.6394	56.0637	57.1112	66.0649	62.1004	58.7002	55.5138	56.3515	62.608	58.4795	59.4983	55.811	60.5948	59.2344	-0.00384843	-0.265685	0.99112	0.0801361	Prnp	chr2	+	131909928	131956130
Cdk16	ENSMUSG00000031065	cyclin-dependent kinase 16 [Source:MGI Symbol;Acc:MGI:97516]	protein_coding	60.4135	49.1381	57.5262	55.4315	69.9429	71.571	68.4658	66.1027	77.1393	76.0009	69.1586	72.9355	55.6273	69.0206	73.8086	0.182648	0.0795145	0.306984	0.664982	Cdk16	chrX	+	20687954	20699880
Tmem52	ENSMUSG00000023153	transmembrane protein 52 [Source:MGI Symbol;Acc:MGI:1916921]	protein_coding	43.7718	39.8189	72.081	66.3211	73.4199	67.2554	85.045	86.1544	93.0127	70.8519	75.4288	83.4322	55.4982	77.9687	80.6814	0.381394	0.178198	0.293832	0.629166	Tmem52	chr4	+	155469114	155470858
Gm10243	ENSMUSG00000095526	predicted gene 10243 [Source:MGI Symbol;Acc:MGI:3704266]	processed_pseudogene	52.3668	48.6067	56.4602	64.284	54.7253	58.459	66.2681	58.5016	50.375	56.9333	50.3239	67.0651	55.4294	59.4885	56.1743	-0.00638035	-0.331863	0.989905	0.14017	Gm10243	chr6	+	48523518	48523850
Gm12671	ENSMUSG00000095937	predicted gene 12671 [Source:MGI Symbol;Acc:MGI:3651684]	processed_pseudogene	20.9719	17.4636	85.8334	97.1549	82.8344	11.0809	86.5822	39.6049	71.0024	19.0259	67.0995	75.4652	55.3559	55.0256	58.1483	-0.127003	-0.285564	0.952057	0.83593	Gm12671	chr4	-	91851668	91852669
Hcfc1r1	ENSMUSG00000023904	host cell factor C1 regulator 1 (XPO1-dependent) [Source:MGI Symbol;Acc:MGI:2663619]	protein_coding	60.8105	44.7984	56.5551	59.0558	80.6415	104.624	139.084	125.78	93.1932	83.5814	95.3125	87.3211	55.305	112.532	89.852	0.912274	0.291221	0.000840556	0.366095	Hcfc1r1	chr17	+	23673596	23675227
Uba1	ENSMUSG00000001924	ubiquitin-like modifier activating enzyme 1 [Source:MGI Symbol;Acc:MGI:98890]	protein_coding	59.0128	46.5569	58.5822	57.0115	58.6296	56.6798	52.4375	44.1386	59.3383	62.2843	63.8703	65.3955	55.2909	52.9714	62.7221	-0.275425	-0.154379	0.00782581	0.15214	Uba1	chrX	+	20658326	20683179
Mrps23	ENSMUSG00000023723	mitochondrial ribosomal protein S23 [Source:MGI Symbol;Acc:MGI:1928138]	protein_coding	65.3421	54.237	52.5885	48.7448	24.5142	54.8583	64.8038	61.993	60.4906	62.2093	27.3951	60.7933	55.2281	51.5423	52.7221	-0.191242	-0.452686	0.787502	0.329348	Mrps23	chr11	+	88204388	88211507
Neurl1a	ENSMUSG00000006435	neuralized E3 ubiquitin protein ligase 1A [Source:MGI Symbol;Acc:MGI:1334263]	protein_coding	66.3199	50.8863	53.3924	50.2505	50.6008	51.633	64.6842	64.9156	51.3396	49.9661	58.6517	55.1797	55.2123	57.9584	53.7843	-0.0256092	-0.380033	0.953722	0.0603128	Neurl1a	chr19	+	47178820	47259440
Mmadhc	ENSMUSG00000026766	methylmalonic aciduria (cobalamin deficiency) cblD type, with homocystinuria [Source:MGI Symbol;Acc:MGI:1923786]	protein_coding	58.4317	56.6358	53.3343	52.3873	62.8932	63.2587	64.09	61.8265	55.2351	58.9825	63.3476	61.1992	55.1973	63.0171	59.6911	0.0823233	-0.258246	0.674092	0.0380585	Mmadhc	chr2	-	50279881	50296801
Cpne1	ENSMUSG00000074643	copine I [Source:MGI Symbol;Acc:MGI:2386621]	protein_coding	59.1586	52.4953	54.1886	54.8597	61.9983	57.9403	58.1671	59.8679	57.5477	55.3528	63.0185	60.0523	55.1756	59.4934	58.9928	-0.00743819	-0.238557	0.976171	0.0272325	Cpne1	chr2	-	156071842	156144186
Poldip2	ENSMUSG00000001100	polymerase (DNA-directed), delta interacting protein 2 [Source:MGI Symbol;Acc:MGI:1915061]	protein_coding	68.9072	48.6817	50.8861	51.8084	62.2648	66.7025	63.4099	61.7174	68.262	74.1963	69.315	71.013	55.0709	63.5236	70.6966	0.103887	0.0197974	0.545146	0.912237	Poldip2	chr11	+	78512193	78522736
Rpl17-ps8	ENSMUSG00000082035	ribosomal protein L17, pseudogene 8 [Source:MGI Symbol;Acc:MGI:3802129]	processed_pseudogene	73.808	42.31	58.3078	45.6117	49.0686	61.6885	4.74956	50.2669	89.0552	66.7695	72.1013	43.4446	55.0094	41.4434	67.8427	-0.530563	-0.0353855	0.53486	0.970684	Rpl17-ps8	chrX	+	96484859	96485479
Herpud1	ENSMUSG00000031770	homocysteine-inducible, endoplasmic reticulum stress-inducible, ubiquitin-like domain member 1 [Source:MGI Symbol;Acc:MGI:1927406]	protein_coding	67.3245	54.4395	47.955	50.2577	44.1753	40.255	46.336	45.459	41.1146	42.9592	61.0277	43.8465	54.9942	44.0563	47.237	-0.465531	-0.626612	0.0184728	0.000365564	Herpud1	chr8	+	94386438	94395377
Wfdc1	ENSMUSG00000023336	WAP four-disulfide core domain 1 [Source:MGI Symbol;Acc:MGI:1915116]	protein_coding	46.4072	50.8253	58.8066	63.8711	57.5973	61.5946	72.0803	75.6213	63.1087	63.8306	48.4652	46.8209	54.9775	66.7234	55.5564	0.1718	-0.354879	0.640259	0.16509	Wfdc1	chr8	+	119666365	119688222
Klhl33	ENSMUSG00000090799	kelch-like 33 [Source:MGI Symbol;Acc:MGI:3644593]	protein_coding	54.9633	47.2988	69.7349	47.8063	50.9045	31.6114	40.2975	35.1095	35.6607	47.4255	37.5495	20.8096	54.9508	39.4807	35.3613	-0.588044	-0.996535	0.060035	0.0001546	Klhl33	chr14	-	50891389	50893255
Stat5b	ENSMUSG00000020919	signal transducer and activator of transcription 5B [Source:MGI Symbol;Acc:MGI:103035]	protein_coding	50.779	52.544	56.8114	59.575	52.9982	42.987	41.8992	43.1537	42.9463	37.6026	39.2495	28.2597	54.9273	45.2595	37.0145	-0.396298	-0.941357	0.0473846	8.71365e-09	Stat5b	chr11	-	100780731	100850724
Psmd12	ENSMUSG00000020720	proteasome (prosome, macropain) 26S subunit, non-ATPase, 12 [Source:MGI Symbol;Acc:MGI:1914247]	protein_coding	51.9608	58.364	55.3843	53.9266	63.1404	63.3184	65.1136	60.8093	56.0274	59.1054	59.379	63.1287	54.9089	63.0954	59.4101	0.0859025	-0.240145	0.723176	0.122337	Psmd12	chr11	+	107479484	107504362
Psmb2	ENSMUSG00000028837	proteasome (prosome, macropain) subunit, beta type 2 [Source:MGI Symbol;Acc:MGI:1347045]	protein_coding	73.3324	46.8826	49.7457	49.5	49.8806	53.7712	57.4858	55.5426	49.5848	57.1688	55.3755	55.7061	54.8652	54.1701	54.4588	-0.0679346	-0.315115	0.811055	0.0498171	Psmb2	chr4	+	126677630	126709714
Rpl21-ps15	ENSMUSG00000083596	ribosomal protein L21, pseudogene 15 [Source:MGI Symbol;Acc:MGI:3705426]	processed_pseudogene	41.2759	70.2278	52.2752	55.6679	129.511	53.2273	76.1672	67.598	61.3919	123.054	105.293	123.87	54.8617	81.6258	103.402	0.434327	0.547961	0.378615	0.17381	Rpl21-ps15	chrX	-	151215167	151215649
Ewsr1	ENSMUSG00000009079	Ewing sarcoma breakpoint region 1 [Source:MGI Symbol;Acc:MGI:99960]	protein_coding	52.077	52.1391	60.2217	54.9353	54.839	58.1122	61.7962	68.2952	65.2421	82.2424	70.999	60.1619	54.8433	60.7607	69.6613	0.0428601	0.0116329	0.839062	0.947942	Ewsr1	chr11	-	5069689	5099266
Phtf2	ENSMUSG00000039987	putative homeodomain transcription factor 2 [Source:MGI Symbol;Acc:MGI:1916020]	protein_coding	41.1671	63.9777	60.851	53.3665	75.1486	58.8188	47.1837	45.8237	56.8996	53.3994	63.7541	60.7692	54.8406	56.7437	58.7056	-0.022743	-0.206444	0.96042	0.381508	Phtf2	chr5	-	20758663	20882124
Mrps36	ENSMUSG00000061474	mitochondrial ribosomal protein S36 [Source:MGI Symbol;Acc:MGI:1913378]	protein_coding	61.305	51.5654	52.0424	54.3373	81.6261	77.7876	86.4483	85.2959	103.049	90.9771	89.3266	90.95	54.8125	82.7895	93.5756	0.517855	0.451879	0.00016376	0.000752255	Mrps36	chr13	-	100735955	100744659
Hoxc10	ENSMUSG00000022484	homeobox C10 [Source:MGI Symbol;Acc:MGI:96192]	protein_coding	50.9548	57.2287	54.6411	56.2743	33.1809	34.539	45.5998	46.6579	28.3566	30.2592	25.5035	25.5922	54.7747	39.9944	27.4279	-0.543676	-1.32999	0.0258048	4.90387e-11	Hoxc10	chr15	+	102966796	103017429
Plcd4	ENSMUSG00000026173	phospholipase C, delta 4 [Source:MGI Symbol;Acc:MGI:107469]	protein_coding	41.8114	69.4807	56.6989	51.0668	27.5728	20.3951	26.8443	27.4479	14.1399	15.881	14.0463	12.5919	54.7645	25.565	14.1648	-1.21911	-2.32453	1.76138e-07	6.87821e-27	Plcd4	chr1	+	74542888	74567794
Setd3	ENSMUSG00000056770	SET domain containing 3 [Source:MGI Symbol;Acc:MGI:1289184]	protein_coding	53.6168	56.9202	52.0792	56.2379	48.04	45.9508	48.1562	49.2472	43.876	30.5225	48.5057	48.9275	54.7135	47.8485	42.9579	-0.326778	-0.748578	0.255045	0.000584793	Setd3	chr12	-	108106431	108179314
Nrep	ENSMUSG00000042834	neuronal regeneration related protein [Source:MGI Symbol;Acc:MGI:99444]	protein_coding	60.7887	65.4142	54.8042	37.7782	105.231	87.0755	101.307	81.5305	51.0463	78.8459	29.5571	9.53776	54.6963	93.7859	42.2468	0.668521	-0.750913	0.303142	0.173992	Nrep	chr18	-	33437019	33464029
Rps18	ENSMUSG00000008668	ribosomal protein S18 [Source:MGI Symbol;Acc:MGI:98146]	protein_coding	62.3957	45.2052	51.4983	59.5795	58.2925	66.2598	61.3318	66.3015	70.0373	70.0876	64.0804	68.6006	54.6697	63.0464	68.2015	0.089826	-0.0346211	0.718055	0.876637	Rps18	chr17	-	33951999	33956001
Psma1	ENSMUSG00000030751	proteasome (prosome, macropain) subunit, alpha type 1 [Source:MGI Symbol;Acc:MGI:1347005]	protein_coding	54.679	56.4386	55.3189	51.9517	67.6717	66.666	65.2884	63.6927	59.248	65.9985	63.7293	68.0054	54.597	65.8297	64.2453	0.153639	-0.128297	0.344733	0.378687	Psma1	chr7	-	114264606	114276118
Kars	ENSMUSG00000031948	lysyl-tRNA synthetase [Source:MGI Symbol;Acc:MGI:1934754]	protein_coding	54.7161	50.1915	54.5588	58.4477	51.8986	60.604	55.4707	58.1913	55.5986	53.8771	63.9403	69.2827	54.4785	56.5412	60.6747	-0.0589469	-0.204747	0.862303	0.317756	Kars	chr8	-	111993443	112011323
Cacng6	ENSMUSG00000078815	calcium channel, voltage-dependent, gamma subunit 6 [Source:MGI Symbol;Acc:MGI:1859168]	protein_coding	47.7333	59.6599	58.6803	51.6373	42.7698	38.1609	52.2038	52.9254	33.3983	31.3933	40.5884	41.1375	54.4277	46.5149	36.6294	-0.328311	-0.925533	0.303728	6.92191e-05	Cacng6	chr7	+	3424195	3435667
Cmbl	ENSMUSG00000022235	carboxymethylenebutenolidase-like (Pseudomonas) [Source:MGI Symbol;Acc:MGI:1916824]	protein_coding	42.3228	62.0446	54.6201	58.6896	61.9316	54.0939	72.1058	64.3177	42.1005	38.7684	46.0573	36.2471	54.4193	63.1122	40.7933	0.127366	-0.767653	0.751954	0.000660939	Cmbl	chr15	+	31568791	31590119
Ppm1b	ENSMUSG00000061130	protein phosphatase 1B, magnesium dependent, beta isoform [Source:MGI Symbol;Acc:MGI:101841]	protein_coding	73.0613	55.9917	45.4559	42.9971	67.4896	58.1538	61.1206	61.9149	73.0583	67.9321	78.3755	70.5566	54.3765	62.1697	72.4806	0.0583069	0.035968	0.864997	0.895846	Ppm1b	chr17	+	84956741	85023991
Nxf1	ENSMUSG00000010097	nuclear RNA export factor 1 [Source:MGI Symbol;Acc:MGI:1858330]	protein_coding	70.9043	49.2367	42.3867	54.5733	51.5497	68.9415	69.0719	71.5701	58.3531	68.4445	54.413	70.0197	54.2753	65.2833	62.8076	0.0572407	-0.124281	0.862303	0.570976	Nxf1	chr19	+	8757073	8772475
Sema6c	ENSMUSG00000038777	sema domain, transmembrane domain (TM), and cytoplasmic domain, (semaphorin) 6C [Source:MGI Symbol;Acc:MGI:1338032]	protein_coding	63.0439	38.1825	62.6236	52.9094	54.0648	57.4392	49.3918	53.1267	56.0822	52.8871	54.9079	51.3226	54.1898	53.5056	53.7999	-0.154126	-0.367041	0.445479	0.0108259	Sema6c	chr3	+	95160457	95174024
Ppp1r3c	ENSMUSG00000067279	protein phosphatase 1, regulatory (inhibitor) subunit 3C [Source:MGI Symbol;Acc:MGI:1858229]	protein_coding	36.9943	49.1201	53.8894	76.0402	40.4442	32.5866	46.1635	52.7548	68.1273	39.0907	35.8952	78.7857	54.011	42.9873	55.4747	-0.437757	-0.318174	0.418675	0.517414	Ppp1r3c	chr19	-	36731737	36736653
Rhoq	ENSMUSG00000024143	ras homolog family member Q [Source:MGI Symbol;Acc:MGI:1931553]	protein_coding	49.8883	66.8606	53.8212	45.1436	66.0175	54.9434	53.0487	49.5332	44.0159	44.3383	47.5283	45.0014	53.9284	55.8857	45.221	-0.0741914	-0.611042	0.828087	0.000458277	Rhoq	chr17	+	86963082	87000069
Tab2	ENSMUSG00000015755	TGF-beta activated kinase 1/MAP3K7 binding protein 2 [Source:MGI Symbol;Acc:MGI:1915902]	protein_coding	40.9665	63.2628	60.4136	50.9826	30.8858	21.8778	30.7444	24.5763	26.9618	25.5228	30.538	30.7009	53.9064	27.0211	28.4309	-1.09074	-1.4265	7.8697e-09	2.78627e-15	Tab2	chr10	-	7905653	7956230
Kmt5a	ENSMUSG00000049327	lysine methyltransferase 5A [Source:MGI Symbol;Acc:MGI:1915206]	protein_coding	45.768	54.3218	48.2505	67.2258	31.4011	38.2605	32.4034	24.6845	31.175	35.699	32.9088	38.5667	53.8915	31.6874	34.5874	-1.04797	-0.971808	0.0270603	0.0287595	Kmt5a	chr5	+	124439930	124462308
Bag3	ENSMUSG00000030847	BCL2-associated athanogene 3 [Source:MGI Symbol;Acc:MGI:1352493]	protein_coding	74.9564	45.564	48.1102	46.7047	71.1419	82.4663	77.0106	89.8322	119.721	99.884	113.262	106.729	53.8338	80.1128	109.899	0.489604	0.699858	0.0190047	0.000145578	Bag3	chr7	+	128523616	128546981
Tma7	ENSMUSG00000091537	translational machinery associated 7 [Source:MGI Symbol;Acc:MGI:1913417]	protein_coding	49.8753	52.9515	54.6976	57.5897	50.4322	45.6685	63.3024	62.2341	48.8098	48.2354	46.622	57.6923	53.7785	55.4093	50.3399	-0.0613809	-0.461123	0.891546	0.0453693	Tma7	chr9	-	109074568	109082587
Psenen	ENSMUSG00000036835	presenilin enhancer gamma secretase subunit [Source:MGI Symbol;Acc:MGI:1913590]	protein_coding	59.1923	52.4141	54.3359	49.0212	45.7416	47.773	57.9488	57.1694	53.2267	45.2907	55.0901	51.5496	53.7409	52.1582	51.2893	-0.181098	-0.504523	0.494471	0.00570205	Psenen	chr7	-	30561863	30563627
Rnf7	ENSMUSG00000051234	ring finger protein 7 [Source:MGI Symbol;Acc:MGI:1337096]	protein_coding	56.3247	57.1275	48.9042	52.3619	64.2847	64.3039	74.9411	64.1946	55.6466	56.2223	54.6797	55.7787	53.6796	66.9311	55.5819	0.198752	-0.307972	0.305344	0.0468704	Rnf7	chr9	-	96470937	96478675
Gm6472	ENSMUSG00000095597	predicted pseudogene 6472 [Source:MGI Symbol;Acc:MGI:3648396]	transcribed_processed_pseudogene	52.9622	48.0332	61.6564	51.7839	67.0214	76.4715	75.2399	74.0968	71.2454	73.9642	68.1647	76.4149	53.6089	73.2074	72.4473	0.34239	0.0856022	0.0452907	0.679414	Gm6472	chrX	-	152909505	152910155
Atp6v0b	ENSMUSG00000033379	ATPase, H+ transporting, lysosomal V0 subunit B [Source:MGI Symbol;Acc:MGI:1890510]	protein_coding	59.343	47.0341	55.5493	52.3641	52.4564	55.2479	65.0915	61.141	58.842	62.0514	62.382	61.1831	53.5726	58.4842	61.1146	-0.0312484	-0.178571	0.92792	0.329338	Atp6v0b	chr4	-	117884326	117887333
Pcbp2	ENSMUSG00000056851	poly(rC) binding protein 2 [Source:MGI Symbol;Acc:MGI:108202]	protein_coding	51.5857	50.4974	54.4602	57.6988	49.6123	48.5302	51.5976	47.63	51.9279	51.6625	55.8578	47.275	53.5605	49.3425	51.6808	-0.228022	-0.408581	0.179728	0.00278704	Pcbp2	chr15	+	102470632	102500059
Pfdn1	ENSMUSG00000024346	prefoldin 1 [Source:MGI Symbol;Acc:MGI:1914449]	protein_coding	55.1438	53.7554	49.7571	54.916	65.1668	65.3243	81.3754	81.478	59.6409	63.859	51.6662	50.3115	53.3931	73.3361	56.3694	0.360623	-0.277234	0.102222	0.188202	Pfdn1	chr18	-	36403679	36454495
Tspan7	ENSMUSG00000058254	tetraspanin 7 [Source:MGI Symbol;Acc:MGI:1298407]	protein_coding	57.2747	51.1203	52.6163	52.5016	69.3029	72.0716	57.281	53.2873	69.5665	68.8347	70.2415	77.6562	53.3782	62.9857	71.5747	0.117507	0.0730761	0.435517	0.602643	Tspan7	chrX	+	10485158	10596605
Gm15487	ENSMUSG00000080242	predicted gene 15487 [Source:MGI Symbol;Acc:MGI:3709610]	processed_pseudogene	45.4049	56.9296	46.7801	64.3813	48.7064	58.0324	54.1226	42.7214	46.731	54.0643	54.5279	61.3909	53.374	50.8957	54.1785	-0.196512	-0.33765	0.538813	0.153294	Gm15487	chr6	+	37806086	37806550
Vapa	ENSMUSG00000024091	vesicle-associated membrane protein, associated protein A [Source:MGI Symbol;Acc:MGI:1353561]	protein_coding	46.2331	62.6267	52.5995	51.5596	55.7893	49.23	55.2832	49.8869	47.268	42.8834	44.6814	50.3615	53.2547	52.5474	46.2986	-0.138683	-0.559627	0.646355	0.00260583	Vapa	chr17	-	65580056	65613555
Rcsd1	ENSMUSG00000040723	RCSD domain containing 1 [Source:MGI Symbol;Acc:MGI:2676394]	protein_coding	49.9884	52.6725	59.1472	51.0135	59.1943	60.7761	57.5503	61.1389	48.9529	51.7889	51.7742	53.5896	53.2054	59.6649	51.5264	0.0527341	-0.397433	0.845761	0.00450339	Rcsd1	chr1	-	165646516	165709757
Mtch2	ENSMUSG00000027282	mitochondrial carrier 2 [Source:MGI Symbol;Acc:MGI:1929260]	protein_coding	56.8301	61.1244	48.4197	46.2586	59.1486	57.9256	59.6241	62.2482	56.9068	65.8956	54.4867	58.836	53.1582	59.7366	59.0313	0.07887	-0.220973	0.705545	0.0997989	Mtch2	chr2	+	90847155	90866810
Eif3c	ENSMUSG00000030738	eukaryotic translation initiation factor 3, subunit C [Source:MGI Symbol;Acc:MGI:1926966]	protein_coding	55.8785	49.2229	53.1697	54.2647	52.4795	54.2171	46.0424	47.5926	55.6954	55.7584	62.4129	65.5911	53.1339	50.0829	59.8645	-0.189317	-0.17189	0.182823	0.183046	Eif3c	chr7	-	126546455	126566411
Mrpl2	ENSMUSG00000002767	mitochondrial ribosomal protein L2 [Source:MGI Symbol;Acc:MGI:1351622]	protein_coding	65.332	43.4084	53.7932	49.6765	52.4773	60.6685	68.5563	51.9811	44.3816	67.9678	63.692	66.3094	53.0525	58.4208	60.5877	0.0317872	-0.155269	0.946426	0.565867	Mrpl2	chr17	+	46646229	46650139
Tonsl	ENSMUSG00000059323	tonsoku-like, DNA repair protein [Source:MGI Symbol;Acc:MGI:1919999]	protein_coding	61.7262	46.4518	50.5714	53.452	51.8593	56.767	56.1514	58.0017	59.3433	58.1624	60.5635	61.5018	53.0504	55.6948	59.8928	-0.0359079	-0.16216	0.890539	0.273205	Tonsl	chr15	-	76622088	76639958
Myh7	ENSMUSG00000053093	myosin, heavy polypeptide 7, cardiac muscle, beta [Source:MGI Symbol;Acc:MGI:2155600]	protein_coding	206.422	0.155222	5.57114	0.033129	57.4235	2.46046	0.939564	3.53701	14.6625	1.31231	0.164865	0.306578	53.0455	16.0901	4.11158	-1.76768	-3.93268	NA	NA	Myh7	chr14	-	54970688	54994634
Ddrgk1	ENSMUSG00000068290	DDRGK domain containing 1 [Source:MGI Symbol;Acc:MGI:1924256]	protein_coding	56.8754	49.2364	56.2795	49.7542	38.3811	47.6982	54.5374	45.3543	48.5375	45.4113	48.0693	45.1996	53.0364	46.4927	46.8044	-0.353145	-0.530287	0.132121	0.00702531	Ddrgk1	chr2	-	130653960	130664659
Mrpl23	ENSMUSG00000037772	mitochondrial ribosomal protein L23 [Source:MGI Symbol;Acc:MGI:1196612]	protein_coding	56.8644	44.3154	51.5689	58.9683	45.9821	53.8648	66.9382	68.4958	52.5475	50.6444	50.9384	50.4619	52.9293	58.8202	51.148	0.0685482	-0.381692	0.873936	0.106376	Mrpl23	chr7	+	142532686	142540747
Stub1	ENSMUSG00000039615	STIP1 homology and U-Box containing protein 1 [Source:MGI Symbol;Acc:MGI:1891731]	protein_coding	62.3544	44.1781	46.1716	58.0663	59.138	67.6656	66.7431	69.6661	66.4191	66.2099	63.8833	67.116	52.6926	65.8032	65.9071	0.224646	-0.0314309	0.298539	0.903349	Stub1	chr17	-	25830636	25833361
Asb8	ENSMUSG00000048175	ankyrin repeat and SOCS box-containing 8 [Source:MGI Symbol;Acc:MGI:1925791]	protein_coding	51.7901	55.6289	53.8626	49.3335	65.4602	77.2119	65.9028	59.9814	66.1128	69.8509	69.3481	73.6532	52.6538	67.1391	69.7412	0.251663	0.0467866	0.0919258	0.802872	Asb8	chr15	-	98134637	98165625
Malat1	ENSMUSG00000092341	metastasis associated lung adenocarcinoma transcript 1 (non-coding RNA) [Source:MGI Symbol;Acc:MGI:1919539]	lincRNA	55.2091	58.7934	44.5939	51.9444	73.3073	50.3639	47.8329	48.4972	51.937	52.1255	51.4257	71.4312	52.6352	55.0003	56.7298	-0.0578482	-0.231738	0.897828	0.374145	Malat1	chr19	-	5795690	5802672
Rnf123	ENSMUSG00000041528	ring finger protein 123 [Source:MGI Symbol;Acc:MGI:2148796]	protein_coding	50.5615	50.3103	55.443	53.9803	83.4697	84.3842	79.7944	69.5271	76.8736	71.8974	63.9449	54.4447	52.5738	79.2938	66.7902	0.39055	-0.110175	0.0293386	0.605914	Rnf123	chr9	-	108051534	108083346
Dctn2	ENSMUSG00000025410	dynactin 2 [Source:MGI Symbol;Acc:MGI:107733]	protein_coding	58.8525	48.5416	52.0502	50.6867	51.2358	54.9705	56.758	56.2996	58.6602	62.6615	62.888	59.4717	52.5328	54.816	60.9203	-0.0390008	-0.131867	0.870858	0.368111	Dctn2	chr10	+	127266262	127281959
Sypl	ENSMUSG00000020570	synaptophysin-like protein [Source:MGI Symbol;Acc:MGI:108081]	protein_coding	40.9088	69.3382	43.9269	55.763	69.812	65.1115	51.659	39.8976	34.8471	49.2716	52.3601	49.5376	52.4842	56.62	46.5041	-0.126494	-0.533763	0.706618	0.00782575	Sypl	chr12	+	32953891	32979050
Nsfl1c	ENSMUSG00000027455	NSFL1 (p97) cofactor (p47) [Source:MGI Symbol;Acc:MGI:3042273]	protein_coding	50.8905	50.7979	51.0113	57.0764	53.7515	56.1223	67.2754	61.6133	57.7639	45.0409	44.5793	47.7889	52.444	59.6906	48.7932	0.0839707	-0.205859	0.736569	0.209532	Nsfl1c	chr2	+	151494182	151511414
Prdx1	ENSMUSG00000028691	peroxiredoxin 1 [Source:MGI Symbol;Acc:MGI:99523]	protein_coding	43.794	51.7718	59.0496	54.9513	47.19	41.325	64.3394	37.714	62.4952	46.4105	46.2341	48.2483	52.3917	47.6421	50.847	-0.250584	-0.403783	0.508493	0.159154	Prdx1	chr4	+	116685544	116700822
Pex19	ENSMUSG00000003464	peroxisomal biogenesis factor 19 [Source:MGI Symbol;Acc:MGI:1334458]	protein_coding	65.6547	46.018	49.1692	48.5377	64.8027	69.3326	65.2572	62.9089	79.3021	74.024	71.6135	69.6464	52.3449	65.5754	73.6465	0.211483	0.110529	0.0252883	0.266183	Pex19	chr1	+	172126755	172136493
St3gal6	ENSMUSG00000022747	ST3 beta-galactoside alpha-2,3-sialyltransferase 6 [Source:MGI Symbol;Acc:MGI:1888707]	protein_coding	31.6413	66.7625	55.7638	55.1912	46.2954	38.2395	24.6849	37.2727	33.7765	30.6213	39.167	36.4943	52.3397	36.6231	35.0148	-0.496784	-0.932325	0.0785396	6.38842e-05	St3gal6	chr16	-	58468125	58524243
Gpam	ENSMUSG00000024978	glycerol-3-phosphate acyltransferase, mitochondrial [Source:MGI Symbol;Acc:MGI:109162]	protein_coding	58.9091	51.1123	46.8032	52.4283	75.5393	101.274	31.0691	31.52	49.8048	60.466	51.9682	36.8192	52.3132	59.8505	49.7646	0.0325935	-0.426747	0.967675	0.292485	Gpam	chr19	-	55069734	55099451
Arl3	ENSMUSG00000025035	ADP-ribosylation factor-like 3 [Source:MGI Symbol;Acc:MGI:1929699]	protein_coding	43.111	56.1861	47.3428	62.5141	33.5787	33.6912	38.5215	36.8165	27.7674	24.414	26.5585	23.5614	52.2885	35.652	25.5753	-0.668342	-1.39541	0.00264948	6.34576e-13	Arl3	chr19	-	46531109	46573085
Prdx6	ENSMUSG00000026701	peroxiredoxin 6 [Source:MGI Symbol;Acc:MGI:894320]	protein_coding	51.6808	48.6392	55.6168	53.1926	48.5882	60.3418	52.5881	72.2541	67.3441	64.0976	43.2986	44.4545	52.2823	58.4431	54.7987	-0.121727	-0.289551	0.707897	0.179241	Prdx6	chr1	-	161240112	161251219
Aldh2	ENSMUSG00000029455	aldehyde dehydrogenase 2, mitochondrial [Source:MGI Symbol;Acc:MGI:99600]	protein_coding	82.8625	32.0294	49.1475	44.7936	48.662	54.0223	43.3536	46.0839	65.161	60.8489	89.1394	75.4342	52.2083	48.0305	72.6459	-0.0893255	0.169539	0.859479	0.620796	Aldh2	chr5	-	121566027	121593824
Rpl17	ENSMUSG00000062328	ribosomal protein L17 [Source:MGI Symbol;Acc:MGI:2448270]	protein_coding	49.5344	44.0143	49.3672	65.8839	58.35	68.758	76.2622	71.8341	64.348	72.727	54.3998	66.4903	52.2	68.8011	64.4912	0.293411	-0.0511817	0.305006	0.877596	Rpl17	chr18	+	75000477	75003381
Zbed5	ENSMUSG00000034173	zinc finger, BED type containing 5 [Source:MGI Symbol;Acc:MGI:1919220]	protein_coding	95.6891	60.8047	32.8084	19.225	20.3393	22.0616	23.5951	27.3503	25.3612	23.6111	9.05448	22.7834	52.1318	23.3366	20.2025	0.048774	-0.414475	0.947863	0.278978	Zbed5	chr5	+	129895723	129903623
Tprgl	ENSMUSG00000029030	transformation related protein 63 regulated like [Source:MGI Symbol;Acc:MGI:1915058]	protein_coding	58.3775	47.0375	50.8155	51.9508	41.0966	40.5611	45.4506	39.4519	37.4401	40.9071	43.1365	43.3146	52.0453	41.64	41.1996	-0.427029	-0.706879	0.00410467	7.7655e-08	Tprgl	chr4	-	154157485	154160666
Rab2a	ENSMUSG00000047187	RAB2A, member RAS oncogene family [Source:MGI Symbol;Acc:MGI:1928750]	protein_coding	44.2588	66.3587	47.5872	49.7388	48.953	40.9118	46.138	42.8007	39.3488	37.7199	41.2211	42.2705	51.9859	44.7009	40.1401	-0.340072	-0.733764	0.186736	0.000270023	Rab2a	chr4	+	8535644	8607778
Alpk3	ENSMUSG00000038763	alpha-kinase 3 [Source:MGI Symbol;Acc:MGI:2151224]	protein_coding	67.6606	44.6455	46.1311	49.1597	54.2269	57.9454	56.8862	57.8292	92.0273	79.6719	100.853	92.1523	51.8992	56.7219	91.1762	0.0358262	0.482653	0.91961	0.00267582	Alpk3	chr7	+	81057600	81105612
Egln2	ENSMUSG00000058709	egl-9 family hypoxia-inducible factor 2 [Source:MGI Symbol;Acc:MGI:1932287]	protein_coding	51.0292	50.7384	54.3286	51.258	44.8058	46.2323	50.5904	55.5217	48.4547	47.358	48.1447	46.0814	51.8386	49.2876	47.5097	-0.163365	-0.479599	0.497285	0.00346669	Egln2	chr7	-	27158658	27166802
Serinc1	ENSMUSG00000019877	serine incorporator 1 [Source:MGI Symbol;Acc:MGI:1926228]	protein_coding	43.7992	62.7665	51.8625	48.7315	58.4413	55.023	40.1056	39.0425	53.3292	53.7112	57.7631	68.723	51.7899	48.1531	58.3816	-0.245746	-0.184311	0.411428	0.494768	Serinc1	chr10	-	57515774	57532530
Vcp-rs	ENSMUSG00000083327	valosin containing protein, related sequence [Source:MGI Symbol;Acc:MGI:894298]	processed_pseudogene	45.8009	58.0314	55.4463	47.3898	52.6626	62.4885	55.2826	55.0079	47.5932	56.7941	55.543	57.9655	51.6671	56.3604	54.4739	0.00597953	-0.280731	0.988513	0.143052	Vcp-rs	chrX	-	104345829	104348234
Mrps28	ENSMUSG00000040269	mitochondrial ribosomal protein S28 [Source:MGI Symbol;Acc:MGI:1913480]	protein_coding	56.6662	49.3281	47.0149	53.4143	58.2633	64.7766	77.9012	78.9551	67.5751	65.8688	61.2992	62.3891	51.6059	69.9741	64.2831	0.346758	-0.0316845	0.122245	0.915586	Mrps28	chr3	-	8802146	8923918
Rpl17-ps10	ENSMUSG00000081895	ribosomal protein L17, pseudogene 10 [Source:MGI Symbol;Acc:MGI:3642871]	processed_pseudogene	45.1461	60.4672	49.2902	50.653	52.9306	70.3043	74.4033	72.3502	53.4304	48.3404	48.9488	68.8302	51.3891	67.4971	54.8875	0.283265	-0.259121	0.417875	0.393348	Rpl17-ps10	chr7	-	72648757	72649311
Dvl1	ENSMUSG00000029071	dishevelled segment polarity protein 1 [Source:MGI Symbol;Acc:MGI:94941]	protein_coding	59.8012	47.1997	50.6361	47.8006	42.3447	43.4783	47.3797	54.0846	45.6519	39.4498	39.5094	44.4347	51.3594	46.8218	42.2615	-0.151184	-0.521428	0.521012	0.00079284	Dvl1	chr4	+	155847402	155859303
Klhl21	ENSMUSG00000073700	kelch-like 21 [Source:MGI Symbol;Acc:MGI:1919288]	protein_coding	61.3577	50.1362	49.6167	44.1262	33.2715	33.0679	41.8894	41.717	32.3808	31.1042	50.9026	42.9572	51.3092	37.4864	39.3362	-0.539787	-0.71808	0.0552199	0.00349245	Klhl21	chr4	+	152008803	152017680
Mrps16	ENSMUSG00000049960	mitochondrial ribosomal protein S16 [Source:MGI Symbol;Acc:MGI:1913492]	protein_coding	62.1991	44.8705	49.3893	48.6059	48.634	57.9767	68.8425	69.9196	59.5606	61.4403	61.7623	59.2829	51.2662	61.3432	60.5115	0.174671	-0.101085	0.560886	0.713035	Mrps16	chr14	-	20391231	20393555
Pcbp1	ENSMUSG00000051695	poly(rC) binding protein 1 [Source:MGI Symbol;Acc:MGI:1345635]	protein_coding	55.5454	48.4517	49.3466	51.7083	52.5517	59.3575	50.9751	54.334	63.278	60.7464	60.5548	56.7485	51.263	54.3046	60.3319	-0.0264585	-0.113775	0.895681	0.324595	Pcbp1	chr6	-	86524492	86526321
Eif4h	ENSMUSG00000040731	eukaryotic translation initiation factor 4H [Source:MGI Symbol;Acc:MGI:1341822]	protein_coding	56.2617	49.6072	50.1304	48.9144	53.7028	61.434	52.6995	51.9246	64.7072	62.9598	60.8183	59.1799	51.2284	54.9402	61.9163	-0.0127001	-0.0969656	0.943913	0.303233	Eif4h	chr5	-	134619721	134639490
Taldo1	ENSMUSG00000025503	transaldolase 1 [Source:MGI Symbol;Acc:MGI:1274789]	protein_coding	68.3609	42.1026	46.845	47.6	44.3641	46.082	52.1648	44.0986	46.5986	60.4233	51.6132	49.1749	51.2271	46.6774	51.9525	-0.186718	-0.279591	0.424228	0.124971	Taldo1	chr7	+	141392199	141402968
Hsd17b10	ENSMUSG00000025260	hydroxysteroid (17-beta) dehydrogenase 10 [Source:MGI Symbol;Acc:MGI:1333871]	protein_coding	55.7058	45.7615	45.7696	57.5856	53.5139	58.9955	64.0699	61.5788	64.1438	53.6343	57.9539	69.6644	51.2056	59.5395	61.3491	0.11682	-0.0740948	0.712283	0.785645	Hsd17b10	chrX	+	152001845	152004442
Eif3k	ENSMUSG00000053565	eukaryotic translation initiation factor 3, subunit K [Source:MGI Symbol;Acc:MGI:1921080]	protein_coding	52.1802	43.7269	54.1817	54.7011	43.5529	51.8527	57.9667	57.2582	56.1564	53.364	61.4228	55.734	51.1975	52.6576	56.6693	-0.0640119	-0.251606	0.830713	0.146456	Eif3k	chr7	-	28971372	28981864
Chmp4b	ENSMUSG00000038467	charged multivesicular body protein 4B [Source:MGI Symbol;Acc:MGI:1922858]	protein_coding	51.4594	41.9541	45.5841	65.5916	46.8799	49.1113	49.1032	53.196	53.4048	51.7542	52.5052	68.0748	51.1473	49.5726	56.4347	-0.152184	-0.206348	0.6747	0.450585	Chmp4b	chr2	+	154651705	154694785
Plin4	ENSMUSG00000002831	perilipin 4 [Source:MGI Symbol;Acc:MGI:1929709]	protein_coding	60.3976	37.4788	54.7406	51.9119	37.8318	49.779	37.5015	37.0411	85.6792	78.638	114.057	107.212	51.1322	40.5384	96.3964	-0.442797	0.581691	0.0600483	0.00467156	Plin4	chr17	-	56100591	56109803
Glo1	ENSMUSG00000024026	glyoxalase 1 [Source:MGI Symbol;Acc:MGI:95742]	protein_coding	45.9234	54.1747	51.5315	52.7718	44.7029	43.4188	52.4842	50.8394	40.8524	41.302	42.5026	43.8336	51.1004	47.8613	42.1227	-0.252999	-0.633835	0.285057	0.00030789	Glo1	chr17	-	30592866	30612659
Morf4l1	ENSMUSG00000062270	mortality factor 4 like 1 [Source:MGI Symbol;Acc:MGI:1096551]	protein_coding	43.4548	52.2267	54.8349	53.8767	47.6677	45.3429	53.7286	45.5403	41.7365	53.3136	42.2173	44.2325	51.0983	48.0699	45.375	-0.224082	-0.512344	0.27787	0.00099314	Morf4l1	chr9	-	90091665	90114774
Nedd4	ENSMUSG00000032216	neural precursor cell expressed, developmentally down-regulated 4 [Source:MGI Symbol;Acc:MGI:97297]	protein_coding	39.6255	42.2146	83.1943	39.0268	50.9367	49.1174	25.4903	26.3304	45.5974	55.9686	52.5448	50.7764	51.0153	37.9687	51.2218	-0.624228	-0.358674	0.117293	0.375327	Nedd4	chr9	+	72662346	72749852
Gm11518	ENSMUSG00000081604	predicted gene 11518 [Source:MGI Symbol;Acc:MGI:3650306]	processed_pseudogene	54.0662	44.4754	50.7094	54.6017	53.061	66.6914	72.2259	71.4015	61.7084	62.5331	55.4587	61.3869	50.9632	65.8449	60.2718	0.272455	-0.106416	0.2508	0.672371	Gm11518	chr11	-	94037218	94037628
Vasn	ENSMUSG00000039646	vasorin [Source:MGI Symbol;Acc:MGI:2177651]	protein_coding	63.1864	47.9732	43.8348	48.8056	57.7769	63.0071	59.8061	57.2809	67.5165	72.0905	68.9033	68.2293	50.95	59.4677	69.1849	0.122584	0.105447	0.471479	0.476974	Vasn	chr16	+	4639941	4707695
Rbfox1	ENSMUSG00000008658	RNA binding protein, fox-1 homolog (C. elegans) 1 [Source:MGI Symbol;Acc:MGI:1926224]	protein_coding	39.2648	58.6218	52.8489	53.0621	36.7214	26.3661	36.0669	36.8442	27.512	23.7327	27.6523	27.0406	50.9494	33.9997	26.4844	-0.695308	-1.30267	0.00666718	5.2126e-09	Rbfox1	chr16	+	6809222	7412479
Cct2	ENSMUSG00000034024	chaperonin containing Tcp1, subunit 2 (beta) [Source:MGI Symbol;Acc:MGI:107186]	protein_coding	49.5596	52.0532	51.0296	51.0823	61.5759	63.3244	58.4248	58.0809	58.3043	60.4969	54.7971	57.2186	50.9312	60.3515	57.7042	0.128402	-0.174659	0.388433	0.14393	Cct2	chr10	-	117050998	117063814
Arhgdia	ENSMUSG00000025132	Rho GDP dissociation inhibitor (GDI) alpha [Source:MGI Symbol;Acc:MGI:2178103]	protein_coding	60.939	42.1301	49.6991	50.7686	56.1938	72.1974	42.5585	52.8419	75.3624	79.7741	70.9807	67.3948	50.8842	55.9479	73.378	0.00638125	0.211987	0.984378	0.1757	Arhgdia	chr11	-	120578104	120581624
Mrps18a	ENSMUSG00000023967	mitochondrial ribosomal protein S18A [Source:MGI Symbol;Acc:MGI:1915815]	protein_coding	64.9452	43.5387	45.1035	49.5298	56.4984	60.0143	70.2531	58.1339	72.2764	58.6127	55.7976	77.1053	50.7793	61.2249	65.948	0.180727	0.0526327	0.553379	0.86474	Mrps18a	chr17	+	46110986	46128910
Hbb-bt	ENSMUSG00000073940	hemoglobin, beta adult t chain [Source:MGI Symbol;Acc:MGI:5474850]	protein_coding	98.7201	37.7656	23.2378	43.2967	51.0913	66.6547	37.4372	40.0742	74.829	112.507	78.6071	82.9834	50.755	48.8144	87.2316	-0.144018	0.470358	0.843619	0.285893	Hbb-bt	chr7	-	103812524	103813996
Eepd1	ENSMUSG00000036611	endonuclease/exonuclease/phosphatase family domain containing 1 [Source:MGI Symbol;Acc:MGI:1914734]	protein_coding	58.333	47.103	52.2539	44.9143	28.3804	22.509	34.0595	36.0733	20.7749	25.397	29.185	28.9573	50.6511	30.2556	26.0786	-0.825223	-1.29657	0.000955761	9.36461e-09	Eepd1	chr9	+	25481547	25604110
Emc2	ENSMUSG00000022337	ER membrane protein complex subunit 2 [Source:MGI Symbol;Acc:MGI:1913986]	protein_coding	50.5329	55.094	48.634	48.1428	72.861	73.3683	73.1929	61.7941	73.7798	73.4839	66.067	72.5786	50.6009	70.3041	71.4773	0.356748	0.144457	0.00763266	0.333526	Emc2	chr15	+	43477229	43527777
Lrrc30	ENSMUSG00000073375	leucine rich repeat containing 30 [Source:MGI Symbol;Acc:MGI:2685172]	protein_coding	47.6901	51.646	47.3771	55.6077	41.1735	37.4826	55.6788	58.4081	36.6507	32.558	50.3244	76.5073	50.5802	48.1857	49.0101	-0.162986	-0.384375	0.801599	0.360505	Lrrc30	chr17	-	67630965	67632723
Wsb2	ENSMUSG00000029364	WD repeat and SOCS box-containing 2 [Source:MGI Symbol;Acc:MGI:2144041]	protein_coding	57.4049	51.4763	47.3471	46.0732	64.5123	67.8314	73.8618	72.369	69.6147	74.2102	78.97	81.3203	50.5754	69.6436	76.0288	0.361798	0.247426	0.0396308	0.155904	Wsb2	chr5	+	117357304	117378601
Bhlhe40	ENSMUSG00000030103	basic helix-loop-helix family, member e40 [Source:MGI Symbol;Acc:MGI:1097714]	protein_coding	48.9089	45.0348	57.5965	50.6785	41.0651	36.739	35.0959	35.2681	39.3258	38.2927	52.8271	51.4361	50.5547	37.042	45.4704	-0.567828	-0.498526	0.00422003	0.00888015	Bhlhe40	chr6	+	108660629	108666925
Gstm5	ENSMUSG00000004032	glutathione S-transferase, mu 5 [Source:MGI Symbol;Acc:MGI:1309466]	protein_coding	48.4657	50.552	51.9858	51.1397	42.1847	47.0757	53.4015	50.2541	46.1633	43.0502	44.3507	47.4829	50.5358	48.229	45.2618	-0.157617	-0.519486	0.56304	0.00361661	Gstm5	chr3	+	107895821	107898686
Fbxw5	ENSMUSG00000015095	F-box and WD-40 domain protein 5 [Source:MGI Symbol;Acc:MGI:1354731]	protein_coding	53.0575	48.0152	50.3929	50.6676	39.3938	43.9901	41.1001	43.1071	44.1915	48.4279	40.1754	46.1623	50.5333	41.8978	44.7393	-0.403762	-0.638728	0.00102683	8.83204e-09	Fbxw5	chr2	+	25500750	25505471
Actr1b	ENSMUSG00000037351	ARP1 actin-related protein 1B, centractin beta [Source:MGI Symbol;Acc:MGI:1917446]	protein_coding	58.0536	43.8656	47.0973	52.9093	78.8004	91.8697	80.885	78.6844	99.4413	84.3131	103.49	124.264	50.4815	82.5599	102.877	0.598403	0.629408	9.5703e-05	1.72769e-05	Actr1b	chr1	-	36698114	36714422
Myf6	ENSMUSG00000035923	myogenic factor 6 [Source:MGI Symbol;Acc:MGI:97253]	protein_coding	47.6197	58.9459	38.8246	56.3744	78.1163	81.5412	78.0783	84.764	96.037	80.6419	82.7307	80.4379	50.4411	80.6249	84.9619	0.560452	0.392683	0.00959224	0.0691392	Myf6	chr10	-	107492860	107494729
Ptms	ENSMUSG00000030122	parathymosin [Source:MGI Symbol;Acc:MGI:1916452]	protein_coding	62.189	39.2354	51.1455	48.7737	17.9756	64.6756	48.7545	53.3787	86.3949	26.7555	75.7494	56.2103	50.3359	46.1961	61.2775	-0.226756	-0.0693286	0.798594	0.928468	Ptms	chr6	-	124913681	124920103
Rpl28-ps1	ENSMUSG00000058603	ribosomal protein L28, pseudogene 1 [Source:MGI Symbol;Acc:MGI:3705349]	processed_pseudogene	49.4515	41.3846	54.1026	55.8619	51.9459	57.8359	61.7408	73.9011	70.7222	61.1277	67.1689	71.2861	50.2001	61.3559	67.5762	0.193104	0.0805679	0.556365	0.800236	Rpl28-ps1	chr1	+	128038569	128038982
Ubl7	ENSMUSG00000055720	ubiquitin-like 7 (bone marrow stromal cell-derived) [Source:MGI Symbol;Acc:MGI:1916709]	protein_coding	58.5196	45.3144	47.8618	48.8418	35.4383	38.9648	50.8128	46.1316	37.7517	37.9202	46.4236	45.1041	50.1344	42.8369	41.7999	-0.254484	-0.512356	0.313656	0.00774865	Ubl7	chr9	+	57910979	57929968
Hsp90b1	ENSMUSG00000020048	heat shock protein 90, beta (Grp94), member 1 [Source:MGI Symbol;Acc:MGI:98817]	protein_coding	47.5665	50.9411	47.9999	54.0241	69.4581	77.01	56.5861	54.3115	103.36	108.439	93.2264	88.9	50.1329	64.3415	98.4814	0.322255	0.595211	0.0156724	2.08542e-07	Hsp90b1	chr10	-	86690209	86705509
2810428I15Rik	ENSMUSG00000058833	RIKEN cDNA 2810428I15 gene [Source:MGI Symbol;Acc:MGI:1913712]	protein_coding	54.8913	49.1209	45.6733	50.7893	40.6787	47.5541	56.7886	60.9108	42.3384	41.6188	45.1979	39.8211	50.1187	51.483	42.2441	-0.105022	-0.685598	0.789538	0.00125929	2810428I15Rik	chr8	-	70504292	70506752
Gm10241	ENSMUSG00000084838	predicted pseudogene 10241 [Source:MGI Symbol;Acc:MGI:3704461]	processed_pseudogene	49.967	51.6148	46.1638	52.5271	50.4757	56.5949	42.5527	46.787	48.8552	54.2381	49.9906	41.7622	50.0682	49.1026	48.7115	-0.150082	-0.396246	0.41377	0.00230416	Gm10241	chr16	-	20176727	20177012
Hspe1	ENSMUSG00000073676	heat shock protein 1 (chaperonin 10) [Source:MGI Symbol;Acc:MGI:104680]	protein_coding	54.2186	56.0014	43.8987	45.5925	57.744	62.2794	73.6316	64.0521	61.3791	64.1186	58.5955	64.1863	49.9278	64.4268	62.0699	0.264976	-0.0354293	0.236744	0.897077	Hspe1	chr1	+	55088132	55091307
Fkbp8	ENSMUSG00000019428	FK506 binding protein 8 [Source:MGI Symbol;Acc:MGI:1341070]	protein_coding	55.1802	44.2757	49.703	50.546	50.5379	54.6263	55.3074	57.1732	51.122	53.3945	46.7488	42.907	49.9262	54.4112	48.5431	0.0375537	-0.398547	0.889509	0.00229206	Fkbp8	chr8	+	70527724	70535328
Jtb	ENSMUSG00000027937	jumping translocation breakpoint [Source:MGI Symbol;Acc:MGI:1346082]	protein_coding	48.2771	52.6607	48.9904	49.3904	49.5028	49.1837	64.4458	57.308	42.7373	45.301	43.0609	46.4324	49.8296	55.1101	44.3829	0.0346647	-0.531338	0.934049	0.0049646	Jtb	chr3	+	90231597	90235838
Eif3f	ENSMUSG00000031029	eukaryotic translation initiation factor 3, subunit F [Source:MGI Symbol;Acc:MGI:1913335]	protein_coding	53.2563	44.5416	49.927	51.3326	48.0171	54.0195	59.0531	58.1891	50.2755	49.2145	53.7402	52.891	49.7644	54.8197	51.5303	0.0364429	-0.30263	0.920099	0.0921316	Eif3f	chr7	+	108934417	108942951
Fxr2	ENSMUSG00000018765	fragile X mental retardation, autosomal homolog 2 [Source:MGI Symbol;Acc:MGI:1346074]	protein_coding	52.2045	46.1868	49.8065	50.7186	37.9209	37.3252	42.5165	42.4212	37.5412	36.5278	43.6931	43.1699	49.7291	40.0459	40.233	-0.429197	-0.678787	0.018692	1.98883e-05	Fxr2	chr11	+	69632990	69653297
Ensa	ENSMUSG00000038619	endosulfine alpha [Source:MGI Symbol;Acc:MGI:1891189]	protein_coding	48.4941	50.0636	51.9218	48.3616	48.9915	47.8829	53.687	54.1148	47.3768	46.7177	53.5675	54.4914	49.7103	51.1691	50.5384	-0.11161	-0.405518	0.653789	0.00892713	Ensa	chr3	+	95624993	95632102
Spag7	ENSMUSG00000018287	sperm associated antigen 7 [Source:MGI Symbol;Acc:MGI:107380]	protein_coding	55.7478	51.4783	43.2267	48.3026	64.6634	71.3151	79.5934	79.8154	79.7231	76.2276	73.4129	64.0192	49.6888	73.8468	73.3457	0.365379	0.130059	0.0477419	0.533926	Spag7	chr11	-	70663771	70669416
Cops4	ENSMUSG00000035297	COP9 signalosome subunit 4 [Source:MGI Symbol;Acc:MGI:1349414]	protein_coding	48.7475	53.7877	48.6352	46.9541	53.8128	58.0816	48.0816	48.4556	44.4036	49.6088	47.5304	58.6046	49.5311	52.1079	50.0369	-0.0206086	-0.342753	0.941702	0.00634684	Cops4	chr5	+	100518309	100547803
Sgta	ENSMUSG00000004937	small glutamine-rich tetratricopeptide repeat (TPR)-containing, alpha [Source:MGI Symbol;Acc:MGI:1098703]	protein_coding	56.8555	42.4854	47.3405	51.191	41.3919	45.921	50.7632	52.0939	48.0283	50.895	49.8394	47.6908	49.4681	47.5425	49.1134	-0.149995	-0.354593	0.541683	0.0381081	Sgta	chr10	-	81044075	81060178
Mgp	ENSMUSG00000030218	matrix Gla protein [Source:MGI Symbol;Acc:MGI:96976]	protein_coding	53.5017	25.697	65.6166	52.864	65.5679	58.0791	36.0744	39.212	95.4498	78.9568	100.572	101.898	49.4198	49.7334	94.2191	-0.116667	0.595984	0.839062	0.058471	Mgp	chr6	-	136872435	136875823
Ost4	ENSMUSG00000038803	oligosaccharyltransferase complex subunit 4 (non-catalytic) [Source:MGI Symbol;Acc:MGI:1914945]	protein_coding	52.5554	42.7156	50.612	51.742	60.2114	64.0684	71.3462	71.9135	59.0453	59.898	57.4927	56.3918	49.4062	66.8849	58.2069	0.279426	-0.101407	0.131056	0.620961	Ost4	chr5	-	30905885	30907788
Ktn1	ENSMUSG00000021843	kinectin 1 [Source:MGI Symbol;Acc:MGI:109153]	protein_coding	43.9965	52.6728	50.6349	50.1246	47.6276	42.533	42.027	41.8245	45.8789	39.7054	49.5052	49.2373	49.3572	43.503	46.0817	-0.311912	-0.465072	0.142829	0.00893706	Ktn1	chr14	+	47648448	47736564
Asb14	ENSMUSG00000021898	ankyrin repeat and SOCS box-containing 14 [Source:MGI Symbol;Acc:MGI:2655107]	protein_coding	43.4756	56.0422	52.2402	45.4616	26.2919	20.3307	31.3678	28.2914	24.8565	23.6875	29.5351	30.2349	49.3049	26.5704	27.0785	-0.960309	-1.26157	8.95941e-05	3.37633e-08	Asb14	chr14	+	26894557	26915258
Grcc10	ENSMUSG00000072772	gene rich cluster, C10 gene [Source:MGI Symbol;Acc:MGI:1315201]	protein_coding	57.3016	41.8495	48.4652	49.395	49.7612	48.7213	50.3197	55.555	48.923	52.127	50.9703	44.9093	49.2528	51.0893	49.2324	-0.38803	-0.567817	0.00137443	2.45381e-07	Grcc10	chr6	-	124739183	124756524
Mrpl37	ENSMUSG00000028622	mitochondrial ribosomal protein L37 [Source:MGI Symbol;Acc:MGI:1926268]	protein_coding	59.6676	44.4498	48.2578	44.5896	61.4133	68.2161	65.2469	65.5432	72.9005	69.1768	68.2843	76.379	49.2412	65.1049	71.6852	0.308552	0.19937	0.0369366	0.178985	Mrpl37	chr4	-	107055874	107066868
H1f0	ENSMUSG00000096210	H1 histone family, member 0 [Source:MGI Symbol;Acc:MGI:95893]	protein_coding	47.6989	49.406	55.1425	44.6422	62.0692	64.2108	57.5093	52.8179	58.5963	67.791	53.0421	57.007	49.2224	59.1518	59.1091	0.145926	-0.0914981	0.402794	0.576282	H1f0	chr15	+	79028212	79030498
Gm28551	ENSMUSG00000099913	predicted gene 28551 [Source:MGI Symbol;Acc:MGI:5579257]	protein_coding	45.7426	55.1374	47.0553	48.8882	46.5212	35.8469	49.2629	45.3504	35.0215	36.3888	45.0217	41.0415	49.2059	44.2454	39.3684	-0.121701	-0.636505	0.751973	0.00380116	Gm28551	chr1	-	53325507	53352752
Sar1a	ENSMUSG00000020088	secretion associated Ras related GTPase 1A [Source:MGI Symbol;Acc:MGI:98230]	protein_coding	51.4442	50.8723	47.5974	46.6481	49.7012	46.2712	48.8729	47.2216	49.2045	46.5433	51.961	49.5683	49.1405	48.0167	49.3193	-0.142107	-0.343563	0.417757	0.0063211	Sar1a	chr10	+	61680310	61693295
Asb16	ENSMUSG00000034768	ankyrin repeat and SOCS box-containing 16 [Source:MGI Symbol;Acc:MGI:2654437]	protein_coding	45.3814	47.6013	50.7081	52.8229	36.8282	34.787	36.9968	40.0249	25.3415	22.1853	30.7994	30.2533	49.1284	37.1592	27.1449	-0.512049	-1.20534	0.0197996	5.81604e-11	Asb16	chr11	+	102268743	102279462
Prkrir	NA	NA	NA	39.2801	57.4135	48.0794	51.5107	43.0434	38.5026	42.3482	40.1245	30.7424	29.5763	34.9938	33.126	49.0709	41.0047	32.1096	-0.388994	-0.969295	0.115138	6.41222e-07	Prkrir	chr7	+	98703103	98718062
Zak	NA	NA	NA	50.428	51.6442	44.7209	49.4365	55.1547	52.4081	48.5098	48.4248	63.3459	57.8807	67.6192	78.2936	49.0574	51.1243	66.7849	0.0259493	0.116772	0.947024	0.608989	Zak	chr2	+	72285637	72442610
Amfr	ENSMUSG00000031751	autocrine motility factor receptor [Source:MGI Symbol;Acc:MGI:1345634]	protein_coding	50.8615	52.96	45.2255	47.1362	39.3842	39.6243	37.9619	36.3135	37.6834	37.8401	43.6181	46.0649	49.0458	38.321	41.3016	-0.473345	-0.595996	0.00191261	2.10625e-05	Amfr	chr8	-	93971588	94012842
Dctn1	ENSMUSG00000031865	dynactin 1 [Source:MGI Symbol;Acc:MGI:107745]	protein_coding	50.1666	46.1544	50.4591	49.0056	45.6468	48.7143	38.5816	40.1753	49.7356	49.4081	49.4506	45.084	48.9464	43.2795	48.4196	-0.281741	-0.422026	0.00340066	9.53135e-07	Dctn1	chr6	+	83165920	83200117
Rab28	ENSMUSG00000029128	RAB28, member RAS oncogene family [Source:MGI Symbol;Acc:MGI:1917285]	protein_coding	48.9699	49.8831	47.3087	49.5069	48.0338	45.5912	50.9284	48.5971	44.9074	43.663	49.9496	48.7315	48.9171	48.2876	46.8129	-0.125678	-0.408493	0.592377	0.00751371	Rab28	chr5	-	41624976	41708157
Col1a1	ENSMUSG00000001506	collagen, type I, alpha 1 [Source:MGI Symbol;Acc:MGI:88467]	protein_coding	36.6276	30.3267	73.772	54.8141	117.386	230.745	45.2336	40.1111	211.692	240.855	96.7033	44.1053	48.8851	108.369	148.339	0.96153	1.22054	0.331965	0.134972	Col1a1	chr11	+	94936224	94953042
Dlat	ENSMUSG00000000168	dihydrolipoamide S-acetyltransferase (E2 component of pyruvate dehydrogenase complex) [Source:MGI Symbol;Acc:MGI:2385311]	protein_coding	66.3646	43.5414	44.3549	41.0622	73.8246	75.438	85.9951	62.6412	94.2418	91.0218	76.3765	78.7917	48.8308	74.4747	85.108	0.373328	0.456362	0.0166322	0.00119473	Dlat	chr9	-	50634633	50659780
Rsrp1	ENSMUSG00000037266	arginine/serine rich protein 1 [Source:MGI Symbol;Acc:MGI:106498]	protein_coding	49.8771	41.7019	50.6093	52.9223	37.7499	35.6244	50.2195	42.2316	41.4145	40.2267	52.6536	41.2207	48.7776	41.4564	43.8789	-0.344346	-0.483284	0.216939	0.0368043	Rsrp1	chr4	+	134923592	134927671
Ddx1	ENSMUSG00000037149	DEAD (Asp-Glu-Ala-Asp) box polypeptide 1 [Source:MGI Symbol;Acc:MGI:2144727]	protein_coding	45.1088	51.0238	49.348	49.3312	45.0771	44.6174	47.5884	42.944	39.0083	38.8147	44.8815	47.481	48.7029	45.0567	42.5464	-0.227146	-0.546999	0.304281	0.000876997	Ddx1	chr12	-	13219308	13249213
Gsk3a	ENSMUSG00000057177	glycogen synthase kinase 3 alpha [Source:MGI Symbol;Acc:MGI:2152453]	protein_coding	50.5853	42.8757	48.4771	52.7071	34.9572	36.1999	39.9871	40.9227	35.5225	35.6778	39.4179	39.0927	48.6613	38.0167	37.4277	-0.458931	-0.727214	0.0111294	4.75247e-06	Gsk3a	chr7	-	25228258	25237851
Cox8a	ENSMUSG00000035885	cytochrome c oxidase subunit VIIIa [Source:MGI Symbol;Acc:MGI:105959]	protein_coding	96.5589	29.4061	34.7783	32.3705	71.0919	85.5682	87.3986	75.937	89.7673	149.044	93.7118	91.5114	48.2784	79.9989	106.009	0.673727	0.827895	0.118236	0.0273242	Cox8a	chr19	-	7215158	7217616
Mrps15	ENSMUSG00000028861	mitochondrial ribosomal protein S15 [Source:MGI Symbol;Acc:MGI:1913657]	protein_coding	56.6802	42.7261	44.9381	48.5694	47.9647	46.2431	61.277	62.6129	51.3424	50.1538	52.4241	57.2074	48.2285	54.5244	52.7819	0.0929848	-0.207772	0.807203	0.406588	Mrps15	chr4	+	126046925	126055532
Srp14	ENSMUSG00000009549	signal recognition particle 14 [Source:MGI Symbol;Acc:MGI:107169]	protein_coding	39.1819	73.6742	38.8332	40.8795	85.7288	41.7215	47.1234	46.6048	65.1736	68.2901	36.1538	37.351	48.1422	55.2946	51.7421	0.0587062	-0.276732	0.943499	0.559766	Srp14	chr2	-	118475850	118479711
Gpd2	ENSMUSG00000026827	glycerol phosphate dehydrogenase 2, mitochondrial [Source:MGI Symbol;Acc:MGI:99778]	protein_coding	33.0533	50.5861	49.3572	59.4536	24.5753	19.7138	19.1855	17.6686	11.2919	13.352	11.1134	9.9923	48.1125	20.2858	11.4374	-1.38308	-2.44818	2.86346e-10	3.10883e-32	Gpd2	chr2	+	57237635	57370719
Rnaset2b	ENSMUSG00000094724	ribonuclease T2B [Source:MGI Symbol;Acc:MGI:3702087]	protein_coding	59.3237	43.7931	41.7778	47.0441	42.5762	42.4865	46.7108	41.6598	45.4186	56.9474	48.0785	55.2998	47.9847	43.3583	51.4361	-0.245058	-0.241145	0.204098	0.160207	Rnaset2b	chr17	+	6978860	7011299
Lynx1	ENSMUSG00000022594	Ly6/neurotoxin 1 [Source:MGI Symbol;Acc:MGI:1345180]	protein_coding	86.8911	43.2691	32.5432	29.1018	64.8625	56.9708	60.8802	61.3375	72.9993	92.097	61.9667	48.0464	47.9513	61.0128	68.7774	0.279654	0.194523	0.579029	0.661798	Lynx1	chr15	-	74747852	74753046
Gorasp2	ENSMUSG00000014959	golgi reassembly stacking protein 2 [Source:MGI Symbol;Acc:MGI:2135962]	protein_coding	45.4008	46.0581	47.6117	52.5497	51.4159	48.1703	44.9236	47.7595	53.9997	51.1645	52.9649	50.876	47.9051	48.0673	52.2513	-0.275806	-0.480039	0.131391	0.0013627	Gorasp2	chr2	+	70661576	70712636
Churc1	ENSMUSG00000090258	churchill domain containing 1 [Source:MGI Symbol;Acc:MGI:1923684]	protein_coding	53.1045	43.059	46.4372	48.6184	57.4549	64.5221	66.7103	66.6254	62.2041	63.3968	66.3711	65.6282	47.8048	63.8281	64.4	0.41826	0.292147	0.000309724	0.0123217	Churc1	chr12	+	76765538	76921412
Adrm1	ENSMUSG00000039041	adhesion regulating molecule 1 [Source:MGI Symbol;Acc:MGI:1929289]	protein_coding	49.1706	42.7502	48.2166	50.9487	45.371	46.7609	54.1751	49.9057	48.5017	49.3076	53.1913	54.443	47.7715	49.0532	51.3609	-0.0547595	-0.212751	0.868956	0.278675	Adrm1	chr2	+	180171485	180176286
Wbp2	ENSMUSG00000034341	WW domain binding protein 2 [Source:MGI Symbol;Acc:MGI:104709]	protein_coding	49.0951	44.5191	47.2374	50.1681	36.7377	40.3951	41.9813	41.7256	38.5761	36.6396	40.4903	39.562	47.7549	40.2099	38.817	-0.354614	-0.65707	0.0322765	2.8315e-06	Wbp2	chr11	-	116078573	116086995
Aimp1	ENSMUSG00000028029	aminoacyl tRNA synthetase complex-interacting multifunctional protein 1 [Source:MGI Symbol;Acc:MGI:102774]	protein_coding	44.2978	48.6485	50.9156	47.0909	46.7461	55.5953	64.0612	63.5076	48.6692	46.2405	55.0327	57.3781	47.7382	57.4776	51.8301	0.163896	-0.232653	0.629497	0.365797	Aimp1	chr3	-	132660499	132684370
Cul3	ENSMUSG00000004364	cullin 3 [Source:MGI Symbol;Acc:MGI:1347360]	protein_coding	35.5288	63.0645	47.6509	44.1382	47.3423	37.3235	36.0645	30.4351	31.8455	30.4816	30.0361	31.6189	47.5956	37.7913	30.9955	-0.492186	-1.06153	0.0757636	2.50131e-06	Cul3	chr1	-	80264923	80340480
Gas6	ENSMUSG00000031451	growth arrest specific 6 [Source:MGI Symbol;Acc:MGI:95660]	protein_coding	56.6123	36.5649	46.3724	50.602	62.8935	74.7482	54.0298	59.0846	77.5587	72.2518	65.5056	76.1351	47.5379	62.689	72.8628	0.289254	0.276513	0.0997475	0.0852869	Gas6	chr8	-	13465374	13494490
Ank	ENSMUSG00000022265	progressive ankylosis [Source:MGI Symbol;Acc:MGI:3045421]	protein_coding	58.5672	45.1246	39.9429	45.9413	38.2333	42.642	45.462	41.1639	60.0904	55.7695	63.4393	65.6253	47.394	41.8753	61.2311	-0.304332	-0.0305935	0.14651	0.910396	Ank	chr15	+	27466677	27594909
Rps2	ENSMUSG00000044533	ribosomal protein S2 [Source:MGI Symbol;Acc:MGI:105110]	protein_coding	60.962	44.3735	38.5301	45.5479	48.7364	55.5357	61.292	61.8111	51.6813	64.7027	56.3007	64.839	47.3534	56.8438	59.3809	0.202747	0.00220279	0.472556	0.994892	Rps2	chr17	+	24718116	24721929
Mpst	ENSMUSG00000071711	mercaptopyruvate sulfurtransferase [Source:MGI Symbol;Acc:MGI:2179733]	protein_coding	47.9565	47.6919	49.9991	43.7656	40.2905	36.0639	52.3842	54.2106	34.0101	33.5075	38.3434	29.13	47.3533	45.7373	33.7477	-0.148502	-0.842166	0.699006	0.000135926	Mpst	chr15	+	78406712	78414002
BC023105	ENSMUSG00000063388	cDNA sequence BC023105 [Source:MGI Symbol;Acc:MGI:2384767]	pseudogene	25.2131	101.817	36.7954	25.567	15.1494	6.89824	14.7132	12.9018	2.67264	4.41894	3.161	7.88698	47.3482	12.4156	4.53489	-2.0637	-3.75579	0.00033086	3.89578e-13	BC023105	chr18	+	60441753	60442983
Apoe	ENSMUSG00000002985	apolipoprotein E [Source:MGI Symbol;Acc:MGI:88057]	protein_coding	81.5412	39.5593	26.9745	41.0082	44.6911	55.1681	22.0497	19.1902	32.0237	102.802	40.3624	54.4394	47.2708	35.2747	57.4068	-0.593749	-0.144718	0.357983	0.840559	Apoe	chr7	-	19696109	19699188
Tmem126a	ENSMUSG00000030615	transmembrane protein 126A [Source:MGI Symbol;Acc:MGI:1913521]	protein_coding	35.542	59.2559	47.6368	46.0513	60.6702	41.0165	55.1858	43.8229	41.0569	40.4734	34.398	43.018	47.1215	50.1738	39.7366	-0.0368173	-0.618002	0.948873	0.0159537	Tmem126a	chr7	-	90450700	90457229
Rbm24	ENSMUSG00000038132	RNA binding motif protein 24 [Source:MGI Symbol;Acc:MGI:3610364]	protein_coding	46.762	52.4662	41.7073	47.4987	49.5323	46.728	50.5771	56.6813	46.3323	47.9758	45.4061	49.9311	47.1086	50.8797	47.4113	0.00498302	-0.344499	0.990788	0.0675331	Rbm24	chr13	+	46418300	46431090
Ppp1r14c	ENSMUSG00000040653	protein phosphatase 1, regulatory (inhibitor) subunit 14c [Source:MGI Symbol;Acc:MGI:1923392]	protein_coding	30.2517	54.887	56.5167	46.4469	67.579	54.6614	67.2228	57.7635	30.8414	29.694	20.2685	22.5196	47.0256	61.8067	25.8309	0.262436	-1.23646	0.526075	2.3819e-06	Ppp1r14c	chr10	+	3366057	3464975
Prkar2a	ENSMUSG00000032601	protein kinase, cAMP dependent regulatory, type II alpha [Source:MGI Symbol;Acc:MGI:108025]	protein_coding	40.7971	48.478	48.0745	50.6639	44.6507	35.7868	28.3826	27.9836	35.9422	28.7208	35.8177	37.4052	47.0034	34.2009	34.4715	-0.646364	-0.806397	0.000346234	1.64041e-06	Prkar2a	chr9	+	108689314	108750436
Abcc9	ENSMUSG00000030249	ATP-binding cassette, sub-family C (CFTR/MRP), member 9 [Source:MGI Symbol;Acc:MGI:1352630]	protein_coding	37.6517	51.4107	53.2071	45.5072	41.1958	34.7444	27.8221	26.3104	31.9161	37.3884	36.815	37.4644	46.9442	32.5182	35.896	-0.630602	-0.738214	0.00167637	7.4026e-05	Abcc9	chr6	-	142587862	142702315
Aip	ENSMUSG00000024847	aryl-hydrocarbon receptor-interacting protein [Source:MGI Symbol;Acc:MGI:109622]	protein_coding	45.7196	43.2327	49.586	49.153	42.5522	46.7297	50.0149	50.6906	43.9823	41.4943	44.3686	40.8477	46.9228	47.4969	42.6732	-0.0728393	-0.474194	0.804455	0.00253249	Aip	chr19	-	4114446	4125858
Map1lc3b	ENSMUSG00000031812	microtubule-associated protein 1 light chain 3 beta [Source:MGI Symbol;Acc:MGI:1914693]	protein_coding	48.3332	42.6485	49.2193	47.3245	32.8199	29.1882	32.2245	33.1406	29.6349	30.4443	35.3204	34.0632	46.8814	31.8433	32.3657	-0.56045	-0.771745	8.26948e-05	5.32008e-09	Map1lc3b	chr8	+	121590361	121598760
Prss23	ENSMUSG00000039405	protease, serine 23 [Source:MGI Symbol;Acc:MGI:1923703]	protein_coding	42.4161	55.1097	42.5067	47.173	56.1371	49.7234	54.2417	44.9282	40.8589	44.0832	38.7958	44.4375	46.8014	51.2576	42.0438	-0.123329	-0.619905	0.704089	0.00102631	Prss23	chr7	-	89507783	89527187
Tmem256	ENSMUSG00000070394	transmembrane protein 256 [Source:MGI Symbol;Acc:MGI:1916436]	protein_coding	53.4423	40.0193	46.9711	46.1691	42.0931	45.0385	54.9259	59.9515	51.6504	49.9661	46.0323	52.6766	46.6504	50.5023	50.0813	0.0756176	-0.173001	0.87057	0.572313	Tmem256	chr11	+	69838514	69839618
Ppp2r1a	ENSMUSG00000007564	protein phosphatase 2, regulatory subunit A, alpha [Source:MGI Symbol;Acc:MGI:1926334]	protein_coding	50.1532	43.7032	46.0477	46.6834	49.3648	54.6583	48.1367	46.153	58.9521	61.1325	59.5129	60.2313	46.6469	49.5782	59.9572	-0.0221851	0.00545589	0.896171	0.968586	Ppp2r1a	chr17	+	20945311	20965916
Psme4	ENSMUSG00000040850	proteasome (prosome, macropain) activator subunit 4 [Source:MGI Symbol;Acc:MGI:2143994]	protein_coding	37.0241	59.7905	54.3891	35.103	56.2904	37.3612	41.849	37.4	26.7212	30.5933	31.976	32.5237	46.5767	43.2251	30.4536	-0.250368	-0.9823	0.508897	7.09524e-05	Psme4	chr11	+	30771726	30880361
Egfl7	ENSMUSG00000026921	EGF-like domain 7 [Source:MGI Symbol;Acc:MGI:2449923]	protein_coding	75.9208	39.6599	36.6507	34.0232	40.3951	45.9271	43.1885	46.0319	52.8317	84.2274	56.5616	42.7086	46.5636	43.8856	59.0823	-0.188666	0.0529904	0.689932	0.905064	Egfl7	chr2	+	26580014	26636497
Coa5	ENSMUSG00000026112	cytochrome C oxidase assembly factor 5 [Source:MGI Symbol;Acc:MGI:1923428]	protein_coding	46.0563	50.3503	47.9286	41.8464	77.9141	70.6236	59.3895	51.4115	56.857	58.7884	44.9781	45.655	46.5454	64.8347	51.5696	0.349527	-0.210592	0.0402461	0.22519	Coa5	chr1	-	37417084	37430103
Srsf2	ENSMUSG00000034120	serine/arginine-rich splicing factor 2 [Source:MGI Symbol;Acc:MGI:98284]	protein_coding	57.3174	45.6558	40.8755	42.315	45.9539	47.7794	50.1281	49.2428	57.7783	60.3703	63.1768	58.0256	46.5409	48.2761	59.8378	-0.0284318	0.0124149	0.922514	0.955445	Srsf2	chr11	-	116849901	116853094
Gm8116	ENSMUSG00000059422	predicted gene 8116 [Source:MGI Symbol;Acc:MGI:3648797]	processed_pseudogene	51.0044	52.4581	44.8622	37.8274	62.3853	50.6317	45.6676	45.1395	48.9426	44.6373	40.0924	31.0575	46.538	50.956	41.1824	0.0120143	-0.530858	0.977498	0.00319453	Gm8116	chr9	-	78820638	78821838
Tmbim4	ENSMUSG00000020225	transmembrane BAX inhibitor motif containing 4 [Source:MGI Symbol;Acc:MGI:1915462]	protein_coding	40.6864	49.5154	49.6896	45.9835	51.2914	50.4441	64.8798	59.0163	49.6195	48.0001	51.5257	65.2784	46.4687	56.4079	53.6059	0.14765	-0.148513	0.698167	0.62288	Tmbim4	chr10	+	120201590	120224917
Msrb3	ENSMUSG00000051236	methionine sulfoxide reductase B3 [Source:MGI Symbol;Acc:MGI:2443538]	protein_coding	37.4942	57.272	42.2687	48.8078	25.2973	24.7664	27.3919	27.3925	25.1497	21.0979	25.0176	20.7446	46.4607	26.212	23.0024	-0.93501	-1.37226	2.1053e-05	1.86847e-11	Msrb3	chr10	-	120781096	120899101
Minos1	ENSMUSG00000050608	mitochondrial inner membrane organizing system 1 [Source:MGI Symbol;Acc:MGI:1913628]	protein_coding	54.8719	42.7288	40.0279	48.1746	57.3641	56.0267	70.3584	65.4302	62.29	60.4807	57.3388	67.2652	46.4508	62.2948	61.8437	0.480435	0.248998	0.00240415	0.137971	Minos1	chr4	-	139101814	139131113
Rpl22	ENSMUSG00000028936	ribosomal protein L22 [Source:MGI Symbol;Acc:MGI:99262]	protein_coding	50.0724	46.0492	46.1655	43.2891	40.0973	41.1697	50.8846	43.4306	43.2619	44.8488	42.6157	51.6279	46.3941	43.8955	45.5886	-0.183431	-0.378451	0.442926	0.0302686	Rpl22	chr4	+	152325742	152334071
Rac1	ENSMUSG00000001847	RAS-related C3 botulinum substrate 1 [Source:MGI Symbol;Acc:MGI:97845]	protein_coding	58.3606	46.0176	40.4992	40.5077	40.2114	38.0855	38.4619	35.6417	42.5292	51.3275	40.7294	45.3071	46.3462	38.1001	44.9733	-0.262907	-0.369421	0.106857	0.00783473	Rac1	chr5	-	143503634	143528036
Ppp3cb	ENSMUSG00000021816	protein phosphatase 3, catalytic subunit, beta isoform [Source:MGI Symbol;Acc:MGI:107163]	protein_coding	21.7616	75.7589	32.109	55.7256	49.3421	20.2456	19.4431	16.3088	19.1157	32.8123	35.8398	33.8302	46.3388	26.3349	30.3995	-1.03791	-1.03707	0.074674	0.0506823	Ppp3cb	chr14	-	20499364	20546573
Rfwd2	ENSMUSG00000040782	ring finger and WD repeat domain 2 [Source:MGI Symbol;Acc:MGI:1347046]	protein_coding	44.4554	50.3252	40.3113	50.2341	49.6242	34.0479	40.4518	43.7798	37.9897	36.4313	40.6392	41.1838	46.3315	41.9759	39.061	-0.253677	-0.850572	0.41092	5.91065e-05	Rfwd2	chr1	+	159232320	159347640
Eef1b2	ENSMUSG00000025967	eukaryotic translation elongation factor 1 beta 2 [Source:MGI Symbol;Acc:MGI:1929520]	protein_coding	47.1451	43.5979	46.5693	47.8982	56.4593	63.4896	67.6841	63.982	63.0097	59.411	62.4335	62.8902	46.3026	62.9038	61.9361	0.362637	0.0869392	0.0222395	0.655481	Eef1b2	chr1	+	63176825	63180486
Mamdc4	ENSMUSG00000026941	MAM domain containing 4 [Source:MGI Symbol;Acc:MGI:2685841]	protein_coding	50.5179	43.8643	43.9788	46.8234	46.4632	50.5954	61.5663	61.4365	59.1524	55.0407	50.6235	48.1286	46.2961	55.0154	53.2363	0.133213	-0.147795	0.645288	0.517824	Mamdc4	chr2	-	25563115	25575224
Alkbh5	ENSMUSG00000042650	alkB homolog 5, RNA demethylase [Source:MGI Symbol;Acc:MGI:2144489]	protein_coding	40.97	51.9345	47.3145	44.679	33.5147	28.7993	29.8324	29.083	28.6807	26.9725	32.6439	31.199	46.2245	30.3073	29.874	-0.729177	-0.985352	1.81222e-05	6.26307e-10	Alkbh5	chr11	+	60536381	60558512
Pdcd5-ps	ENSMUSG00000102824	programmed cell death 5, pseudogene [Source:MGI Symbol;Acc:MGI:3782009]	processed_pseudogene	43.9942	42.1819	48.4054	49.9607	43.0233	45.9467	62.1171	61.5147	43.4897	48.2023	44.5548	58.0812	46.1356	53.1504	48.582	0.109801	-0.275382	0.809941	0.348709	Pdcd5-ps	chr1	-	189277443	189277823
Ube2m	ENSMUSG00000005575	ubiquitin-conjugating enzyme E2M [Source:MGI Symbol;Acc:MGI:108278]	protein_coding	54.8698	47.3157	38.041	44.3005	44.0922	49.6297	53.6368	51.4739	58.2719	46.5358	45.552	52.7019	46.1318	49.7082	50.7654	0.104815	-0.286401	0.789388	0.24886	Ube2m	chr7	-	13035120	13038275
Ube2r2	ENSMUSG00000036241	ubiquitin-conjugating enzyme E2R 2 [Source:MGI Symbol;Acc:MGI:1914865]	protein_coding	40.9469	42.3561	44.2646	56.8291	32.1068	38.2455	32.4117	32.6055	29.4813	27.6844	31.467	28.9681	46.0992	33.8424	29.4002	-0.563283	-1.01689	0.00365946	2.38623e-09	Ube2r2	chr4	+	41135743	41193380
Hnrnpk	ENSMUSG00000021546	heterogeneous nuclear ribonucleoprotein K [Source:MGI Symbol;Acc:MGI:99894]	protein_coding	53.2217	45.5668	44.208	41.243	43.5764	55.1346	41.7849	40.8411	54.6667	61.1141	51.0937	60.7622	46.0599	45.3343	56.9092	-0.16082	-0.0237336	0.409237	0.914513	Hnrnpk	chr13	-	58391142	58403343
Yipf7	ENSMUSG00000029158	Yip1 domain family, member 7 [Source:MGI Symbol;Acc:MGI:1922831]	protein_coding	49.1489	50.8721	39.8109	44.2516	68.8111	75.7561	75.8259	63.5034	66.5729	61.2586	65.3039	78.3545	46.0209	70.9741	67.8725	0.516872	0.210669	0.00300796	0.278675	Yipf7	chr5	-	69516671	69542648
Pdk4	ENSMUSG00000019577	pyruvate dehydrogenase kinase, isoenzyme 4 [Source:MGI Symbol;Acc:MGI:1351481]	protein_coding	112.252	28.2467	7.79337	35.4755	92.3433	94.0323	45.035	30.9681	81.0601	48.1671	270.043	60.0551	45.942	65.5947	114.831	0.417915	1.03356	0.816486	0.371086	Pdk4	chr6	-	5483351	5496309
Zfand3	ENSMUSG00000044477	zinc finger, AN1-type domain 3 [Source:MGI Symbol;Acc:MGI:1096572]	protein_coding	46.207	44.8476	46.1185	46.0652	27.5886	28.3774	34.4565	35.1705	30.7659	30.5439	32.0788	30.1362	45.8096	31.3983	30.8812	-0.642461	-0.920157	0.000397843	3.1884e-08	Zfand3	chr17	+	30005087	30210019
Dym	ENSMUSG00000035765	dymeclin [Source:MGI Symbol;Acc:MGI:1918480]	protein_coding	44.711	45.601	47.1235	45.6512	30.5603	29.1444	35.6629	32.961	28.1438	26.2221	36.4227	37.1709	45.7717	32.0822	31.9899	-0.616542	-0.862738	0.00583294	1.72538e-05	Dym	chr18	+	75018772	75286966
Hnrnpab	ENSMUSG00000020358	heterogeneous nuclear ribonucleoprotein A/B [Source:MGI Symbol;Acc:MGI:1330294]	protein_coding	45.9097	46.6027	44.4157	45.7224	42.6568	47.7198	42.1473	39.6315	42.3301	41.309	37.0176	37.6975	45.6627	43.0388	39.5885	-0.158946	-0.524429	0.253675	2.20453e-07	Hnrnpab	chr11	-	51600100	51606847
Tspan8	ENSMUSG00000034127	tetraspanin 8 [Source:MGI Symbol;Acc:MGI:2384918]	protein_coding	23.4473	54.8946	53.4047	50.8391	38.8061	28.5812	32.4722	33.4985	25.7152	24.1843	40.1434	31.8063	45.6464	33.3395	30.4623	-0.593199	-0.955891	0.156424	0.00549755	Tspan8	chr10	+	115817284	115849893
Nutf2	ENSMUSG00000008450	nuclear transport factor 2 [Source:MGI Symbol;Acc:MGI:1915301]	protein_coding	40.9824	58.4245	55.2246	27.7335	68.5363	61.4533	42.1261	77.6315	69.5036	63.6083	54.4221	46.5784	45.5913	62.4368	58.5281	0.446891	0.016936	0.448199	0.981614	Nutf2	chr8	+	105860580	105879330
Tns1	ENSMUSG00000055322	tensin 1 [Source:MGI Symbol;Acc:MGI:104552]	protein_coding	60.5908	32.8501	48.8641	39.8751	40.9105	25.5039	19.6006	34.5121	58.364	61.0804	80.2935	69.9777	45.545	30.1318	67.4289	-0.701542	0.193282	0.109797	0.706245	Tns1	chr1	-	73910231	74124449
Vamp5	ENSMUSG00000073002	vesicle-associated membrane protein 5 [Source:MGI Symbol;Acc:MGI:1858622]	protein_coding	61.8713	43.9166	42.8751	33.4215	43.9497	36.3502	43.9163	56.7613	50.6777	53.2951	56.8293	54.8501	45.5211	45.2444	53.913	-0.195112	-0.221153	0.662902	0.528155	Vamp5	chr6	-	72368794	72380468
Rbbp7	ENSMUSG00000031353	retinoblastoma binding protein 7, chromatin remodeling factor [Source:MGI Symbol;Acc:MGI:1194910]	protein_coding	48.4657	41.1365	47.8962	44.5688	42.176	41.2516	38.069	38.3296	42.1426	44.7333	43.7083	42.2829	45.5168	39.9565	43.2168	-0.25649	-0.441899	0.00909167	2.70482e-07	Rbbp7	chrX	+	162760402	162779092
Ddx39b	ENSMUSG00000019432	DEAD (Asp-Glu-Ala-Asp) box polypeptide 39B [Source:MGI Symbol;Acc:MGI:99240]	protein_coding	45.4693	42.6168	49.2546	44.4244	42.7669	50.4198	49.6148	42.907	49.1839	52.951	55.5734	57.9877	45.4413	46.4271	53.924	-0.0242397	-0.0681229	0.940223	0.737689	Ddx39b	chr17	+	35241746	35253707
Mllt11	ENSMUSG00000053192	myeloid/lymphoid or mixed-lineage leukemia; translocated to, 11 [Source:MGI Symbol;Acc:MGI:1929671]	protein_coding	36.9425	56.9479	43.2668	44.5062	55.9901	59.6634	51.7727	51.5543	41.1066	42.5041	50.264	54.1467	45.4158	54.7451	47.0053	0.137457	-0.31987	0.709307	0.193496	Mllt11	chr3	-	95219135	95232171
Map2k3	ENSMUSG00000018932	mitogen-activated protein kinase kinase 3 [Source:MGI Symbol;Acc:MGI:1346868]	protein_coding	47.3085	41.5495	51.0674	41.5893	63.6488	50.8386	61.1077	61.4681	77.6665	78.4737	90.8177	94.3452	45.3787	59.2658	85.3258	0.300107	0.576255	0.159309	0.000736103	Map2k3	chr11	+	60932033	60952811
Glrx5	ENSMUSG00000021102	glutaredoxin 5 [Source:MGI Symbol;Acc:MGI:1920296]	protein_coding	60.1708	41.4498	40.7876	38.6914	62.6789	72.6886	83.8689	83.4317	76.4043	77.3066	68.0695	71.8028	45.2749	75.667	73.3958	0.659241	0.360757	0.00102122	0.0878427	Glrx5	chr12	+	105032689	105040910
Emc4	ENSMUSG00000027131	ER membrane protein complex subunit 4 [Source:MGI Symbol;Acc:MGI:1915282]	protein_coding	41.9427	44.6601	47.3554	47.1237	46.4709	48.0513	49.2671	47.291	45.2276	45.1303	43.048	48.3841	45.2705	47.7701	45.4475	-0.0391216	-0.349817	0.898806	0.0210195	Emc4	chr2	-	112363011	112368027
Pigp	ENSMUSG00000022940	phosphatidylinositol glycan anchor biosynthesis, class P [Source:MGI Symbol;Acc:MGI:1860433]	protein_coding	44.279	42.7699	36.2218	57.6758	33.3841	30.9256	32.2379	35.944	22.5078	23.2348	27.2107	39.955	45.2366	33.1229	28.2271	-0.543106	-1.00218	0.0964063	0.000188312	Pigp	chr16	-	94358763	94371015
Tmem59	ENSMUSG00000028618	transmembrane protein 59 [Source:MGI Symbol;Acc:MGI:1929278]	protein_coding	45.3775	42.3888	48.7675	44.2478	43.2937	51.4222	39.3383	41.8704	58.1767	63.5676	65.1228	47.4323	45.1954	43.9811	58.5748	-0.130017	-0.0971767	0.245848	0.353923	Tmem59	chr4	+	107178399	107200996
Smim10l1	ENSMUSG00000072704	small integral membrane protein 10 like 1 [Source:MGI Symbol;Acc:MGI:1914379]	protein_coding	44.1467	55.8089	39.4798	41.2846	42.7075	35.2503	43.034	38.3863	30.872	30.6579	32.4963	34.4947	45.18	39.8445	32.1302	-0.310131	-0.887659	0.214836	2.10652e-06	Smim10l1	chr6	+	133104909	133112301
Gm20498	ENSMUSG00000021139	predicted gene 20498 [Source:MGI Symbol;Acc:MGI:5141963]	protein_coding	48.3419	38.9192	54.364	39.0528	44.808	54.4561	61.7176	53.9012	33.1799	37.7921	39.3409	42.9017	45.1695	53.7207	38.3037	-0.0391016	-0.598651	0.899258	2.18482e-05	Gm20498	chr12	-	81358860	81532911
Ndufa11	ENSMUSG00000002379	NADH dehydrogenase (ubiquinone) 1 alpha subcomplex 11 [Source:MGI Symbol;Acc:MGI:1917125]	protein_coding	55.5416	35.8267	42.4224	46.6701	46.6092	51.8565	58.5447	58.8005	54.4243	54.5289	52.3468	52.9373	45.1152	53.9527	53.5593	0.170652	-0.091652	0.521584	0.713608	Ndufa11	chr17	+	56717762	56724248
Mff	ENSMUSG00000026150	mitochondrial fission factor [Source:MGI Symbol;Acc:MGI:1922984]	protein_coding	40.5728	42.5513	39.618	57.5919	59.188	58.0461	42.2675	52.3267	49.4524	53.1208	46.9463	53.2826	45.0835	52.9571	50.7006	0.0155949	-0.227088	0.965431	0.192629	Mff	chr1	+	82724890	82752394
Eif4ebp2	ENSMUSG00000020091	eukaryotic translation initiation factor 4E binding protein 2 [Source:MGI Symbol;Acc:MGI:109198]	protein_coding	44.6581	47.3273	44.164	43.7469	25.9662	25.2063	15.4112	16.9963	28.2098	31.7697	29.4482	30.0378	44.9741	20.895	29.8664	-1.24219	-0.944215	8.81648e-17	4.18857e-10	Eif4ebp2	chr10	-	61432497	61452669
RP23-269H21.1	NA	NA	NA	52.0035	39.9338	47.535	40.071	55.1609	43.0315	95.4842	52.3564	51.9352	53.794	43.6817	47.7804	44.8858	61.5083	49.2978	0.457612	-0.155462	0.254812	0.722397	RP23-269H21.1	chr10	+	45875291	45876086
Hspa5	ENSMUSG00000026864	heat shock protein 5 [Source:MGI Symbol;Acc:MGI:95835]	protein_coding	50.9132	52.487	34.8601	40.9997	86.0275	90.5471	84.7305	64.3998	97.0846	108.572	112.283	72.7225	44.815	81.4262	97.6654	0.719955	0.741037	0.000227363	6.97515e-05	Hspa5	chr2	+	34771970	34777547
Gm4332	ENSMUSG00000106037	predicted gene 4332 [Source:MGI Symbol;Acc:MGI:3782515]	processed_pseudogene	48.7055	41.8807	43.7049	44.8972	49.0421	66.1767	66.7807	70.0568	59.3167	56.9138	66.5287	65.654	44.7971	63.0141	62.1033	0.395366	0.126845	0.0810255	0.624264	Gm4332	chr3	+	119709516	119709861
Mief2	ENSMUSG00000018599	mitochondrial elongation factor 2 [Source:MGI Symbol;Acc:MGI:2144199]	protein_coding	59.1557	38.0568	41.6401	40.2405	57.1903	69.9005	70.2791	72.1942	74.624	72.6071	71.2144	66.4032	44.7733	67.391	71.2122	0.513495	0.330398	0.00602531	0.0816558	Mief2	chr11	+	60728398	60732951
Ppp2r3a	ENSMUSG00000043154	protein phosphatase 2, regulatory subunit B, alpha [Source:MGI Symbol;Acc:MGI:2442104]	protein_coding	42.898	50.383	42.0959	43.6048	64.2884	57.3353	50.2297	47.4494	50.5665	46.7056	53.3172	46.7716	44.7454	54.8257	49.3402	0.169351	-0.251922	0.387463	0.103161	Ppp2r3a	chr9	-	101105084	101251795
Cd81	ENSMUSG00000037706	CD81 antigen [Source:MGI Symbol;Acc:MGI:1096398]	protein_coding	54.915	39.3744	39.9499	44.7411	58.0846	65.1762	49.3975	53.334	78.7108	88.5984	77.6633	62.3284	44.7451	56.4981	76.8252	0.256863	0.415671	0.0365328	7.98557e-05	Cd81	chr7	+	143052739	143067934
Clic5	ENSMUSG00000023959	chloride intracellular channel 5 [Source:MGI Symbol;Acc:MGI:1917912]	protein_coding	42.6666	51.6468	42.5412	41.9759	49.626	49.9314	38.916	41.7097	50.5597	42.8661	51.2121	59.2707	44.7076	45.0458	50.9771	-0.115451	-0.160732	0.704691	0.478311	Clic5	chr17	+	44188572	44280168
Tpi-rs11	ENSMUSG00000106755	triosephosphate isomerase related sequence 11 [Source:MGI Symbol;Acc:MGI:98799]	processed_pseudogene	42.043	44.0695	43.8777	48.5959	45.1567	90.3037	88.5192	85.145	73.7369	71.0354	41.8238	41.7168	44.6466	77.2811	57.0782	0.689816	-0.0114256	0.0554388	0.984277	Tpi-rs11	chr6	-	127183409	127183718
Rhoa	ENSMUSG00000007815	ras homolog family member A [Source:MGI Symbol;Acc:MGI:1096342]	protein_coding	49.1503	46.063	41.4589	41.8083	58.2165	65.7607	46.3664	45.7632	66.3659	69.6277	59.1432	62.1124	44.6201	54.0267	64.3123	0.154722	0.191201	0.262074	0.0985402	Rhoa	chr9	+	108306129	108337934
Bpgm	ENSMUSG00000038871	2,3-bisphosphoglycerate mutase [Source:MGI Symbol;Acc:MGI:1098242]	protein_coding	37.6975	43.6267	43.248	53.6898	39.409	43.8054	36.6228	37.4373	36.3205	36.3993	34.2178	33.7168	44.5655	39.3186	35.1636	-0.305706	-0.703245	0.129669	1.07507e-05	Bpgm	chr6	+	34476207	34505613
Gm3375	ENSMUSG00000107470	predicted gene 3375 [Source:MGI Symbol;Acc:MGI:3781553]	processed_pseudogene	46.3498	42.9052	46.3928	42.3556	53.1015	57.8884	63.6996	59.3378	50.1148	53.7436	50.7819	56.5677	44.5008	58.5068	52.802	0.29202	-0.101339	0.0994809	0.610968	Gm3375	chr7	+	3181093	3181888
2410015M20Rik	ENSMUSG00000049760	RIKEN cDNA 2410015M20 gene [Source:MGI Symbol;Acc:MGI:2442174]	protein_coding	59.3327	35.6457	40.6614	42.3049	58.8105	67.3514	69.8803	69.4056	76.5469	75.7745	67.1491	71.282	44.4862	66.3619	72.6881	0.490365	0.373801	0.00750385	0.0378734	2410015M20Rik	chr17	-	56607452	56609771
Eri3	ENSMUSG00000033423	exoribonuclease 3 [Source:MGI Symbol;Acc:MGI:2153887]	protein_coding	47.6962	41.4848	41.3019	47.3414	37.1613	42.0627	44.0734	46.6017	38.1196	36.3798	41.9706	40.9824	44.4561	42.4748	39.3631	-0.165546	-0.553486	0.549041	0.00223436	Eri3	chr4	+	117550365	117674297
Gstp-ps	ENSMUSG00000103653	glutathione S-transferase, pi, pseudogene [Source:MGI Symbol;Acc:MGI:3782108]	processed_pseudogene	48.9676	43.035	46.0129	39.7159	35.4315	36.8313	50.3755	48.3396	35.9147	31.2983	46.2248	36.0491	44.4329	42.7445	37.3717	-0.143508	-0.592567	0.72212	0.0136459	Gstp-ps	chr1	-	192073820	192074450
Mia2	NA	NA	NA	34.3768	43.8032	52.8407	46.4373	48.2589	46.4272	37.446	43.9315	43.2978	34.8312	45.637	43.8746	44.3645	44.0159	41.9101	0.0194512	-0.282935	0.956571	0.0857889	Mia2	chr12	+	59129720	59191583
1700021F05Rik	ENSMUSG00000019797	RIKEN cDNA 1700021F05 gene [Source:MGI Symbol;Acc:MGI:1915101]	protein_coding	57.5291	45.705	37.2703	36.6838	55.2928	58.2767	71.0905	65.9745	78.7673	73.9774	62.0199	66.0607	44.297	62.6586	70.2063	0.402216	0.319482	0.0864198	0.15214	1700021F05Rik	chr10	-	43525133	43540994
2700060E02Rik	ENSMUSG00000021807	RIKEN cDNA 2700060E02 gene [Source:MGI Symbol;Acc:MGI:1915295]	protein_coding	39.5299	45.3142	46.0332	46.1943	45.4151	45.434	54.2469	50.5671	37.8144	39.755	43.3553	45.5257	44.2679	48.9158	41.6126	0.0355128	-0.443729	0.933755	0.0257207	2700060E02Rik	chr14	-	19811402	19823823
1110002E22Rik	ENSMUSG00000090066	RIKEN cDNA 1110002E22 gene [Source:MGI Symbol;Acc:MGI:1915066]	protein_coding	33.8021	58.5982	49.9066	34.6516	74.221	43.7643	53.1722	55.5988	54.7879	51.7368	44.2984	50.3937	44.2396	56.6891	50.3042	0.193804	-0.270652	0.668327	0.425035	1110002E22Rik	chr3	+	138065052	138081506
Gm10155	ENSMUSG00000066180	predicted gene 10155 [Source:MGI Symbol;Acc:MGI:3642914]	processed_pseudogene	48.4316	29.522	44.9357	53.6735	26.3846	63.6849	61.1516	63.3003	57.7964	43.461	40.1785	39.7244	44.1407	53.6304	45.2901	0.195038	-0.3097	0.743905	0.473165	Gm10155	chr7	-	126299434	126299916
Coa3	ENSMUSG00000017188	cytochrome C oxidase assembly factor 3 [Source:MGI Symbol;Acc:MGI:1098757]	protein_coding	51.05	41.2965	41.1755	42.8729	55.3969	65.8244	70.2033	68.1119	64.0906	62.7617	60.4238	65.2683	44.0987	64.8841	63.1361	0.46126	0.174216	0.00576462	0.357627	Coa3	chr11	-	101277968	101279114
Fez2	ENSMUSG00000056121	fasciculation and elongation protein zeta 2 (zygin II) [Source:MGI Symbol;Acc:MGI:2675856]	protein_coding	43.4795	52.7079	41.1495	39.0403	38.2209	37.7399	51.4101	47.243	33.2698	35.781	34.1297	37.5658	44.0943	43.6535	35.1866	-0.109704	-0.677738	0.785064	0.00198329	Fez2	chr17	-	78377885	78418131
Eif3m	ENSMUSG00000027170	eukaryotic translation initiation factor 3, subunit M [Source:MGI Symbol;Acc:MGI:1351744]	protein_coding	41.4544	51.9783	42.2642	40.4602	54.0419	55.7893	55.2931	46.2277	43.4434	45.4333	43.1165	44.7523	44.0393	52.838	44.1864	0.141568	-0.357107	0.545765	0.0264391	Eif3m	chr2	-	104999656	105017080
Smoc2	ENSMUSG00000023886	SPARC related modular calcium binding 2 [Source:MGI Symbol;Acc:MGI:1929881]	protein_coding	34.7268	44.3667	44.9431	51.821	37.4005	38.5629	19.9033	22.118	36.2896	39.7339	28.2337	21.5086	43.9644	29.4962	31.4415	-0.73027	-0.857758	0.0160231	0.00185577	Smoc2	chr17	+	14279506	14404790
Chrac1	ENSMUSG00000068391	chromatin accessibility complex 1 [Source:MGI Symbol;Acc:MGI:2135796]	protein_coding	51.3975	42.167	42.6975	39.5741	42.583	56.2218	60.6299	49.7873	52.7635	51.3535	54.7049	47.2847	43.959	52.3055	51.5267	0.149453	-0.122641	0.557745	0.575302	Chrac1	chr15	+	73090392	73097554
Atp5k-ps2	ENSMUSG00000081700	ATP synthase, H+ transporting, mitochondrial F1F0 complex, subunit E, pseudogene 2 [Source:MGI Symbol;Acc:MGI:107356]	processed_pseudogene	57.9282	31.346	41.3611	44.8402	51.7343	57.0488	70.9957	87.5681	108.084	77.5479	78.6667	79.4926	43.8689	66.8367	85.9477	0.538007	0.63697	0.106421	0.0291012	Atp5k-ps2	chr2	-	173984482	173984691
Rgs5	ENSMUSG00000026678	regulator of G-protein signaling 5 [Source:MGI Symbol;Acc:MGI:1098434]	protein_coding	57.4202	43.3878	39.744	34.7954	52.3492	48.2351	28.2291	30.1607	70.6034	87.2493	61.8515	55.0841	43.8369	39.7435	68.6971	-0.276648	0.312778	0.363009	0.219713	Rgs5	chr1	+	169655501	169695813
Rps10-ps2	ENSMUSG00000099764	ribosomal protein S10, pseudogene 2 [Source:MGI Symbol;Acc:MGI:3645627]	processed_pseudogene	45.6486	36.2453	44.0104	49.4408	45.3255	51.2484	47.4561	49.3485	52.275	50.3241	48.1633	46.9094	43.8363	48.3446	49.418	0.0341531	-0.17651	0.913829	0.300515	Rps10-ps2	chr16	-	20822145	20822640
Aldh6a1	ENSMUSG00000021238	aldehyde dehydrogenase family 6, subfamily A1 [Source:MGI Symbol;Acc:MGI:1915077]	protein_coding	46.4429	47.3725	43.9382	37.5023	38.3382	27.139	26.5251	23.503	33.9366	36.9627	46.9991	43.8189	43.814	28.8763	40.4293	-0.724474	-0.461108	0.000239081	0.0222619	Aldh6a1	chr12	-	84430723	84450950
Rab5b	ENSMUSG00000000711	RAB5B, member RAS oncogene family [Source:MGI Symbol;Acc:MGI:105938]	protein_coding	41.2551	43.8173	43.6402	46.3698	42.7833	40.5001	37.8459	36.0316	42.7869	41.575	47.8749	40.4949	43.7706	39.2902	43.1829	-0.276567	-0.374688	0.0604484	0.00341205	Rab5b	chr10	-	128677193	128696268
Mars	ENSMUSG00000040354	methionine-tRNA synthetase [Source:MGI Symbol;Acc:MGI:1345633]	protein_coding	39.7358	44.7286	44.0839	46.518	32.6408	33.3087	35.7073	30.9924	33.9988	32.7645	37.1403	39.1506	43.7666	33.1623	35.7635	-0.541816	-0.548384	0.000430201	0.000185992	Mars	chr10	-	127296221	127311786
Mettl22	ENSMUSG00000039345	methyltransferase like 22 [Source:MGI Symbol;Acc:MGI:2384301]	protein_coding	41.7623	39.9684	43.714	49.4903	33.8533	38.8569	40.369	39.9042	34.1471	30.2283	34.595	34.2069	43.7338	38.2458	33.2943	-0.339181	-0.760339	0.116715	1.05054e-05	Mettl22	chr16	+	8470788	8490684
Tsnax	ENSMUSG00000056820	translin-associated factor X [Source:MGI Symbol;Acc:MGI:1855672]	protein_coding	43.5389	45.6933	44.8114	40.8287	40.5856	38.3828	37.6347	36.4458	38.2472	39.1902	40.1122	37.3679	43.7181	38.2622	38.7294	-0.308057	-0.530341	0.0083917	2.15253e-07	Tsnax	chr8	+	125012997	125034192
Gm10443	ENSMUSG00000072940	predicted pseudogene 10443 [Source:MGI Symbol;Acc:MGI:3704272]	processed_pseudogene	48.8829	38.1625	44.0915	43.672	53.7183	62.2855	68.4402	65.591	57.0749	66.6419	57.5782	71.1059	43.7022	62.5087	63.1002	0.419142	0.186132	0.0399712	0.401468	Gm10443	chr6	+	86334031	86334240
Aamp	ENSMUSG00000006299	angio-associated migratory protein [Source:MGI Symbol;Acc:MGI:107809]	protein_coding	46.0658	40.323	44.7802	43.4832	40.5104	42.7689	46.6235	48.4626	42.065	44.0411	41.0477	40.7754	43.6631	44.5914	41.9823	-0.0497547	-0.387702	0.856513	0.00614858	Aamp	chr1	-	74279840	74284738
2310002L09Rik	ENSMUSG00000028396	RIKEN cDNA 2310002L09 gene [Source:MGI Symbol;Acc:MGI:1916780]	protein_coding	43.1868	44.6711	43.1704	43.556	57.4912	61.4147	82.5452	64.5089	69.3894	60.8315	74.558	116.389	43.6461	66.49	80.292	0.391155	0.332979	0.285102	0.314052	2310002L09Rik	chr4	-	73939371	73950846
Cav3	ENSMUSG00000062694	caveolin 3 [Source:MGI Symbol;Acc:MGI:107570]	protein_coding	48.3134	41.7657	44.5793	39.7687	59.854	69.2278	72.6195	79.528	91.3548	85.8785	67.2525	86.6891	43.6068	70.3073	82.7937	0.594562	0.578861	0.00213424	0.00162997	Cav3	chr6	+	112459505	112472872
Vim	ENSMUSG00000026728	vimentin [Source:MGI Symbol;Acc:MGI:98932]	protein_coding	44.8971	40.0698	45.0313	44.3258	67.1072	91.1413	38.6795	29.8359	113.946	137.781	100.555	92.6729	43.581	56.691	111.239	0.199436	0.983323	0.6755	0.000486077	Vim	chr2	+	13573927	13582826
Ankrd9	ENSMUSG00000037904	ankyrin repeat domain 9 [Source:MGI Symbol;Acc:MGI:1921501]	protein_coding	32.8444	31.1164	56.146	54.0399	34.7918	34.8855	46.7175	52.8573	40.953	30.0142	37.2147	49.3828	43.5367	42.313	39.3912	-0.20211	-0.556677	0.717167	0.119473	Ankrd9	chr12	-	110975353	110979040
Nctc1	ENSMUSG00000087090	non-coding transcript 1 [Source:MGI Symbol;Acc:MGI:1306816]	processed_transcript	39.5263	42.466	46.896	45.2108	40.4766	39.8574	50.2054	51.5659	32.6989	35.8115	33.6043	33.8393	43.5248	45.5263	33.9885	-0.0697534	-0.743923	0.854756	7.229e-05	Nctc1	chr7	-	142544609	142558596
Adsl	ENSMUSG00000022407	adenylosuccinate lyase [Source:MGI Symbol;Acc:MGI:103202]	protein_coding	46.8307	45.1174	49.2415	32.5369	30.8409	30.6519	28.4613	34.4374	36.4618	35.9479	35.3377	33.6625	43.4316	31.0979	35.3525	-0.452894	-0.594364	0.0014837	5.40833e-06	Adsl	chr15	+	80948490	80970947
Pcmt1	ENSMUSG00000019795	protein-L-isoaspartate (D-aspartate) O-methyltransferase 1 [Source:MGI Symbol;Acc:MGI:97502]	protein_coding	40.0355	50.1021	41.5098	41.8226	48.8758	51.142	38.3014	43.3866	39.4938	33.9332	38.1828	38.2273	43.3675	45.4265	37.4593	-0.178774	-0.721852	0.45739	5.63089e-06	Pcmt1	chr10	-	7629373	7681136
Ubxn2a	ENSMUSG00000020634	UBX domain protein 2A [Source:MGI Symbol;Acc:MGI:2442310]	protein_coding	35.1683	47.1582	48.7163	41.7529	25.7257	19.5072	18.3317	18.9246	20.8574	18.2314	23.6074	25.6513	43.1989	20.6223	22.0869	-1.21474	-1.37133	3.8537e-09	7.12519e-12	Ubxn2a	chr12	-	4879032	4907705
Mrpl28	ENSMUSG00000024181	mitochondrial ribosomal protein L28 [Source:MGI Symbol;Acc:MGI:1915861]	protein_coding	56.9093	35.1731	40.5053	40.2045	55.6791	56.0659	58.9551	57.7149	75.1481	67.0239	68.3156	63.8233	43.198	57.1038	68.5777	0.298794	0.320599	0.0908584	0.0427637	Mrpl28	chr17	+	26123520	26126613
Tardbp	ENSMUSG00000041459	TAR DNA binding protein [Source:MGI Symbol;Acc:MGI:2387629]	protein_coding	36.0803	45.7828	42.271	48.3176	44.2419	44.1956	35.8957	35.6101	36.0656	38.1681	27.9179	44.5823	43.1129	39.9858	36.6835	-0.33459	-0.602592	0.0566646	4.19762e-05	Tardbp	chr4	-	148612382	148627019
Slc6a8	ENSMUSG00000019558	solute carrier family 6 (neurotransmitter transporter, creatine), member 8 [Source:MGI Symbol;Acc:MGI:2147834]	protein_coding	53.9756	48.837	36.4641	32.9045	26.4607	25.5977	36.5536	32.1209	33.2287	35.4267	51.367	45.6887	43.0453	30.1832	41.4278	-0.749817	-0.608377	0.0157632	0.0426795	Slc6a8	chrX	+	73673150	73682502
Rpl23a-ps3	ENSMUSG00000078126	ribosomal protein L23A, pseudogene 3 [Source:MGI Symbol;Acc:MGI:3781353]	protein_coding	39.3637	40.1643	48.4874	44.1248	47.3173	56.9363	61.9416	55.864	47.9827	54.5662	47.5503	51.1727	43.0351	55.5148	50.318	0.259115	-0.130442	0.272938	0.583359	Rpl23a-ps3	chr14	+	34170655	34171168
Iscu	ENSMUSG00000025825	iron-sulfur cluster assembly enzyme [Source:MGI Symbol;Acc:MGI:1913633]	protein_coding	54.7892	37.7047	37.7541	41.2189	35.4399	35.0497	45.3147	45.048	41.3554	40.2198	86.1524	46.9217	42.8667	40.2131	53.6623	-0.17121	-0.0449259	0.748454	0.927187	Iscu	chr5	+	113772748	113778288
Npepl1	ENSMUSG00000039263	aminopeptidase-like 1 [Source:MGI Symbol;Acc:MGI:2448523]	protein_coding	51.7304	39.5144	38.7827	41.2554	28.5147	29.2613	36.1946	36.1745	32.4383	34.7756	35.2492	36.0272	42.8207	32.5363	34.6226	-0.478971	-0.724929	0.0250658	0.000100757	Npepl1	chr2	+	174110349	174123070
Aup1	ENSMUSG00000068328	ancient ubiquitous protein 1 [Source:MGI Symbol;Acc:MGI:107789]	protein_coding	41.2654	37.695	44.7033	47.6177	35.1684	41.0174	44.8718	45.0717	44.616	46.5545	43.5164	39.716	42.8203	41.5323	43.6007	-0.184293	-0.377294	0.44781	0.0336268	Aup1	chr6	+	83054521	83057808
Cct7	ENSMUSG00000030007	chaperonin containing Tcp1, subunit 7 (eta) [Source:MGI Symbol;Acc:MGI:107184]	protein_coding	46.5493	39.9575	37.7919	46.8744	39.8602	39.5535	39.3484	37.9516	38.9296	37.9808	37.506	40.8438	42.7933	39.1784	38.8151	-0.241505	-0.495967	0.117273	6.59961e-05	Cct7	chr6	+	85451514	85468475
Cd99l2	ENSMUSG00000035776	CD99 antigen-like 2 [Source:MGI Symbol;Acc:MGI:2177151]	protein_coding	36.3045	45.7599	47.1744	41.9145	43.6872	45.4778	41.2064	39.138	39.9711	36.9131	46.5681	60.0679	42.7883	42.3773	45.8801	-0.141558	-0.254178	0.717167	0.354016	Cd99l2	chrX	-	71420060	71492849
Cbfb	ENSMUSG00000031885	core binding factor beta [Source:MGI Symbol;Acc:MGI:99851]	protein_coding	25.3609	59.2919	45.7404	40.4996	26.997	16.516	21.6794	16.949	10.4744	13.5439	12.6927	11.6093	42.7232	20.5354	12.0801	-1.23004	-2.25165	0.000117186	6.19406e-15	Cbfb	chr8	+	105170674	105217989
Eif5	ENSMUSG00000021282	eukaryotic translation initiation factor 5 [Source:MGI Symbol;Acc:MGI:95309]	protein_coding	33.5626	53.2211	45.839	38.0029	41.8862	36.103	36.0463	29.5689	33.1389	34.0297	39.8092	44.5506	42.6564	35.9011	37.8821	-0.388234	-0.533198	0.180496	0.0284127	Eif5	chr12	+	111538101	111546753
Hist1h2bc	ENSMUSG00000018102	histone cluster 1, H2bc [Source:MGI Symbol;Acc:MGI:1915274]	protein_coding	42.4506	45.0535	41.2453	41.8714	61.2382	65.8717	67.6704	69.6316	50.8456	50.7023	44.5431	52.9706	42.6552	66.103	49.7654	0.524184	-0.130432	0.00114229	0.513155	Hist1h2bc	chr13	+	23684199	23692488
Cntf	ENSMUSG00000079415	ciliary neurotrophic factor [Source:MGI Symbol;Acc:MGI:88439]	protein_coding	40.586	50.6644	39.4074	39.8401	31.1857	27.9535	29.6373	27.2067	26.413	26.6334	28.4069	29.6819	42.6245	28.9958	27.7838	-0.701649	-1.00394	5.67618e-05	5.35269e-10	Cntf	chr19	-	12763660	12796126
Dyrk1b	ENSMUSG00000002409	dual-specificity tyrosine-(Y)-phosphorylation regulated kinase 1b [Source:MGI Symbol;Acc:MGI:1330302]	protein_coding	45.294	38.2216	47.1577	39.816	61.28	66.0457	55.8521	52.5516	50.2588	54.5011	48.5236	40.9913	42.6224	58.9323	48.5687	0.366338	-0.162054	0.000817938	0.177806	Dyrk1b	chr7	+	28179469	28187294
Ppp1r1a	ENSMUSG00000022490	protein phosphatase 1, regulatory (inhibitor) subunit 1A [Source:MGI Symbol;Acc:MGI:1889595]	protein_coding	44.785	34.5617	43.4407	47.669	22.3545	18.4908	25.2737	23.2999	21.4318	18.6621	13.7134	10.0748	42.6141	22.3547	15.9705	-1.02739	-1.77384	0.000100935	1.56089e-13	Ppp1r1a	chr15	-	103530279	103537992
Prkar1a	ENSMUSG00000020612	protein kinase, cAMP dependent regulatory, type I, alpha [Source:MGI Symbol;Acc:MGI:104878]	protein_coding	46.8584	47.345	38.2943	37.9213	63.4498	60.3935	48.9546	43.373	66.4159	73.3005	54.3738	66.3929	42.6047	54.0427	65.1208	0.213704	0.244413	0.272503	0.140266	Prkar1a	chr11	+	109649405	109669656
RP23-410B24.5	NA	NA	NA	50.6262	37.709	36.8897	45.1785	39.3404	51.9337	44.527	45.2798	44.1841	45.3494	32.3144	49.717	42.6008	45.2702	42.8912	-0.0148688	-0.331718	0.974619	0.122233	RP23-410B24.5	chr8	-	105585321	105586200
Stk11	ENSMUSG00000003068	serine/threonine kinase 11 [Source:MGI Symbol;Acc:MGI:1341870]	protein_coding	50.2777	45.2356	44.5387	29.9305	36.6958	35.7512	43.8	33.3818	41.5958	33.5466	26.194	27.2285	42.4956	37.4072	32.1412	-0.33742	-0.607393	0.0994809	0.000313437	Stk11	chr10	+	80115803	80130682
Nudt3	ENSMUSG00000024213	nudix (nucleotide diphosphate linked moiety X)-type motif 3 [Source:MGI Symbol;Acc:MGI:1928484]	protein_coding	46.0714	41.9637	44.3404	37.4838	37.6603	44.4029	51.6508	53.6154	49.0374	46.0648	38.9413	37.2109	42.4648	46.8324	42.8136	0.0376431	-0.391965	0.929384	0.0499496	Nudt3	chr17	-	27579382	27623465
Ccnk	ENSMUSG00000021258	cyclin K [Source:MGI Symbol;Acc:MGI:1276106]	protein_coding	33.7534	41.469	43.4144	50.8183	22.1268	22.3146	29.7909	29.6436	22.0567	19.6046	21.1256	22.8179	42.3638	25.969	21.4012	-0.810774	-1.34494	0.0018279	7.14616e-09	Ccnk	chr12	+	108179738	108203359
Cluh	ENSMUSG00000020741	clustered mitochondria (cluA/CLU1) homolog [Source:MGI Symbol;Acc:MGI:1921398]	protein_coding	63.6168	32.7328	39.9987	33.0997	42.5833	50.1904	40.7536	42.0321	70.9564	75.2861	66.4209	60.0667	42.362	43.8898	68.1825	0.00483344	0.30515	0.990748	0.0962702	Cluh	chr11	+	74649495	74670847
Csnk1g2	ENSMUSG00000003345	casein kinase 1, gamma 2 [Source:MGI Symbol;Acc:MGI:1920014]	protein_coding	48.3092	38.7975	39.1892	43.094	37.4887	37.4963	41.6206	40.4948	39.8002	39.3571	40.4825	37.5584	42.3475	39.2751	39.2995	-0.206898	-0.451878	0.230032	0.000662399	Csnk1g2	chr10	+	80622780	80640771
Selenok	ENSMUSG00000042682	selenoprotein K [Source:MGI Symbol;Acc:MGI:1931466]	protein_coding	43.6051	40.9597	41.0346	43.7831	43.3909	38.0376	52.2708	50.8627	39.732	37.5241	44.2859	44.5229	42.3456	46.1405	41.5162	0.0289433	-0.379164	0.949486	0.0758267	Selenok	chr14	+	29968308	29975074
Slc41a3	ENSMUSG00000030089	solute carrier family 41, member 3 [Source:MGI Symbol;Acc:MGI:1918949]	protein_coding	40.1136	40.5568	44.0825	44.5788	43.734	40.4707	38.4094	34.5014	38.3789	33.3497	26.7905	25.1157	42.3329	39.2789	30.9087	-0.231415	-0.819139	0.285102	1.15324e-07	Slc41a3	chr6	+	90604725	90646412
Pdcd5	ENSMUSG00000030417	programmed cell death 5 [Source:MGI Symbol;Acc:MGI:1913538]	protein_coding	47.1365	35.0809	38.073	48.6345	34.1109	39.3274	48.3766	49.3324	57.3915	39.4176	40.1093	46.6745	42.2312	42.7868	45.8982	-0.0702732	-0.224166	0.889439	0.466969	Pdcd5	chr7	-	35641982	35647521
Gm15501	ENSMUSG00000087412	predicted pseudogene 15501 [Source:MGI Symbol;Acc:MGI:3704296]	transcribed_processed_pseudogene	30.2083	34.756	47.8678	55.9322	63.0572	40.7075	42.4627	92.3428	74.4763	61.2014	67.7408	82.9317	42.1911	59.6425	71.5876	0.396978	0.402675	0.447644	0.36192	Gm15501	chr7	-	93178983	93184176
Dnajc7	ENSMUSG00000014195	DnaJ heat shock protein family (Hsp40) member C7 [Source:MGI Symbol;Acc:MGI:1928373]	protein_coding	47.5288	41.7823	39.1451	40.2865	54.7457	58.9861	58.1777	59.9476	65.9964	72.2773	63.699	68.956	42.1857	57.9643	67.7322	0.439764	0.361434	0.000279742	0.00238447	Dnajc7	chr11	-	100582818	100620168
Esrra	ENSMUSG00000024955	estrogen related receptor, alpha [Source:MGI Symbol;Acc:MGI:1346831]	protein_coding	55.4326	38.3646	36.3537	38.5229	40.9095	48.1555	47.9332	54.978	47.4372	48.0274	61.149	51.9904	42.1684	47.994	52.151	0.0434236	-0.0779783	0.928106	0.806304	Esrra	chr19	-	6910977	6921813
Pxn	ENSMUSG00000029528	paxillin [Source:MGI Symbol;Acc:MGI:108295]	protein_coding	43.588	38.0593	47.7986	39.1515	36.4949	35.0726	34.6504	38.5642	56.3743	52.0134	58.0572	40.299	42.1493	36.1955	51.686	-0.216125	0.156799	0.289504	0.411239	Pxn	chr5	+	115506676	115555987
Serpinf1	ENSMUSG00000000753	serine (or cysteine) peptidase inhibitor, clade F, member 1 [Source:MGI Symbol;Acc:MGI:108080]	protein_coding	27.7905	28.4064	72.5359	39.7415	34.4907	65.4038	23.7891	24.0777	56.9143	70.8649	62.9633	41.8703	42.1186	36.9403	58.1532	-0.239721	0.15956	0.65179	0.729209	Serpinf1	chr11	-	75409769	75422701
Agpat1	ENSMUSG00000034254	1-acylglycerol-3-phosphate O-acyltransferase 1 (lysophosphatidic acid acyltransferase, alpha) [Source:MGI Symbol;Acc:MGI:1932075]	protein_coding	44.1773	41.1915	39.0522	43.6888	29.4555	33.5533	39.1507	38.442	32.2078	32.3495	33.2608	35.3016	42.0275	35.1504	33.2799	-0.353008	-0.740185	0.12517	6.13293e-05	Agpat1	chr17	+	34604262	34613449
Ubr3	ENSMUSG00000044308	ubiquitin protein ligase E3 component n-recognin 3 [Source:MGI Symbol;Acc:MGI:1861100]	protein_coding	34.5687	53.2071	46.0117	34.1611	51.5389	31.1487	26.8936	23.2236	28.9608	26.0273	29.8799	36.0309	41.9871	33.2012	30.2247	-0.776941	-1.06761	0.00531751	2.10625e-05	Ubr3	chr2	+	69897246	70024013
Dazap2	ENSMUSG00000000346	DAZ associated protein 2 [Source:MGI Symbol;Acc:MGI:1344344]	protein_coding	52.6539	38.3051	40.861	35.8556	44.822	41.9589	40.7963	41.5159	47.5475	49.9367	53.5786	51.6521	41.9189	42.2733	50.6787	-0.0869664	-0.0628366	0.672099	0.718371	Dazap2	chr15	+	100615628	100620731
Mia3	ENSMUSG00000056050	melanoma inhibitory activity 3 [Source:MGI Symbol;Acc:MGI:2443183]	protein_coding	42.9818	43.5168	41.1876	39.9794	39.2347	35.5445	42.6726	37.1961	43.9088	44.4835	45.0414	46.3372	41.9164	38.662	44.9427	-0.178345	-0.26022	0.373316	0.101522	Mia3	chr1	-	183326725	183351108
Prmt1	ENSMUSG00000109324	protein arginine N-methyltransferase 1 [Source:MGI Symbol;Acc:MGI:107846]	protein_coding	47.2595	39.9363	38.7197	41.5387	58.2365	57.7366	43.5032	52.5853	67.3722	64.4217	53.5149	64.4666	41.8635	53.0154	62.4439	0.286549	0.288213	0.0744144	0.0486362	Prmt1	chr7	-	44975989	44986568
Rpl37rt	ENSMUSG00000072692	ribosomal protein L37, retrotransposed [Source:MGI Symbol;Acc:MGI:3651519]	transcribed_processed_pseudogene	44.0333	34.886	39.3771	49.1558	49.1173	57.9359	62.947	65.4542	56.0219	56.0993	53.6213	56.6344	41.863	58.8636	55.5942	0.393893	0.0592742	0.087222	0.841928	Rpl37rt	chr5	-	115102923	115110268
RP23-98C9.8	NA	NA	NA	36.5944	41.4786	40.7981	48.4616	37.2445	48.8675	50.473	50.3578	55.0701	48.6942	57.0823	50.2605	41.8332	46.7357	52.7768	0.050158	-0.0232848	0.914243	0.946966	RP23-98C9.8	chr8	+	94222993	94223634
Cope	ENSMUSG00000055681	coatomer protein complex, subunit epsilon [Source:MGI Symbol;Acc:MGI:1891702]	protein_coding	42.4039	37.6242	40.9496	46.3539	38.5574	45.5986	45.0796	48.6752	45.6356	43.8278	44.7447	45.8606	41.8329	44.4777	45.0172	-0.0390803	-0.25395	0.913829	0.171429	Cope	chr8	+	70302518	70312993
Trim35	ENSMUSG00000022043	tripartite motif-containing 35 [Source:MGI Symbol;Acc:MGI:1914104]	protein_coding	38.8441	45.8391	44.7419	37.4427	74.8704	74.3402	54.7575	51.4994	74.0807	73.4799	55.1576	62.8337	41.7169	63.8669	66.388	0.486566	0.314041	0.00793668	0.091045	Trim35	chr14	+	66297031	66311424
Mbd3	ENSMUSG00000035478	methyl-CpG binding domain protein 3 [Source:MGI Symbol;Acc:MGI:1333812]	protein_coding	50.639	36.2935	38.7293	41.2052	35.8253	35.7828	46.0772	43.3307	34.2675	35.1621	36.2668	38.1725	41.7167	40.254	35.9672	-0.110852	-0.597959	0.748393	0.00234136	Mbd3	chr10	-	80392539	80399550
Smim11	ENSMUSG00000051989	small integral membrane protein 11 [Source:MGI Symbol;Acc:MGI:1916186]	protein_coding	47.876	40.2158	34.6766	43.95	46.0728	47.0946	63.3762	64.6613	50.8474	53.118	43.8909	46.4652	41.6796	55.3012	48.5804	0.318412	-0.124349	0.266083	0.680738	Smim11	chr16	+	92301286	92313041
Calcoco1	ENSMUSG00000023055	calcium binding and coiled coil domain 1 [Source:MGI Symbol;Acc:MGI:1914738]	protein_coding	47.5426	37.9659	40.4969	40.5678	36.5462	33.4558	37.2708	38.6711	35.7311	39.0844	43.6413	39.257	41.6433	36.486	39.4284	-0.292714	-0.413128	0.0826334	0.00427576	Calcoco1	chr15	-	102706779	102722178
Trpc4ap	ENSMUSG00000038324	transient receptor potential cation channel, subfamily C, member 4 associated protein [Source:MGI Symbol;Acc:MGI:1930751]	protein_coding	42.0513	40.5629	42.338	41.385	42.7891	42.6554	39.0173	39.5538	43.4888	43.4256	49.9238	44.9139	41.5843	41.0039	45.438	-0.131048	-0.224986	0.403989	0.0609502	Trpc4ap	chr2	-	155634271	155692384
Chmp2a	ENSMUSG00000033916	charged multivesicular body protein 2A [Source:MGI Symbol;Acc:MGI:1916203]	protein_coding	40.9427	40.0845	42.4144	42.8833	43.8534	55.9201	43.886	43.6655	58.2878	49.3518	47.0515	56.9884	41.5812	46.8313	52.9199	0.0337471	-0.0410487	0.92222	0.864912	Chmp2a	chr7	-	13032010	13034807
Rpl31-ps8	ENSMUSG00000067870	ribosomal protein L31, pseudogene 8 [Source:MGI Symbol;Acc:MGI:3647726]	processed_pseudogene	36.8394	40.2862	43.3846	45.8109	48.1037	50.9259	58.1031	56.9752	39.6219	54.2719	44.5057	63.9091	41.5803	53.527	50.5772	0.256021	-0.0715172	0.449193	0.841813	Rpl31-ps8	chr15	-	90764279	90764656
Gm13453	ENSMUSG00000083240	predicted gene 13453 [Source:MGI Symbol;Acc:MGI:3651618]	processed_pseudogene	35.1817	44.7966	40.2263	45.9433	33.4048	47.0199	44.2755	63.8612	27.1819	24.2274	21.9001	24.4385	41.537	47.1403	24.437	0.0804136	-1.12705	0.885888	1.81996e-05	Gm13453	chr2	-	40127504	40127860
Htatsf1	ENSMUSG00000067873	HIV TAT specific factor 1 [Source:MGI Symbol;Acc:MGI:1919709]	protein_coding	39.9821	44.1456	40.4812	41.3969	37.7328	37.0691	44.7552	42.1989	33.8559	33.8984	37.1982	37.1084	41.5015	40.439	35.5152	-0.145214	-0.579023	0.596211	0.000793866	Htatsf1	chrX	+	57053583	57067183
Rxra	ENSMUSG00000015846	retinoid X receptor alpha [Source:MGI Symbol;Acc:MGI:98214]	protein_coding	39.8072	40.161	43.5126	42.5088	23.1993	21.358	23.4706	23.4012	20.7264	22.0179	23.7581	25.3126	41.4974	22.8573	22.9537	-0.976269	-1.20454	1.08983e-10	1.67607e-16	Rxra	chr2	+	27676440	27762957
Lmcd1	ENSMUSG00000057604	LIM and cysteine-rich domains 1 [Source:MGI Symbol;Acc:MGI:1353635]	protein_coding	79.6219	28.3717	26.9755	30.9103	129.97	212.863	139.769	141.762	280.303	169.965	280.075	327.738	41.4699	156.091	264.52	1.83773	2.38048	2.48497e-07	2.26417e-12	Lmcd1	chr6	+	112273758	112330425
Crip1	ENSMUSG00000006360	cysteine-rich protein 1 (intestinal) [Source:MGI Symbol;Acc:MGI:88501]	protein_coding	57.8579	28.5917	37.3178	42.1001	46.3395	65.5663	49.4338	54.0031	111.874	102.155	109.852	77.3902	41.4669	53.8357	100.318	0.309615	0.921078	0.27088	7.02423e-06	Crip1	chr12	+	113146316	113153879
Acacb	ENSMUSG00000042010	acetyl-Coenzyme A carboxylase beta [Source:MGI Symbol;Acc:MGI:2140940]	protein_coding	59.3015	34.0112	35.9022	36.596	35.3793	36.1653	32.8231	34.4523	43.7238	53.003	53.4882	57.7572	41.4527	34.705	51.993	-0.34111	0.00328978	0.113713	0.992399	Acacb	chr5	+	114146535	114250761
Abcb4	ENSMUSG00000042476	ATP-binding cassette, sub-family B (MDR/TAP), member 4 [Source:MGI Symbol;Acc:MGI:97569]	protein_coding	44.2808	39.7985	37.0282	44.6024	40.0921	38.4499	51.4199	45.2238	38.4314	40.2547	42.134	41.7147	41.4275	43.7964	40.6337	-0.0148737	-0.399474	0.972991	0.0413419	Abcb4	chr5	+	8893717	8959231
Fam131a	ENSMUSG00000050821	family with sequence similarity 131, member A [Source:MGI Symbol;Acc:MGI:1925658]	protein_coding	51.3972	46.5584	33.709	34.0022	28.6576	22.6032	40.2216	42.5562	31.2318	38.1863	23.8599	24.9828	41.4167	33.5097	29.5652	-0.382774	-0.858564	0.358658	0.00533564	Fam131a	chr16	+	20693282	20703048
Ubqln4	ENSMUSG00000008604	ubiquilin 4 [Source:MGI Symbol;Acc:MGI:2150152]	protein_coding	46.3661	38.6809	40.1021	40.4453	33.5809	36.185	38.3913	41.9596	40.1692	40.3319	45.1982	42.0647	41.3986	37.5292	41.941	-0.25425	-0.347824	0.206638	0.0384232	Ubqln4	chr3	+	88553758	88569725
Serping1	ENSMUSG00000023224	serine (or cysteine) peptidase inhibitor, clade G, member 1 [Source:MGI Symbol;Acc:MGI:894696]	protein_coding	38.7897	27.8193	43.1956	55.603	29.8104	29.8402	13.1401	14.2805	49.8609	49.0939	64.4793	65.5793	41.3519	21.7678	57.2533	-1.06565	0.0650419	0.000343566	0.886035	Serping1	chr2	-	84765387	84775444
Stk40	ENSMUSG00000042608	serine/threonine kinase 40 [Source:MGI Symbol;Acc:MGI:1921428]	protein_coding	43.97	41.6516	35.0842	44.6175	23.4918	24.619	29.1079	30.7748	29.8793	26.0125	34.3096	33.4502	41.3308	26.9983	30.9129	-0.696593	-0.762609	0.00213424	0.000315277	Stk40	chr4	+	126103957	126141029
Glud1	ENSMUSG00000021794	glutamate dehydrogenase 1 [Source:MGI Symbol;Acc:MGI:95753]	protein_coding	47.1256	38.0097	41.2131	38.6334	47.0335	45.2321	38.9773	36.0269	48.6743	48.9571	50.1682	47.9993	41.2455	41.8174	48.9497	-0.0926572	-0.104919	0.33145	0.19137	Glud1	chr14	+	34310727	34345144
Rexo2	ENSMUSG00000032026	RNA exonuclease 2 [Source:MGI Symbol;Acc:MGI:1888981]	protein_coding	37.6673	43.1925	41.4267	42.5617	35.0089	33.4301	36.8198	35.9476	27.3862	30.6999	28.3956	31.6004	41.2121	35.3016	29.5205	-0.334356	-0.870782	0.0895947	2.4569e-08	Rexo2	chr9	-	48468512	48480623
Gm37829	ENSMUSG00000104453	predicted gene, 37829 [Source:MGI Symbol;Acc:MGI:5611057]	TEC	44.2547	45.7835	37.9057	36.8618	22.0723	17.8834	24.1404	24.2876	18.0225	17.6835	18.6821	18.9943	41.2015	22.0959	18.3456	-0.996001	-1.51545	8.07037e-08	4.17355e-18	Gm37829	chr7	-	81530309	81532521
Pmpcb	ENSMUSG00000029017	peptidase (mitochondrial processing) beta [Source:MGI Symbol;Acc:MGI:1920328]	protein_coding	53.6028	37.1445	36.6109	37.1373	54.1216	55.7242	53.2644	51.1956	60.6522	60.8864	55.2589	56.774	41.1239	53.5765	58.3929	0.259133	0.138952	0.0556585	0.323288	Pmpcb	chr5	+	21737141	21757152
Eif4g3	ENSMUSG00000028760	eukaryotic translation initiation factor 4 gamma, 3 [Source:MGI Symbol;Acc:MGI:1923935]	protein_coding	36.2134	42.717	42.2072	42.8363	37.6202	37.9598	30.8725	32.4952	40.3297	38.106	50.3564	51.2964	40.9935	34.7369	45.0221	-0.302554	-0.157562	0.172319	0.4874	Eif4g3	chr4	+	137993022	138208508
Gpx1	ENSMUSG00000063856	glutathione peroxidase 1 [Source:MGI Symbol;Acc:MGI:104887]	protein_coding	46.494	33.123	43.5959	40.7035	54.2888	73.8393	71.1839	71.8386	80.7503	83.0856	68.5182	81.2909	40.9791	67.7877	78.4112	0.629475	0.585198	0.00118336	0.00169019	Gpx1	chr9	+	108338903	108340343
Cct8	ENSMUSG00000025613	chaperonin containing Tcp1, subunit 8 (theta) [Source:MGI Symbol;Acc:MGI:107183]	protein_coding	39.7597	44.4599	39.7772	39.4667	52.9886	57.0542	50.4973	48.4983	50.0825	54.4357	45.7268	61.0862	40.8659	52.2596	52.8328	0.193221	-0.0141374	0.369956	0.957832	Cct8	chr16	-	87483326	87495873
Sympk	ENSMUSG00000023118	symplekin [Source:MGI Symbol;Acc:MGI:1915438]	protein_coding	44.5931	35.4791	39.8261	43.4829	27.6285	28.4383	27.1402	25.6863	28.2562	29.3469	33.6953	33.1208	40.8453	27.2233	31.1048	-0.621456	-0.665263	4.66298e-05	5.07709e-06	Sympk	chr7	+	19024377	19054618
Mrpl52	ENSMUSG00000010406	mitochondrial ribosomal protein L52 [Source:MGI Symbol;Acc:MGI:1916086]	protein_coding	46.285	36.9328	36.745	43.2287	40.9272	50.1023	57.5061	59.4278	52.3947	52.7953	49.8673	60.2381	40.7979	51.9909	53.8239	0.254869	0.0576087	0.376247	0.856945	Mrpl52	chr14	+	54426909	54429756
Pam16	ENSMUSG00000014301	presequence translocase-asssociated motor 16 homolog (S. cerevisiae) [Source:MGI Symbol;Acc:MGI:1913699]	protein_coding	48.3558	35.0321	39.0049	40.7719	38.762	41.2859	52.4852	52.3384	42.8112	41.667	40.0552	44.5781	40.7912	46.2179	42.2779	0.0950093	-0.289542	0.797781	0.203593	Pam16	chr16	-	4616464	4624988
Serinc2	ENSMUSG00000023232	serine incorporator 2 [Source:MGI Symbol;Acc:MGI:1919132]	protein_coding	33.8558	47.8433	38.6873	42.6768	25.0653	24.6358	32.8425	34.9242	13.8655	16.0303	14.0997	18.8955	40.7658	29.367	15.7228	-0.575322	-1.73529	0.0588315	7.58647e-13	Serinc2	chr4	-	130253495	130279205
Ndel1	ENSMUSG00000018736	nudE neurodevelopment protein 1 like 1 [Source:MGI Symbol;Acc:MGI:1932915]	protein_coding	40.4148	41.1358	36.5123	44.8972	31.0401	34.7408	32.1656	31.4278	35.586	34.1035	35.396	33.4669	40.74	32.3436	34.6381	-0.25608	-0.48247	0.192747	0.00203735	Ndel1	chr11	-	68821434	68871858
Nek9	ENSMUSG00000034290	NIMA (never in mitosis gene a)-related expressed kinase 9 [Source:MGI Symbol;Acc:MGI:2387995]	protein_coding	38.9925	44.6496	39.9205	39.3155	30.7822	30.6349	29.7764	28.771	29.9293	30.9709	35.3056	36.5816	40.7195	29.9911	33.1969	-0.557852	-0.646202	0.000399836	1.23875e-05	Nek9	chr12	-	85299514	85339362
Cox6a1	ENSMUSG00000041697	cytochrome c oxidase subunit VIa polypeptide 1 [Source:MGI Symbol;Acc:MGI:103099]	protein_coding	96.5917	19.9621	23.6006	22.7149	48.9993	54.0173	57.6871	44.6571	71.0655	122.449	70.9191	71.1923	40.7173	51.3402	83.9065	0.296713	0.752243	0.704691	0.142422	Cox6a1	chr5	-	115345642	115348981
Cct6a	ENSMUSG00000029447	chaperonin containing Tcp1, subunit 6a (zeta) [Source:MGI Symbol;Acc:MGI:107943]	processed_transcript	37.293	46.634	36.606	42.3151	47.7409	47.6011	44.0198	38.0373	39.096	39.478	66.9884	44.4222	40.712	44.3498	47.4962	-0.0731524	-0.411698	0.808324	0.0123864	Cct6a	chr5	+	129786998	129846371
Surf4	ENSMUSG00000014867	surfeit gene 4 [Source:MGI Symbol;Acc:MGI:98445]	protein_coding	35.3649	41.5946	42.3344	43.5413	47.2519	51.3083	44.9077	44.7873	45.8306	48.0167	43.865	41.3459	40.7088	47.0638	44.7645	0.0843637	-0.225845	0.7285	0.150858	Surf4	chr2	-	26920040	26933928
Klhdc2	ENSMUSG00000020978	kelch domain containing 2 [Source:MGI Symbol;Acc:MGI:1916804]	protein_coding	38.5075	48.5196	37.2021	38.5008	46.3562	40.4367	40.4937	38.3485	38.9934	38.9628	40.865	45.8027	40.6825	41.4088	41.156	-0.0940353	-0.334626	0.756164	0.0695488	Klhdc2	chr12	+	69296681	69310687
R3hdm2	ENSMUSG00000025404	R3H domain containing 2 [Source:MGI Symbol;Acc:MGI:1919000]	protein_coding	48.6495	35.7031	33.9542	44.3723	32.8463	35.7792	32.777	41.3112	48.6363	43.9951	54.2766	44.8006	40.6698	35.6784	47.9272	-0.303929	-0.287919	0.10471	0.0927831	R3hdm2	chr10	+	127380327	127499384
Spef1	ENSMUSG00000027329	sperm flagellar 1 [Source:MGI Symbol;Acc:MGI:3513546]	protein_coding	51.1843	36.1388	39.2546	35.9079	32.1063	34.0803	39.8543	40.1651	34.2502	34.6462	36.6557	31.536	40.6214	36.5515	34.272	-0.250498	-0.593673	0.274844	0.000567388	Spef1	chr2	-	131170261	131187282
Nenf	ENSMUSG00000037499	neuron derived neurotrophic factor [Source:MGI Symbol;Acc:MGI:1913458]	protein_coding	48.3566	36.6027	37.9903	39.1605	36.5737	41.9398	45.7838	49.9249	44.7545	42.3829	46.1056	47.51	40.5275	43.5556	45.1883	0.0149671	-0.182517	0.972719	0.423092	Nenf	chr1	-	191306789	191318194
Gm6344	ENSMUSG00000094446	predicted gene 6344 [Source:MGI Symbol;Acc:MGI:3779586]	processed_pseudogene	38.7467	32.756	47.4569	43.0247	34.9382	55.7681	65.3711	61.2975	46.4411	40.9367	41.9732	38.8796	40.4961	54.3437	42.0577	0.332239	-0.297088	0.356966	0.351661	Gm6344	chr13	+	55085777	55086259
Alas1	ENSMUSG00000032786	aminolevulinic acid synthase 1 [Source:MGI Symbol;Acc:MGI:87989]	protein_coding	45.0235	28.7852	39.6505	48.4181	51.9493	50.803	41.5756	43.2729	89.7275	77.2255	52.0685	110.657	40.4693	46.9002	82.4195	0.204884	0.598259	0.391888	0.000375171	Alas1	chr9	-	106233455	106248654
Acox1	ENSMUSG00000020777	acyl-Coenzyme A oxidase 1, palmitoyl [Source:MGI Symbol;Acc:MGI:1330812]	protein_coding	51.8341	33.3993	40.0552	36.5819	33.8612	32.8056	28.1471	26.0315	36.4169	39.7404	48.2692	48.5279	40.4676	30.2114	43.2386	-0.538406	-0.286595	0.000969923	0.0968477	Acox1	chr11	-	116171888	116199045
Stip1	ENSMUSG00000024966	stress-induced phosphoprotein 1 [Source:MGI Symbol;Acc:MGI:109130]	protein_coding	39.8832	39.0252	37.9938	44.7369	40.1268	46.3331	43.3947	41.8545	43.3191	42.4971	38.8009	42.248	40.4098	42.9273	41.7163	-0.0260509	-0.307619	0.932342	0.0320753	Stip1	chr19	-	7020696	7040026
Mrps24	ENSMUSG00000020477	mitochondrial ribosomal protein S24 [Source:MGI Symbol;Acc:MGI:1928142]	protein_coding	50.8852	33.513	39.2056	37.7723	35.1871	38.8147	44.7723	46.1583	44.1194	40.5248	41.4361	42.5283	40.344	41.2331	42.1522	-0.188532	-0.357038	0.361632	0.0225687	Mrps24	chr11	-	5703983	5762376
Nars	ENSMUSG00000024587	asparaginyl-tRNA synthetase [Source:MGI Symbol;Acc:MGI:1917473]	protein_coding	40.5336	42.7434	37.8086	39.7211	34.8677	36.4977	35.3332	34.5029	35.1829	35.1127	38.3208	41.0307	40.2017	35.3004	37.4118	-0.30046	-0.453379	0.0674325	0.00122366	Nars	chr18	-	64499665	64516557
Rpl18	ENSMUSG00000059070	ribosomal protein L18 [Source:MGI Symbol;Acc:MGI:98003]	protein_coding	44.2549	28.4407	39.1574	48.9058	49.2441	51.2545	56.1278	59.5367	55.1432	48.3687	46.6221	50.7793	40.1897	54.0408	50.2283	0.204181	-0.193071	0.419578	0.37554	Rpl18	chr7	+	45715457	45720836
Gclm	ENSMUSG00000028124	glutamate-cysteine ligase, modifier subunit [Source:MGI Symbol;Acc:MGI:104995]	protein_coding	56.6396	22.5151	34.9853	46.5315	42.638	63.4791	30.8386	32.5558	25.6317	48.6166	31.3384	30.0272	40.1679	42.3779	33.9035	-0.105867	-0.478981	0.776802	0.0254395	Gclm	chr3	+	122245557	122270732
Mir22hg	ENSMUSG00000085148	Mir22 host gene (non-protein coding) [Source:MGI Symbol;Acc:MGI:1914348]	processed_transcript	38.7647	35.2846	57.0018	29.5929	56.9411	56.3725	40.6815	37.5733	68.1299	69.5141	67.475	58.3462	40.161	47.8921	65.8663	0.243992	0.231892	0.377173	0.333526	Mir22hg	chr11	+	75461539	75470899
Amz2	ENSMUSG00000020610	archaelysin family metallopeptidase 2 [Source:MGI Symbol;Acc:MGI:104837]	protein_coding	39.0269	39.6928	39.8072	41.9969	39.0592	37.2098	44.6416	43.0554	29.9524	32.1834	34.2964	35.9342	40.131	40.9915	33.0916	-0.168422	-0.714206	0.555356	7.71297e-05	Amz2	chr11	+	109425946	109452813
Lamtor2	ENSMUSG00000028062	late endosomal/lysosomal adaptor, MAPK and MTOR activator 2 [Source:MGI Symbol;Acc:MGI:1932697]	protein_coding	46.9263	29.1378	37.4438	46.9584	33.1426	32.6733	46.2551	36.4517	32.8012	40.1201	30.4717	29.4552	40.1166	37.1307	33.212	-0.182699	-0.618241	0.588667	0.00476589	Lamtor2	chr3	-	88549819	88553074
Ppp1cb	ENSMUSG00000014956	protein phosphatase 1, catalytic subunit, beta isoform [Source:MGI Symbol;Acc:MGI:104871]	protein_coding	30.9508	56.8838	37.604	34.9618	38.6709	27.5285	22.3308	21.2658	25.7261	23.457	26.896	32.2833	40.1001	27.449	27.0906	-0.717561	-0.923027	0.017598	0.000654244	Ppp1cb	chr5	+	32458843	32517433
Cyhr1	ENSMUSG00000053929	cysteine and histidine rich 1 [Source:MGI Symbol;Acc:MGI:1859320]	protein_coding	45.2411	37.7374	37.133	40.1004	36.2207	36.8635	43.5004	42.7164	41.3011	39.1066	40.474	39.5124	40.053	39.8252	40.0985	-0.110399	-0.353757	0.672778	0.032584	Cyhr1	chr15	-	76643395	76660117
Twf2	ENSMUSG00000023277	twinfilin actin binding protein 2 [Source:MGI Symbol;Acc:MGI:1346078]	protein_coding	82.3111	31.6332	23.7058	22.445	36.5161	32.647	40.4808	40.0453	50.9471	47.9725	65.133	70.2994	40.0238	37.4223	58.588	-0.134987	0.252252	0.859479	0.627077	Twf2	chr9	+	106203108	106215389
Card19	ENSMUSG00000037960	caspase recruitment domain family, member 19 [Source:MGI Symbol;Acc:MGI:1915730]	protein_coding	55.7229	36.3399	33.0866	34.9216	47.8596	51.8185	59.6953	64.9856	69.8936	60.9331	72.077	83.8483	40.0178	56.0898	71.688	0.409595	0.514908	0.156285	0.0375587	Card19	chr13	-	49202951	49216026
Naa50	ENSMUSG00000022698	N(alpha)-acetyltransferase 50, NatE catalytic subunit [Source:MGI Symbol;Acc:MGI:1919367]	protein_coding	35.4205	62.0359	31.6172	30.8869	49.9935	37.8152	31.7467	28.2068	34.7542	34.7487	33.8642	41.3085	39.9901	36.9406	36.1689	-0.266994	-0.520529	0.558127	0.112081	Naa50	chr16	+	44139830	44163366
Reep1	ENSMUSG00000052852	receptor accessory protein 1 [Source:MGI Symbol;Acc:MGI:1098827]	protein_coding	25.5238	42.0408	47.7665	44.5318	29.5262	24.8224	25.8165	22.6333	13.8381	11.7293	11.0941	9.72519	39.9657	25.6996	11.5967	-0.742261	-2.15068	0.00564218	1.60148e-21	Reep1	chr6	+	71707561	71810710
Emc6	ENSMUSG00000047260	ER membrane protein complex subunit 6 [Source:MGI Symbol;Acc:MGI:1913298]	protein_coding	48.1572	37.3771	35.9548	38.2864	46.2098	49.0407	57.4992	55.481	45.3044	42.4667	40.4227	44.3961	39.9439	52.0577	43.1475	0.29272	-0.236942	0.155147	0.218763	Emc6	chr11	-	73175519	73177037
Rpl30	ENSMUSG00000058600	ribosomal protein L30 [Source:MGI Symbol;Acc:MGI:98037]	protein_coding	40.2269	32.98	35.8049	50.7315	24.5305	29.307	49.9138	35.3613	46.1202	53.2559	50.1614	32.8444	39.9358	34.7782	45.5955	-0.270542	-0.178278	0.545461	0.656352	Rpl30	chr15	-	34440505	34443640
Mfn1	ENSMUSG00000027668	mitofusin 1 [Source:MGI Symbol;Acc:MGI:1914664]	protein_coding	47.3403	36.3911	39.1519	36.8273	33.8599	32.8492	33.888	30.2881	40.6896	39.1704	44.746	48.0385	39.9276	32.7213	43.1611	-0.402358	-0.249713	0.00201911	0.0614737	Mfn1	chr3	+	32529465	32579239
Scn4a	ENSMUSG00000001027	sodium channel, voltage-gated, type IV, alpha [Source:MGI Symbol;Acc:MGI:98250]	protein_coding	39.4377	33.7599	43.511	42.9273	21.3315	21.2443	6.76479	9.88117	18.2972	23.9713	26.8542	27.3389	39.909	14.8054	24.1154	-1.58721	-1.07283	1.59025e-06	0.00140937	Scn4a	chr11	-	106349455	106353288
Ran	ENSMUSG00000029430	RAN, member RAS oncogene family [Source:MGI Symbol;Acc:MGI:1333112]	protein_coding	39.2538	43.4071	37.6906	39.1384	40.6056	45.3193	41.3693	37.8473	34.4611	36.8348	36.3845	41.3985	39.8725	41.2854	37.2697	-0.0593022	-0.449462	0.836181	0.00223924	Ran	chr5	+	129020069	129024323
S100a6	ENSMUSG00000001025	S100 calcium binding protein A6 (calcyclin) [Source:MGI Symbol;Acc:MGI:1339467]	protein_coding	48.2252	22.606	42.4289	46.0792	43.2007	65.5369	49.7689	59.1484	83.4293	82.3186	115.843	70.1815	39.8348	54.4138	87.9432	0.355265	0.784244	0.361486	0.00645608	S100a6	chr3	+	90612882	90624181
Snrnp27	ENSMUSG00000001158	small nuclear ribonucleoprotein 27 (U4/U6.U5) [Source:MGI Symbol;Acc:MGI:1913868]	protein_coding	41.8165	39.3616	37.4646	40.5792	44.0026	44.6927	49.5233	52.1284	50.7499	45.5305	42.0538	42.906	39.8055	47.5867	45.31	0.152406	-0.16593	0.523873	0.39675	Snrnp27	chr6	-	86675151	86684522
Ptma	ENSMUSG00000026238	prothymosin alpha [Source:MGI Symbol;Acc:MGI:97803]	protein_coding	53.5293	31.9393	36.3247	37.3786	52.7085	62.6236	28.9979	36.6094	68.624	81.3845	48.0477	52.5058	39.793	45.2349	62.6405	0.0671437	0.314736	0.899656	0.291248	Ptma	chr1	+	86526726	86530712
Inppl1	ENSMUSG00000032737	inositol polyphosphate phosphatase-like 1 [Source:MGI Symbol;Acc:MGI:1333787]	protein_coding	49.3992	37.4079	39.8846	32.3359	51.0019	49.402	45.8671	41.5984	58.0536	58.2116	68.8116	65.9388	39.7569	46.9674	62.7539	0.135146	0.395699	0.402823	0.000469634	Inppl1	chr7	-	101822632	101838229
Ap2m1	ENSMUSG00000022841	adaptor-related protein complex 2, mu 1 subunit [Source:MGI Symbol;Acc:MGI:1298405]	protein_coding	43.5092	36.0332	35.8153	43.5733	37.7761	40.6875	38.0364	42.891	45.6624	50.0077	49.6841	46.7524	39.7327	39.8478	48.0267	-0.100937	-0.183993	0.653789	0.250363	Ap2m1	chr16	+	20535478	20544909
Ifitm3	ENSMUSG00000025492	interferon induced transmembrane protein 3 [Source:MGI Symbol;Acc:MGI:1913391]	protein_coding	49.8111	32.0876	36.8756	40.143	50.2811	64.792	42.2908	39.98	84.2453	121.439	79.4163	69.5373	39.7293	49.336	88.6595	0.196576	0.810309	0.514122	3.08701e-05	Ifitm3	chr7	-	141009586	141010770
Usp13	ENSMUSG00000056900	ubiquitin specific peptidase 13 (isopeptidase T-3) [Source:MGI Symbol;Acc:MGI:1919857]	protein_coding	40.3888	41.4406	41.6879	35.026	46.0816	47.6801	36.8712	38.4481	51.251	49.4306	64.1587	65.264	39.6358	42.2702	57.5261	-0.0367775	0.172614	0.923332	0.417804	Usp13	chr3	+	32817546	32938071
Lonp1	ENSMUSG00000041168	lon peptidase 1, mitochondrial [Source:MGI Symbol;Acc:MGI:1921392]	protein_coding	49.3478	33.4031	38.7416	36.9828	40.6137	40.4048	41.8488	41.6474	48.4154	47.9	47.1979	51.2616	39.6188	41.1287	48.6937	-0.0406549	-0.038854	0.880456	0.848896	Lonp1	chr17	-	56614301	56626903
Selenot	ENSMUSG00000075700	selenoprotein T [Source:MGI Symbol;Acc:MGI:1916477]	protein_coding	30.9815	48.8538	40.0759	38.4674	44.9216	33.6321	32.3674	27.5423	31.373	29.2236	28.8237	29.0479	39.5946	34.6159	29.6171	-0.338538	-0.791249	0.21532	0.000159311	Selenot	chr3	+	58576636	58593133
Cul1	ENSMUSG00000029686	cullin 1 [Source:MGI Symbol;Acc:MGI:1349658]	protein_coding	31.8099	46.6122	31.2753	48.6172	49.7787	51.7059	29.4012	25.8667	27.553	47.6076	43.9096	45.6762	39.5786	39.1881	41.1866	-0.158554	-0.468164	0.478239	0.0022141	Cul1	chr6	+	47453398	47526139
Lmod2	ENSMUSG00000029683	leiomodin 2 (cardiac) [Source:MGI Symbol;Acc:MGI:2135672]	protein_coding	104.032	20.2683	21.5105	11.7762	88.1112	108.209	138.965	135.62	154.483	144.917	186.693	205.09	39.3967	117.726	172.796	1.57631	1.87697	0.00906281	0.000670259	Lmod2	chr6	+	24597762	24605414
Ppp3ca	ENSMUSG00000028161	protein phosphatase 3, catalytic subunit, alpha isoform [Source:MGI Symbol;Acc:MGI:107164]	protein_coding	26.0156	47.6267	42.3755	41.4049	55.3975	41.6124	51.0098	36.0118	31.7735	28.4583	36.8318	34.1564	39.3557	46.0079	32.805	-0.0750252	-0.618877	0.885888	0.0189712	Ppp3ca	chr3	+	136670124	136937727
Cops6	ENSMUSG00000019494	COP9 signalosome subunit 6 [Source:MGI Symbol;Acc:MGI:1349439]	protein_coding	42.5552	37.6188	38.5936	38.4452	42.3871	46.6444	43.963	44.3305	43.6578	48.541	44.3553	48.8292	39.3032	44.3313	46.3458	0.0346332	-0.212028	0.888677	0.106846	Cops6	chr5	+	138161071	138164646
Abcf1	ENSMUSG00000038762	ATP-binding cassette, sub-family F (GCN20), member 1 [Source:MGI Symbol;Acc:MGI:1351658]	protein_coding	44.6179	36.0167	38.3145	38.0748	38.8023	41.9686	36.5685	43.3585	42.4472	39.1527	43.4728	45.7024	39.256	40.1745	42.6938	-0.0643508	-0.22058	0.803559	0.15412	Abcf1	chr17	-	35956819	35969761
Cobl	ENSMUSG00000020173	cordon-bleu WH2 repeat [Source:MGI Symbol;Acc:MGI:105056]	protein_coding	45.2163	37.6258	33.2252	40.7514	47.3675	53.8305	58.4461	58.7712	52.6804	42.6083	55.7964	57.1848	39.2047	54.6038	52.0675	0.154641	-0.0759022	0.517534	0.738896	Cobl	chr11	-	12236608	12464960
Srp68	ENSMUSG00000020780	signal recognition particle 68 [Source:MGI Symbol;Acc:MGI:1917447]	protein_coding	40.0401	36.6461	38.7384	41.3332	35.2397	37.5576	37.3556	37.5477	38.7441	37.7681	40.7492	39.6427	39.1894	36.9251	39.226	-0.194079	-0.348254	0.245418	0.00819983	Srp68	chr11	-	116245166	116274217
Ppip5k1	ENSMUSG00000033526	diphosphoinositol pentakisphosphate kinase 1 [Source:MGI Symbol;Acc:MGI:2443281]	protein_coding	54.4726	39.9487	35.3988	26.8536	20.5689	20.53	24.2605	43.2858	31.231	25.9111	39.0678	39.5374	39.1684	27.1613	33.9368	-0.62622	-0.483648	0.0797159	0.157437	Ppip5k1	chr2	-	121310561	121355396
Gdi2	ENSMUSG00000021218	guanosine diphosphate (GDP) dissociation inhibitor 2 [Source:MGI Symbol;Acc:MGI:99845]	protein_coding	38.8965	41.7127	38.9932	37.0332	57.7452	59.6785	50.1463	46.822	45.5874	52.4229	48.3388	51.855	39.1589	53.598	49.5511	0.32983	-0.0134013	0.00743989	0.942913	Gdi2	chr13	+	3538075	3566261
Hnrnpa1	ENSMUSG00000046434	heterogeneous nuclear ribonucleoprotein A1 [Source:MGI Symbol;Acc:MGI:104820]	protein_coding	43.7768	40.4862	37.0891	35.1374	61.216	62.0824	51.7446	52.4292	63.4696	69.8152	64.656	64.2376	39.1224	56.8681	65.5446	0.41781	0.38842	1.26771e-07	5.63679e-07	Hnrnpa1	chr15	+	103240432	103244955
Nptn	ENSMUSG00000032336	neuroplastin [Source:MGI Symbol;Acc:MGI:108077]	protein_coding	26.4315	41.8526	43.789	44.3915	55.6632	51.0624	47.895	40.3288	51.8883	65.6651	48.5419	57.2301	39.1161	48.7374	55.8313	0.353562	0.365046	0.157425	0.100826	Nptn	chr9	+	58582240	58657955
Mcee	ENSMUSG00000033429	methylmalonyl CoA epimerase [Source:MGI Symbol;Acc:MGI:1920974]	protein_coding	54.9666	32.8731	36.1122	32.2692	37.6742	35.9947	52.9087	51.8147	51.2218	50.315	48.4048	52.5043	39.0553	44.5981	50.6115	0.0980599	0.0132023	0.827841	0.974021	Mcee	chr7	+	64392607	64412125
Gm15427	ENSMUSG00000081051	predicted pseudogene 15427 [Source:MGI Symbol;Acc:MGI:3642341]	processed_pseudogene	41.1737	29.8245	40.9788	44.0371	42.6386	55.5525	63.5829	83.3581	47.5492	52.4744	49.2935	45.8199	39.0035	61.283	48.7842	0.570296	-0.0261046	0.0682424	0.954156	Gm15427	chr1	+	95498621	95499151
Hnrnph1	ENSMUSG00000007850	heterogeneous nuclear ribonucleoprotein H1 [Source:MGI Symbol;Acc:MGI:1891925]	protein_coding	40.1152	49.5425	25.1507	41.1384	33.3998	51.2568	36.5712	35.0169	29.3414	32.4875	31.1537	36.7567	38.9867	39.0612	32.4348	-0.268065	-0.325615	0.153838	0.0448043	Hnrnph1	chr11	+	50376990	50386528
Dpp8	ENSMUSG00000032393	dipeptidylpeptidase 8 [Source:MGI Symbol;Acc:MGI:1921638]	protein_coding	28.7409	41.093	43.7419	42.2307	40.8247	34.159	19.4805	28.4792	30.6839	28.2135	24.8397	23.1679	38.9516	30.7359	26.7263	-0.482175	-0.929092	0.111117	0.000162448	Dpp8	chr9	+	65032414	65082651
Tmem14c	ENSMUSG00000021361	transmembrane protein 14C [Source:MGI Symbol;Acc:MGI:1913404]	protein_coding	49.533	35.196	36.4581	34.3411	44.2489	45.0514	56.1933	51.0465	56.7274	59.8694	49.2589	52.2009	38.8821	49.135	54.5142	0.251275	0.1476	0.27594	0.511871	Tmem14c	chr13	+	41016250	41022575
Cacna2d1	ENSMUSG00000040118	calcium channel, voltage-dependent, alpha2/delta subunit 1 [Source:MGI Symbol;Acc:MGI:88295]	protein_coding	28.4957	44.6767	45.3169	36.9336	40.677	28.1678	18.0076	17.1197	23.94	27.3859	28.3789	31.0171	38.8557	25.993	27.6805	-0.586836	-0.151543	0.127904	0.738728	Cacna2d1	chr5	+	15934691	16374511
Clec3b	ENSMUSG00000025784	C-type lectin domain family 3, member b [Source:MGI Symbol;Acc:MGI:104540]	protein_coding	38.6063	26.1892	47.3971	42.8936	52.4667	70.8894	28.9119	34.3599	68.2705	75.4171	55.8665	42.5488	38.7715	46.657	60.5257	0.12418	0.285277	0.829856	0.446262	Clec3b	chr9	+	123150946	123157432
Shfm1	NA	NA	NA	43.3762	36.8653	34.9333	39.5361	40.4685	43.6766	53.8309	53.7147	42.368	43.1573	40.9264	40.1562	38.6777	47.9227	41.652	0.217788	-0.240669	0.396465	0.263226	Shfm1	chr6	-	6557294	6578663
Serinc3	ENSMUSG00000017707	serine incorporator 3 [Source:MGI Symbol;Acc:MGI:1349457]	protein_coding	36.8325	40.2638	41.2872	36.0427	38.3149	35.5846	24.0038	22.8101	35.94	48.1549	39.8433	52.8276	38.6065	30.1783	44.1914	-0.498217	-0.157242	0.0290307	0.554613	Serinc3	chr2	-	163623272	163645131
Bcat2	ENSMUSG00000030826	branched chain aminotransferase 2, mitochondrial [Source:MGI Symbol;Acc:MGI:1276534]	protein_coding	47.3847	36.5813	37.9338	32.4077	29.8236	24.5562	30.818	31.7636	29.133	30.0032	42.1332	35.6732	38.5768	29.2404	34.2356	-0.371894	-0.43202	0.135508	0.047596	Bcat2	chr7	+	45570153	45589711
Cops3	ENSMUSG00000019373	COP9 signalosome subunit 3 [Source:MGI Symbol;Acc:MGI:1349409]	protein_coding	34.4995	42.0862	39.3322	38.3492	40.3081	43.2081	45.6827	43.3556	36.0784	38.0865	35.524	43.0081	38.5668	43.1386	38.1742	0.0451807	-0.419205	0.90367	0.02095	Cops3	chr11	-	59817795	59839838
Hnrnpl	ENSMUSG00000015165	heterogeneous nuclear ribonucleoprotein L [Source:MGI Symbol;Acc:MGI:104816]	protein_coding	48.3448	33.0794	36.366	36.4557	42.6888	42.656	41.029	43.127	44.9888	50.7385	45.6199	40.9881	38.5615	42.3752	45.5838	0.0213906	-0.0958152	0.933684	0.512091	Hnrnpl	chr7	+	28808541	28822266
Smco1	ENSMUSG00000046345	single-pass membrane protein with coiled-coil domains 1 [Source:MGI Symbol;Acc:MGI:1916826]	protein_coding	37.1711	36.1457	39.9536	40.7626	40.6536	46.676	44.6039	43.9061	42.7272	39.1818	45.8195	41.2337	38.5083	43.9599	42.2405	0.0795698	-0.218446	0.758004	0.186125	Smco1	chr16	+	32271468	32274779
Hipk3	ENSMUSG00000027177	homeodomain interacting protein kinase 3 [Source:MGI Symbol;Acc:MGI:1314882]	protein_coding	34.8351	44.2454	36.5367	38.2929	45.7446	35.1008	27.7836	29.9425	40.3812	36.3177	42.8924	48.8212	38.4775	34.6429	42.1031	-0.33608	-0.395975	0.266355	0.121842	Hipk3	chr2	-	104426481	104494446
Strap	ENSMUSG00000030224	serine/threonine kinase receptor associated protein [Source:MGI Symbol;Acc:MGI:1329037]	protein_coding	36.6656	42.8174	37.0974	37.0956	34.4453	30.9753	33.8123	32.4894	26.5417	27.6774	28.4296	31.3463	38.419	32.9306	28.4987	-0.342075	-0.794604	0.0669477	1.53609e-07	Strap	chr6	+	137735078	137751932
Ndfip1	ENSMUSG00000024425	Nedd4 family interacting protein 1 [Source:MGI Symbol;Acc:MGI:1929601]	protein_coding	41.1427	40.795	35.2625	36.4482	47.2269	50.989	46.5153	43.2452	49.5922	51.4984	53.1922	55.822	38.4121	46.9941	52.5262	0.176356	0.102933	0.254431	0.497213	Ndfip1	chr18	+	38418975	38464399
Tnni1	ENSMUSG00000026418	troponin I, skeletal, slow 1 [Source:MGI Symbol;Acc:MGI:105073]	protein_coding	146.821	0.990945	5.22444	0.357734	58.493	18.1542	4.1238	6.36836	17.849	5.70827	11.1817	7.91009	38.3485	21.7848	10.6623	-0.840769	-2.08084	0.770348	0.266832	Tnni1	chr1	+	135779434	135810989
Myoz2	ENSMUSG00000028116	myozenin 2 [Source:MGI Symbol;Acc:MGI:1913063]	protein_coding	123.033	9.79621	15.8458	4.4975	98.498	98.4265	81.7441	78.8141	181.82	139.945	169.813	255.649	38.2931	89.3707	186.807	1.23829	2.08144	0.331388	0.036381	Myoz2	chr3	-	123006206	123035015
Spg7	ENSMUSG00000000738	SPG7, paraplegin matrix AAA peptidase subunit [Source:MGI Symbol;Acc:MGI:2385906]	protein_coding	40.7895	36.1027	37.7954	38.4272	40.9657	41.679	45.6239	45.2162	43.8572	42.2037	47.0845	41.5176	38.2787	43.3712	43.6657	-0.0417024	-0.235836	0.893125	0.158933	Spg7	chr8	+	123062942	123097760
Atp1b1	ENSMUSG00000026576	ATPase, Na+/K+ transporting, beta 1 polypeptide [Source:MGI Symbol;Acc:MGI:88108]	protein_coding	84.6264	27.2184	23.7782	17.3195	54.8616	60.0553	54.6002	49.3798	145.419	135.049	155.911	170.881	38.2356	54.7242	151.815	0.474349	1.71566	0.409124	1.14361e-05	Atp1b1	chr1	-	164437109	164458355
Ube2e1	ENSMUSG00000021774	ubiquitin-conjugating enzyme E2E 1 [Source:MGI Symbol;Acc:MGI:107411]	protein_coding	27.4226	49.3381	37.8734	38.2665	37.1859	28.4395	28.5123	32.1833	27.5532	21.7952	22.717	23.1055	38.2252	31.5803	23.7927	-0.406941	-1.05775	0.182146	6.00455e-06	Ube2e1	chr14	-	18282722	18331859
Kcnc4	ENSMUSG00000027895	potassium voltage gated channel, Shaw-related subfamily, member 4 [Source:MGI Symbol;Acc:MGI:96670]	protein_coding	29.2856	35.6792	49.1244	38.7654	47.5337	41.0764	47.0694	47.0378	35.1449	28.9256	38.503	33.5423	38.2137	45.6793	34.0289	0.142195	-0.524939	0.721052	0.0297844	Kcnc4	chr3	-	107438303	107459552
Ctdsp1	ENSMUSG00000026176	CTD (carboxy-terminal domain, RNA polymerase II, polypeptide A) small phosphatase 1 [Source:MGI Symbol;Acc:MGI:2654470]	protein_coding	43.1382	34.2384	35.2795	39.9951	36.2914	36.7211	37.205	37.8418	42.6601	41.4096	42.9166	38.5755	38.1628	37.0148	41.3904	-0.145126	-0.230483	0.39488	0.082335	Ctdsp1	chr1	+	74391509	74397285
Fasn	ENSMUSG00000025153	fatty acid synthase [Source:MGI Symbol;Acc:MGI:95485]	protein_coding	139.186	3.1229	5.4231	4.67475	13.71	3.49704	12.1777	2.66675	17.6763	32.1569	47.6075	16.885	38.1018	8.01287	28.5814	-2.30817	-0.644298	NA	NA	Fasn	chr11	-	120805846	120824547
Bccip	ENSMUSG00000030983	BRCA2 and CDKN1A interacting protein [Source:MGI Symbol;Acc:MGI:1913415]	protein_coding	38.5749	38.2524	31.8973	43.6373	29.8531	31.0899	38.6378	41.964	37.0956	27.7856	31.4711	34.7085	38.0905	35.3862	32.7652	-0.211668	-0.608315	0.554913	0.0111978	Bccip	chr7	+	133709333	133721145
Psma5	ENSMUSG00000068749	proteasome (prosome, macropain) subunit, alpha type 5 [Source:MGI Symbol;Acc:MGI:1347009]	protein_coding	37.6967	40.2391	40.1733	34.0007	41.0894	42.4143	43.5566	43.0611	37.7632	41.4651	40.1974	43.5364	38.0274	42.5303	40.7405	0.0522949	-0.251495	0.856796	0.121417	Psma5	chr3	+	108256926	108279974
Ctsl	ENSMUSG00000021477	cathepsin L [Source:MGI Symbol;Acc:MGI:88564]	protein_coding	39.0284	33.2088	43.5017	36.3435	42.6068	38.7179	30.8902	29.2546	46.2919	52.2411	54.9005	45.9729	38.0206	35.3674	49.8516	-0.227862	0.041369	0.1768	0.84101	Ctsl	chr13	-	64363214	64370306
Cltb	ENSMUSG00000047547	clathrin, light polypeptide (Lcb) [Source:MGI Symbol;Acc:MGI:1921575]	protein_coding	39.6873	34.6428	36.9445	40.7191	31.5152	34.362	33.8475	37.1221	33.2446	29.573	35.293	41.1473	37.9984	34.2117	34.8145	-0.254116	-0.458531	0.287535	0.0136175	Cltb	chr13	-	54592401	54611344
Polr1d	ENSMUSG00000029642	polymerase (RNA) I polypeptide D [Source:MGI Symbol;Acc:MGI:108403]	protein_coding	40.7549	36.0168	37.7297	37.1398	47.9319	38.8027	66.8542	54.2535	48.3957	51.6064	46.4659	51.3409	37.9103	51.9606	49.4522	0.369963	0.0234488	0.180495	0.949131	Polr1d	chr5	+	147077050	147111597
Kctd15	ENSMUSG00000030499	potassium channel tetramerisation domain containing 15 [Source:MGI Symbol;Acc:MGI:2385276]	protein_coding	36.3601	40.2044	37.9881	36.9818	28.8907	27.4554	29.5582	28.4624	25.3233	26.1096	25.8773	25.0647	37.8836	28.5917	25.5937	-0.48952	-0.925228	0.000784282	1.06599e-12	Kctd15	chr7	-	34639014	34656732
Psma3	ENSMUSG00000060073	proteasome (prosome, macropain) subunit, alpha type 3 [Source:MGI Symbol;Acc:MGI:104883]	protein_coding	31.2761	42.7574	41.5062	35.7623	47.813	45.1485	46.8524	41.4408	36.1819	37.2546	30.2952	38.5608	37.8255	45.3137	35.5731	0.113348	-0.514018	0.734366	0.00861657	Psma3	chr12	+	70974621	70996347
Dad1	ENSMUSG00000022174	defender against cell death 1 [Source:MGI Symbol;Acc:MGI:101912]	protein_coding	37.855	36.4198	38.3758	38.6505	44.0503	47.6049	50.2094	47.1643	46.8467	49.0947	49.9573	55.4253	37.8253	47.2572	50.331	0.203157	0.0606424	0.312955	0.784696	Dad1	chr14	-	54235479	54254104
Pitpna	ENSMUSG00000017781	phosphatidylinositol transfer protein, alpha [Source:MGI Symbol;Acc:MGI:99887]	protein_coding	25.426	25.8747	58.4036	41.5717	36.2826	33.4366	21.0353	38.652	24.3824	45.6658	24.5665	16.5455	37.819	32.3516	27.79	-0.273262	-0.916524	0.290152	7.43112e-07	Pitpna	chr11	+	75588097	75628804
Gpcpd1	ENSMUSG00000027346	glycerophosphocholine phosphodiesterase 1 [Source:MGI Symbol;Acc:MGI:104898]	protein_coding	32.7726	43.5547	38.0572	36.8821	22.7269	14.351	17.2818	18.7796	15.9445	14.3327	11.0955	12.0163	37.8166	18.2848	13.3473	-1.19055	-1.87834	3.70367e-08	2.52777e-20	Gpcpd1	chr2	-	132529082	132587729
Syngr2	ENSMUSG00000048277	synaptogyrin 2 [Source:MGI Symbol;Acc:MGI:1328324]	protein_coding	32.499	35.9346	39.2482	43.5191	37.8884	42.0016	39.6525	41.4944	31.1265	33.5114	40.5648	40.8391	37.8002	40.2592	36.5105	0.041554	-0.387893	0.923328	0.063112	Syngr2	chr11	+	117809668	117839908
Gas5	ENSMUSG00000053332	growth arrest specific 5 [Source:MGI Symbol;Acc:MGI:95659]	processed_transcript	34.8346	38.7639	43.2942	34.2292	42.2585	36.7597	41.7021	42.6156	39.5527	44.8564	42.489	40.03	37.7805	40.834	41.732	0.03211	-0.137521	0.934588	0.543027	Gas5	chr1	+	161034422	161038539
Tnfaip2	ENSMUSG00000021281	tumor necrosis factor, alpha-induced protein 2 [Source:MGI Symbol;Acc:MGI:104960]	protein_coding	44.1191	51.7	32.7019	22.5317	40.0865	39.4992	31.3362	34.5524	49.223	37.6762	33.2085	23.9306	37.7632	36.3686	36.0096	-0.21104	-0.526873	0.599108	0.0531071	Tnfaip2	chr12	+	111442469	111455018
Arl1	ENSMUSG00000060904	ADP-ribosylation factor-like 1 [Source:MGI Symbol;Acc:MGI:99436]	protein_coding	33.8724	43.6555	35.3591	38.091	37.7	33.9716	35.1426	36.3111	32.2385	32.2806	33.3524	35.8669	37.7445	35.7813	33.4346	-0.198264	-0.531759	0.415677	0.00199566	Arl1	chr10	+	88730858	88744094
Timm13	ENSMUSG00000020219	translocase of inner mitochondrial membrane 13 [Source:MGI Symbol;Acc:MGI:1353432]	protein_coding	46.3405	33.5872	33.6755	37.3651	36.6397	42.1123	50.8045	48.7371	45.4652	44.7117	43.8555	48.2314	37.7421	44.5734	45.566	0.154001	-0.0669367	0.615385	0.817551	Timm13	chr10	-	80899450	80900969
Zfand6	ENSMUSG00000030629	zinc finger, AN1-type domain 6 [Source:MGI Symbol;Acc:MGI:1929510]	protein_coding	28.013	55.4271	35.6089	31.8601	63.0741	49.1556	35.5597	21.726	33.7129	42.3651	33.9488	29.1212	37.7273	42.3788	34.787	-0.00883812	-0.507343	0.990105	0.107683	Zfand6	chr7	-	84613766	84689959
Maf	ENSMUSG00000055435	avian musculoaponeurotic fibrosarcoma oncogene homolog [Source:MGI Symbol;Acc:MGI:96909]	protein_coding	25.9209	48.0218	40.6008	36.0039	29.7475	22.5373	24.0683	23.7408	18.5988	17.0212	18.177	16.7393	37.6369	25.0235	17.6341	-0.692394	-1.3705	0.0108505	4.54807e-09	Maf	chr8	-	115682942	115707794
Tmem94	ENSMUSG00000020747	transmembrane protein 94 [Source:MGI Symbol;Acc:MGI:1919197]	protein_coding	39.3761	27.7248	40.1934	43.1732	35.3653	44.741	30.1583	27.6401	40.6944	36.9702	35.5496	36.1744	37.6169	34.4762	37.3472	-0.235938	-0.223622	0.218066	0.192156	Tmem94	chr11	+	115765433	115799366
Ubl5	ENSMUSG00000084786	ubiquitin-like 5 [Source:MGI Symbol;Acc:MGI:1913427]	protein_coding	35.4535	35.4723	42.5814	36.8535	34.681	70.5688	34.3115	74.9397	32.1042	38.5681	41.0557	28.1251	37.5902	53.6252	34.9633	0.0994383	-0.305487	0.727249	0.0893309	Ubl5	chr9	+	20642878	20647140
[truncated: 47,134 more rows]
