# Supplementary material for: Targeted splice sequencing reveals RNA toxicity and therapeutic response in myotonic dystrophy
Source: Nucleic Acids Res. 2021 Jan 27;49(4):2240–54. doi: 10.1093/nar/gkab022 (PMC7913682; doi:10.1093/nar/gkab022)
Supplement: gkab022_Supplemental_Files [file gkab022_supplemental_files.zip › Supplemental Data Table 3 (amplicon info).xlsx]

## Sheet: Sheet1
Gene	Gene Name	Multiplex PCR1 group	PCR1 cycles	PCR1 primer concentration (nM)	Cassette exon coordinates (mm10)	Cassette exon length (nt)	forward primer	reverse primer	forward primer (including adapter sequence)	reverse primer (including adapter sequence)	Distance from annotated polyA tract to forward primer (including cassette exon)	Amplicon sequence (including cassette exon)	PCR1 amplicon length without adapters (bp; inclusion)	PCR1 amplicon length without adapters (bp; exclusion)	PCR2 amplicon length with adapters (bp; inclusion)	PCR2 amplicon length with adapters (bp; exclusion)	Distance from forward primer to cassette exon (nt)	Distance from reverse primer to cassette exon (nt)	Mean isoform-specific counts per sample in targeted RNAseq (97 mice in Supp. Fig. 7)	Mean isoform-specific counts per sample in conventional RNAseq (12 mice in Fig. 1, about 59 million total reads per sample)
Abcc9	ATP-binding cassette, sub-family C (CFTR/MRP), member 9 [Source:MGI Symbol;Acc:MGI:1352630]	B	15	50	chr6:142648027-142648065	39	TTCTCCTTGCCATCCTTGGTG	TCTTTCAAAGTCCCTTCCCTTAACAC	TCGTCGGCAGCGTCAGATGTGTATAAGAGACAGTTCTCCTTGCCATCCTTGGTG	GTCTCGTGGGCTCGGAGATGTGTATAAGAGACAGTCTTTCAAAGTCCCTTCCCTTAACAC	5189	TTCTCCTTGCCATCCTTGGTGAGATGCAGACCCTGGAAGGAAAAGTTTACTGGAACAATGTAAATGAATCTGAGCCTTCTTTTGAAGCAACCCGAAGCAGAAGCAGGTATTCTGTGGCTTACGCTGCCCAGAAGCCTTGGCTCCTAAATGCTACAGTTGAGGAAAATATCACTTTTGGAAGTCCTTTCAACAGACAGAGGTACAAGGCTGTCACCGATGCCTGCTCTCTTCAGCCAGACATTGATTTGCTACCATTTGGAGACCAAACTGAAATCGGAGAGAGGGGCATCAACCTGAGTGGGGGTCAGAGGCAGAGAATCTGCGTGGCACGGGCACTCTACCAAAACACCAACATCGTCTTTTTGGACGACCCATTCTCTGCCCTGGACATCCACCTGA…	553	514	689	650	58	456	2519.38	256.667
Atp2a1	ATPase, Ca++ transporting, cardiac muscle, fast twitch 1 [Source:MGI Symbol;Acc:MGI:105058]	D	12	200	chr7:126446545-126446586	42	TGGGTGCAGCCACTGTAGGAG	AAGGGTCAGTGCCTCAGCTTTG	TCGTCGGCAGCGTCAGATGTGTATAAGAGACAGTGGGTGCAGCCACTGTAGGAG	GTCTCGTGGGCTCGGAGATGTGTATAAGAGACAGAAGGGTCAGTGCCTCAGCTTTG	804	TGGGTGCAGCCACTGTAGGAGCAGCTGCCTGGTGGTTTTTGTATGCAGAGGACGGGCCTCATGTCAGCTACCATCAGCTGACTCATTTCATGCAGTGCACTGAGCACAACCCTGAATTCGATGGCCTGGACTGTGAGGTCTTTGAGGCCCCCGAGCCCATGACCATGGCCTTGTCTGTGTTGGTGACCATCGAGATGTGCAATGCTCTCAACAGCCTGTCTGAGAACCAGTCCCTACTGCGGATGCCACCCTGGGTGAACATCTGGCTGCTGGGTTCCATCTGCCTGTCCATGTCCCTCCACTTCCTCATCCTCTATGTCGACCCCCTGCCGATGATCTTCAAGCTCCGGGCCCTGGACTTTACCCAGTGGCTCATGGTCCTCAAGATCTCACTGCCAG…	590	548	726	684	450	98	12233.9	129959
Best3	bestrophin 3 [Source:MGI Symbol;Acc:MGI:3580298]	A	17	200	chr10:116992508-116992602	95	GATCGCCACAGCAGCAGGAG	CAAGGCAGATTCACAAACTGGTTCC	TCGTCGGCAGCGTCAGATGTGTATAAGAGACAGGATCGCCACAGCAGCAGGAG	GTCTCGTGGGCTCGGAGATGTGTATAAGAGACAGCAAGGCAGATTCACAAACTGGTTCC	2349	GATCGCCACAGCAGCAGGAGAACTAGGAGGAAACCCAGCTGGTCACCAGTGAGGGTGGAAGCCGGCACCTCTTCAGGGACGGCAGATCGTTTGAAGATTTCTCTTCCCTTGAGAGACTCCAAAGAAATAGAACAAAACCACCCACGATGACTGTCACTTACTCCAGTAAAGTAGCAAATGCAACATTTTTTGGATTTCATAGGTTGCTTCTCAAGTGGAGAGGTAGTATCTACAAGCTGCTGTACAGGGAATTTATTGTTTTTGCTGTTCTTTACACAGCAATCAGTCTGGTGTACAGATTGTTACTTACAGGAGCCCAAAAACGTTACTTTGAAAAATTATCAATTTACTGTGACAGATATGCTGAACAAATTCCAGTAACCTTTGTGCTTGGGTTTT…	451	356	587	492	298	58	4511.95	16.3333
Bin1	bridging integrator 1 [Source:MGI Symbol;Acc:MGI:108092]	C	13	50	chr18:32423242-32423286	45	CGGAAGCTGGTGGACTATGACAG	TCTGGCTCATGGTTCACTCTGATC	TCGTCGGCAGCGTCAGATGTGTATAAGAGACAGCGGAAGCTGGTGGACTATGACAG	GTCTCGTGGGCTCGGAGATGTGTATAAGAGACAGTCTGGCTCATGGTTCACTCTGATC	1890	CGGAAGCTGGTGGACTATGACAGTGCCCGGCACCACTATGAGTCTCTTCAAACCGCCAAAAAGAAGGATGAAGCCAAAATTGCCAAGCCTGTCTCGCTGCTTGAGAAAGCCGCCCCCCAGTGGTGCCAAGGCAAACTACAGGCTCATCTTGTAGCTCAAACTAACCTGCTCCGAAATCAGGCAGAAGAGGAGCTCATCAAAGCCCAGAAGGTGTTCGAGGAGATGAACGTGGATCTGCAGGAGGAGCTGCCATCCCTGTGGAACAGCCGTGTAGGTTTCTATGTCAACACGTTCCAGAGCATCGCGGGTCTGGAGGAAAACTTCCATAAAGAGATGAGTAAGCTCAATCAGAACCTCAATGATGTCCTGGTCAGCCTAGAGAAGCAGCACGGGAGCAAC…	473	428	609	564	332	96	3663.46	4101.17
Brd2	bromodomain containing 2 [Source:MGI Symbol;Acc:MGI:99495]	B	15	200	chr17:34116598-34116689	92	GATGAAGGCTCTGTGGAAGCATC	AGAAGAGACAGCAGGCACCTGATG	TCGTCGGCAGCGTCAGATGTGTATAAGAGACAGGATGAAGGCTCTGTGGAAGCATC	GTCTCGTGGGCTCGGAGATGTGTATAAGAGACAGAGAAGAGACAGCAGGCACCTGATG	2790	GATGAAGGCTCTGTGGAAGCATCAGTTTGCATGGCCATTCCGGCAGCCTGTGGACGCTGTGAAGCTGGGTTTGCCGATTCCCACCCCTGGTTGGGAGAGGACCACGGTGGCCAAAATTCTTAGCTTCTTCCTTTCCCTCATGCAGCCCATGGATAGCCATCCCCAGAGGATTATCACAAAATTATAAAACAGCCTATGGACATGGGTACTATCAAGAGGAGACTTGAAAACAATTACTACTGGGCTGCCTCAGAATGTATGCAGGATTTTAATACTATGTTTACCAACTGTTACATTTATAACAAGCCCACCGATGATATTGTCCTAATGGCACAGACACTGGAAAAGATCTTCCTACAGAAAGTAGCATCCATGCCACAAGAGGAGCAAGAGCTTGTG…	495	403	631	539	76	327	5137.09	143.083
Cacna2d1	calcium channel, voltage-dependent, alpha2/delta subunit 1 [Source:MGI Symbol;Acc:MGI:88295]	C	13	200	chr5:16322539-16322595	57	GGACCTATTCAGTGGATGGCTTGTG	CAGTGTGACTGGCTCCTGAGATTTG	TCGTCGGCAGCGTCAGATGTGTATAAGAGACAGGGACCTATTCAGTGGATGGCTTGTG	GTCTCGTGGGCTCGGAGATGTGTATAAGAGACAGCAGTGTGACTGGCTCCTGAGATTTG	5960	GGACCTATTCAGTGGATGGCTTGTGAAAATAAAGGTTACTATTATGAGATTCCCTCCATTGGTGCAATAAGAATCAATACTCAGGAATATCTAGATGTTCTGGGAAGACCAATGGTTTTAGCTGGTGACAAAGCGAAGCAAGTTCAATGGACAAATGTGTATTTGGACGCCCTGGAACTGGGACTTGTCATTACTGGAACTCTACCAGTCTTCAACGTCACTGGCCAATCTGAAAATAAGACAAACTTGAAGAACCAGTTGATTCTTGGTGTGATGGGCGTTGATGTGTCTCTGGAAGATATCAAGAGATTGACACCACGTTTTACACTCTGTCCCAATGGCTACTATTTTGCAATTGATCCTAATGGCTATGTCTTATTGCATCCAAATCTTCAGCCA…	489	432	625	568	402	30	2366.93	240.583
Clasp1	CLIP associating protein 1 [Source:MGI Symbol;Acc:MGI:1923957]	A	17	200	chr1:118512175-118512222	48	CTGAAGCGAGAATAGAAGCCAGGAAG	GAGGGTGTGGAGGCGACATTG	TCGTCGGCAGCGTCAGATGTGTATAAGAGACAGCTGAAGCGAGAATAGAAGCCAGGAAG	GTCTCGTGGGCTCGGAGATGTGTATAAGAGACAGGAGGGTGTGGAGGCGACATTG	1141	CTGAAGCGAGAATAGAAGCCAGGAAGTGCTACTGGGGTTTCCACAGTCACTTCAGCCGAGAAGCAGAACACCTGTACCACACTTTGGAGTCCTCGTATCAGAAGGCCCTACAGTCCCACTTGAAGAACTCGGACAGCATCGTGTCTCTGCCCCAGTCAGACCGATCCTCTTCCAGCTCTCAAGAGAGTCTCAACCGGCCACTTTCAGCCAAAAGAAGTCCCACTGGCAGCACTGCATCCAGAGGCTCTACAGTTAGTACCAAATCTGTGTCGACGACAGGATCTCTCCAGCGATCTCGAAGTGATATTGATGTGAACGCAGCAGCCAGTGCCAAATCCAAAGTCTCCTCATCCTCAGGATCCCCCGCCTTCAGCTCTGCAGCAGCACTGCCCCCAGGAT…	523	475	659	611	414	61	4859.54	71.0833
Clcn1	chloride channel, voltage-sensitive 1 [Source:MGI Symbol;Acc:MGI:88417]	C	13	200	chr6:42293444-42293522	79	CTACAAGTGGACCTATGCCCAGATG	AATAGCACTCCTCCAAGTGGTGTTC	TCGTCGGCAGCGTCAGATGTGTATAAGAGACAGCTACAAGTGGACCTATGCCCAGATG	GTCTCGTGGGCTCGGAGATGTGTATAAGAGACAGAATAGCACTCCTCCAAGTGGTGTTC	3107	CTACAAGTGGACCTATGCCCAGATGAAGCCTAGCCTTCCTCTGCAGTACCTGGCCTGGGTCACCTTCCCACTTATCCTGATCCTCTTCAGCGCCCTCTTTTGCCAACTCATCTCTCCCCAGGCTGTGGGCTCTGGAATCCCTGAGATGAAAACAATTCTTCGTGGTGTTGTCTTGAAGGAATACCTCACACTCAAGGCCTTTGTAGCCAAGGTGGTAGCTTTGACAGCTGGACTGGGCAGTGGCATCCCTGTGGGGAAAGAGGGTCCCTTTGTTCACATCGCCAGCATCTGTGCTGCTGTCCTCAGCAAGTTTATGTCCATGTTCTCTGGTGTCTATGAGACCGTGCCTGGGCAGCTTGATCTCCTGGTGCCAGCCTGTGCAGTGGGCGTGGGATGCTA…	508	429	644	565	340	89	1818.6	229.167
Cpeb2	cytoplasmic polyadenylation element binding protein 2 [Source:MGI Symbol;Acc:MGI:2442640]	A	17	200	chr5:43268869-43268892	24	GAGCAGAGCACGATCCTCTCAAG	TGATAGTAGGGCTGGAAACACACAAG	TCGTCGGCAGCGTCAGATGTGTATAAGAGACAGGAGCAGAGCACGATCCTCTCAAG	GTCTCGTGGGCTCGGAGATGTGTATAAGAGACAGTGATAGTAGGGCTGGAAACACACAAG	4781	GAGCAGAGCACGATCCTCTCAAGGGTCGTCTGAGCTATCCACATCCAGGAACCGACAATCTGTTAATGTTAAATGCAAGGAGTTATGGGCGAAGACGAGGTCGCTCTTCCCTATTTCCAATAGATGATAGCTTGTTGGATGATGGTCACAGTGATCAAGTTGGTGTTTTAAATTCACCAACATGTTATTCAGCTCATCAAAATGGAGAACGAATTGAACGCTTCTCTCGAAAAGTTTTTGTTGGTGGGCTTCCTCCGGATATTGATGAAGATGAGATCACTGCCAGCTTCCGAAGATTTGGACCTTTGGTAGTAGATTGGCCCCACAAAGCAGAAAGTAAATCCTATTTTCCACCAAAAGGCTATGCATTCCTCCTCTTTCAAGAAGAGAGCTCAGTCC…	468	444	604	580	75	369	3052.23	24.1667
Dctn4	dynactin 4 [Source:MGI Symbol;Acc:MGI:1914915]	B	15	200	chr18:60545357-60545377	21	GAATGTGTGTCGCACGAGGTGG	TGGTCGCTGAAGCCTGGTCC	TCGTCGGCAGCGTCAGATGTGTATAAGAGACAGGAATGTGTGTCGCACGAGGTGG	GTCTCGTGGGCTCGGAGATGTGTATAAGAGACAGTGGTCGCTGAAGCCTGGTCC	3607	GAATGTGTGTCGCACGAGGTGGACTCACATTATTGTCCCAGCTGCTTAGAAAACATGCCGTCAGCTGAAGCCAAATTAAAAAAGAATAGATGTGCCAACTGCTTTGACTGTCCTGGATGCATGCACACCCTTTCTACCCGTGCAACAAGCATCTCCACACAGCTTCCCGATGACCCAGCCAAAACCACCATGAAGAAAGCCTATTACTTGGCCTGTGGATTTTGTCGATGGACATCTAGAGATGTGGGCATGGCAGACAAATCTGTCGCTAGTGGTGGTTGGCAAGAACCAGAAAACCCTCACACACAACGGATGAACAAGTTGATTGAGTATTACCAGCAGCTTGCTCAGAAGGAAAAGGTCGAACGAGATCGCAAGAAGCTGGCACGGCGAAGAAAT…	477	456	613	592	365	91	2463.46	70.25
Eya4	EYA transcriptional coactivator and phosphatase 4 [Source:MGI Symbol;Acc:MGI:1337104]	A	17	200	chr10:23171626-23171694	69	AGCTCCAAGCTGGATAAATCTGGTC	GGCTGGCAACATCACACCAAG	TCGTCGGCAGCGTCAGATGTGTATAAGAGACAGAGCTCCAAGCTGGATAAATCTGGTC	GTCTCGTGGGCTCGGAGATGTGTATAAGAGACAGGGCTGGCAACATCACACCAAG	3812	AGCTCCAAGCTGGATAAATCTGGTCTCAGCAGCACTTCAGTCACAACAAATGGGACAGGAGGGGACAACATGACTGTTTTAAACACAGCAGACTGGCTGCTGAGTTGCAACACCCCCTCTTCTGCAACAATGTCTCTTCTTGCAGTCAAAACAGAGCCCTTGCACAGCAGTGAGTCCACTACCACGACTGGAGATGGAGCGCTTGACACTTTTACTGGGTCAGTAATAACAAGCAGCGGCTACAGCCCCAGGTCGGCGCAGCAGTACTCTCCACAGCTGTACCCCTCCAAGCCCTATCCACACATTCTTTCTACACCAGCAGCTCAAACAATGTCGGCCTATGCAGGCCAGACTCAGTACTCTGGGATGCAGCAGCCGGCCGTCTACACAGCCTACTCG…	456	387	592	523	61	326	3567.9	44.5833
Fbxo31	F-box protein 31 [Source:MGI Symbol;Acc:MGI:1354708]	C	13	200	chr8:121564638-121564724	87	TGGAGATCACAGGTGTGTCTTGC	GGAGGTAGATCCGTCGGTAGGTC	TCGTCGGCAGCGTCAGATGTGTATAAGAGACAGTGGAGATCACAGGTGTGTCTTGC	GTCTCGTGGGCTCGGAGATGTGTATAAGAGACAGGGAGGTAGATCCGTCGGTAGGTC	4079	TGGAGATCACAGGTGTGTCTTGCCGGGACGTCTATGCAAAACGTATAAATCCTCGAGTGAAGTCAGGACGCTTCATGAAAATTCTCCCCGATTATGAGCACATGGAGTACAGAGATGTGTACACCTGCCTGCTTCACCGATACAGACACATTTTGGGGCTGTGGCAGCCAGATATCGGGCCGTACGGAGGATTGCTGAACGTCGTGGTGGACGGACTGTTCATCATTGGCTGGATGTACCTGCCACCTCATGACCCCCACGTGGGAGACCCCATGCGGTTCAAGCCACTGTTTAGAATCCATCTGATGGAGAGGAAGTCGGCTACAGTGGAGTGTATGTACGGCCACAAAGGGCCCCACAACGGCCACATCCAGATTGTGAAGAGGGACGAGTTCTCCA…	591	504	727	640	42	462	2143.49	540.083
Fn1	fibronectin 1 [Source:MGI Symbol;Acc:MGI:95566]	A	17	200	chr1:71603660-71603929	270	TTCTCCTGTGACAGGCTACAGAGTGAC	AGTGAGCTGAACACTGGGTGCTATC	TCGTCGGCAGCGTCAGATGTGTATAAGAGACAGTTCTCCTGTGACAGGCTACAGAGTGAC	GTCTCGTGGGCTCGGAGATGTGTATAAGAGACAGAGTGAGCTGAACACTGGGTGCTATC	3130	TTCTCCTGTGACAGGCTACAGAGTGACCACCACTCCCAAAAATGGCCTAGGACCATCAAAAACTAAAACTGCCAGTCCAGATCAAACAGAAATGACCATTGAAGGTTTGCAACCCACTGTGGAGTACGTGGTTAGTGTTTATGCTCAGAACCGGAACGGAGAAAGCCAGCCCCTGGTTCAAACTGCAGTGACCAACATTGATCGCCCTAAAGGACTGGCATTCACTGATGTGGATGTCGATTCCATCAAAATTGCTTGGGAAAGCCCACAGGGGCAAGTTTCCAGGTACAGGGTGACCTACTCGAGCCCTGAGGATGGAATCCGGGAGCTTTTCCCTGCACCTGATGGTGAAGACGACACTGCAGAGCTGCAGGGCCTCAGGCCGGGGTCTGAGTACAC…	553	283	689	419	194	89	12413.7	484.917
Jag2	jagged 2 [Source:MGI Symbol;Acc:MGI:1098270]	A	17	200	chr12:112915605-112915718	114	CCATGTGCAGCGGGTGGTAC	CATGTGTCCCTGGGCACTGAG	TCGTCGGCAGCGTCAGATGTGTATAAGAGACAGCCATGTGCAGCGGGTGGTAC	GTCTCGTGGGCTCGGAGATGTGTATAAGAGACAGCATGTGTCCCTGGGCACTGAG	2866	CCATGTGCAGCGGGTGGTACCTGCGTGGATCAGGTGGACGGCTTCGAGTGCATCTGCCCGGAGCAGTGGGTGGGGGCTACTTGCCAGCTGGACGCCAATGAGTGTGAAGGGAAGCCGTGCCTTAATGCTTTTTCTTGCAAAAACCTGATTGGCGGCTATTACTGTGATTGCCTCCCGGGCTGGAAGGGCATCAACTGCCAAATCAACATCAACGATTGCCATGGGCAGTGTCAGCATGGGGGCACCTGCAAGGACCTGGTCAATGGGTACCAGTGTGTGTGCCCGCGGGGCTTTGGAGGTCGCCATTGCGAACTAGAGTACGACAAGTGTGCCAGCAGCCCCTGCCGCCGGGGTGGCATCTGTGAGGACCTGGTGGATGGCTTCCGCTGCCACTGCCCA…	557	443	693	579	91	352	6580.48	81.1667
Kif13a	kinesin family member 13A [Source:MGI Symbol;Acc:MGI:1098264]	B	15	200	chr13:46808157-46808276	120	TGCCCTCAACGAGCTTCTGG	CGTACATGAGCCGCTGTTCCTC	TCGTCGGCAGCGTCAGATGTGTATAAGAGACAGTGCCCTCAACGAGCTTCTGG	GTCTCGTGGGCTCGGAGATGTGTATAAGAGACAGCGTACATGAGCCGCTGTTCCTC	5521	TGCCCTCAACGAGCTTCTGGTTTACTATTTAAAGGATCATACCCGGGTGGGTGCAGATACCTCTCAGGACATCCAGCTCTTCGGAATAGGGATTCAGCCCGAGCACTGTGAGATCGACATCGCAGCGGATGGAGACATCACTCTCACGCCCAAAGAAAATGCAAGGTCCTGTGTCAATGGCACCCTTGTCTGCAGTACTACCCAGCTGTGGCACGGCGACAGGATCTTATGGGGAAACAACCACTTTTTTAGAATTAACTTGCCTAAGAGGAAACGGCGGGACTGGTTGAAAGACTTTGAGAGAGAAACCAGTTCCGCGGAGCACGATCTAGACGCTGCGAGCGAGGCTTCCTCGGAGCCAGACTACAACTACGAGTTCGCACAGATGGAGGTCATCAT…	626	506	762	642	419	87	2543.44	202.917
Ldb3	LIM domain binding 3 [Source:MGI Symbol;Acc:MGI:1344412]	D	12	200	chr14:34555343-34555528	186	GGACAGCGCCTCTCCTGTGTAC	ATGCTGGCAGTGGTTACGACC	TCGTCGGCAGCGTCAGATGTGTATAAGAGACAGGGACAGCGCCTCTCCTGTGTAC	GTCTCGTGGGCTCGGAGATGTGTATAAGAGACAGATGCTGGCAGTGGTTACGACC	4225	GGACAGCGCCTCTCCTGTGTACCAGGCTGTGATCAAAACCCAAAGCAAGCCGGAAGATGAGGCTGATGAGTGGGCCCGCCGGTCCTCCAACCTGCAGTCTCGCTCCTTCCGCATCCTGGCCCAGATGACCGGGACAGAATACATGCAAGACCCTGATGAAGAGGCTCTGCGAAGGTCAAGCACCCCTATTGAGCATGCTCCAGTGTGCACCAGCCAGGCCACTTCCCCGCTGCTGCCTGCTTCTGCCCAGTCGCCCGCTGCTGCCTCTCCCATTGCGGCCTCGCCAACCCTGGCCACAGCTGCTGCCACCCATGCTGCTGCCGCCTCTGCTGCAGGCCCTGCCGCAAGTCCCGTGGAGAATCCGAGGCCACAGGCCTCTGCTTACAGTCCTGCAGCCGC…	489	303	625	439	180	123	2117.07	2535.17
Lrrfip2	leucine rich repeat (in FLII) interacting protein 2 [Source:MGI Symbol;Acc:MGI:1918518]	B	15	200	chr9:111179177-111179221	45	GAAGCTTTGAGTAACATCGCCAGAG	CGGAGTTCGAGAACCATAAGGG	TCGTCGGCAGCGTCAGATGTGTATAAGAGACAGGAAGCTTTGAGTAACATCGCCAGAG	GTCTCGTGGGCTCGGAGATGTGTATAAGAGACAGCGGAGTTCGAGAACCATAAGGG	3413	GAAGCTTTGAGTAACATCGCCAGAGAGGCAGAAGCAAGGCTAGCAGCAAAGCGGGCCGCCAGGGCAGAAGCAAGAGACATCCGCATGCGGGAACTGGAACGACAGCAGAGAGAGGGAGTTGAGGATACATTGTCTCTTCGGAGCCTTGGCAGTCACAGGAGTTCATCGAAGGATATTACTGGAACACACTGGAGCAGAGCCAGTACGCCCAAGAGGAGAGACATGATGTATGATACCATCAAGGACAGACCATCAAGAGTTTCGTCATTAAATCATTCTTACAGTCACACCCATGGGACGAAGAAGCGATCCTCTAGTTCTTATAAAGATCCACTGAGTGGCCTCTACTTTGACCAGAGAAACTATAGCAGTCTTAGACATAGCAAACCTGCCTCTACC…	558	513	723	678	462	51	680.237	130.5
Map3k4	mitogen-activated protein kinase kinase kinase 4 [Source:MGI Symbol;Acc:MGI:1346875]	A	17	200	chr17:12242650-12242805	156	CCTCCTAACCCTCACCTCATCATCC	TCTTTGCCACTTAAATGTCACCTTCC	TCGTCGGCAGCGTCAGATGTGTATAAGAGACAGCCTCCTAACCCTCACCTCATCATCC	GTCTCGTGGGCTCGGAGATGTGTATAAGAGACAGTCTTTGCCACTTAAATGTCACCTTCC	1831	CCTCCTAACCCTCACCTCATCATCCCGACTCCAGAGGGATTCAGCACCCGGAGCGTGCCTTCCGACGCTCGGACCCATGGCAACTCTGTTGCTGCTGCTGCTGCTGTTGCTGCCGCCGCCACCACTGCTGCTGGCCGCCCTGGCCCAGGTGGTGGTGACTCTGTGCCAGCCAAACCTGTCAACACTGCCCCTGATACCAGGGGTTCCAGTGTCCCTGAAAACGACCGCTTGGCCTCCATAGCTGCAGAACTGCAGTTCAGGTCTCTGAGTCGGCACTCAAGCCCCACGGAAGAGCGAGACGAGCCAGCGTATCCTCGGAGTGACTCAAGTGGATCAACTCGGAGAAGCTGGGAACTTCGAACACTCATCAGCCAGACCAAAGACTCGGCCTCTAAGCAG…	561	405	697	541	44	361	9332.99	114.833
Mbnl1	muscleblind like splicing factor 1 [Source:MGI Symbol;Acc:MGI:1928482]	C	13	200	chr3:60614683-60614736	54	CCGACTGCACCAATGTTGGTC	CATGTTGGCTAGAGCCTGTTGG	TCGTCGGCAGCGTCAGATGTGTATAAGAGACAGCCGACTGCACCAATGTTGGTC	GTCTCGTGGGCTCGGAGATGTGTATAAGAGACAGCATGTTGGCTAGAGCCTGTTGG	4028	CCGACTGCACCAATGTTGGTCACGGGGAATCCTGGAGTTCCAGTGCCAGCAGCTGCCGCAGCTGCTGCACAGAAGTTAATGCGGACAGACAGACTGGAGGTGTGTCGAGAGTACCAGCGTGGCAATTGCAACAGAGGAGAAAATGACTGTCGGTTTGCTCATCCTGCTGACAGCACAATGATTGATACCAATGACAACACAGTCACTGTCTGCATGGATTACATCAAGGGGAGATGCTCTCGGGAAAAGTGCAAATACTTCCATCCTCCCGCACACCTGCAAGCCAAGATCAAGGCTGCCCAATACCAGGTCAACCAGGCTGCAGCAGCACAGGCTGCAGCTACTGCAGCTGCCATGACTCAGTCGGCTGTCAAATCACTGAAGCGACCCCTCGAGGCA…	531	477	667	613	357	120	3324.89	509.333
Mbnl2	muscleblind like splicing factor 2 [Source:MGI Symbol;Acc:MGI:2145597]	B	15	200	chr14:120404638-120404732	95	GGCAGACAGCACCATGATCGAC	TCTTGGCATTCCATTCCATTTCTG	TCGTCGGCAGCGTCAGATGTGTATAAGAGACAGGGCAGACAGCACCATGATCGAC	GTCTCGTGGGCTCGGAGATGTGTATAAGAGACAGTCTTGGCATTCCATTCCATTTCTG	3291	GGCAGACAGCACCATGATCGACACAAACGACAACACCGTAACCGTTTGTATGGATTACATAAAGGGGCGTTGCATGAGGGAGAAATGCAAATATTTTCACCCTCCTGCACACTTGCAGGCCAAAATCAAAGCTGCGCAGCACCAAGCCAACCAGGCCGCGGTGGCCGCCCAGGCAGCCGCGGCCGCGGCCACAGTCATGACTCAGTCGACTGCCAAAGCACTGAAGCGACCTCTCGAAGCAACTGTAGACCTGGCCTTCCCTCCGGGTGCTCTTCATCCCTTACCAAAGAGACAAGCACTTGAAAAAAGCAACGGGGCCAGCACGGTCTTCAACCCCAGCGTCTTGCACTACCAGCAGGCTCTGACCAGTGCGCAGCTGCAGCAGCACACGGCGTTCAT…	491	396	627	532	353	43	2378.03	224.917
Mpdz	multiple PDZ domain protein [Source:MGI Symbol;Acc:MGI:1343489]	B	15	200	chr4:81313500-81313598	99	CGGAAAGCAGGCAACCCTGTAG	CTCGTCGGCAATCTGTAGTCGG	TCGTCGGCAGCGTCAGATGTGTATAAGAGACAGCGGAAAGCAGGCAACCCTGTAG	GTCTCGTGGGCTCGGAGATGTGTATAAGAGACAGCTCGTCGGCAATCTGTAGTCGG	3643	CGGAAAGCAGGCAACCCTGTAGTGTTTATGGTACAGAGCATTATAAACAGACCAAGGAAATCCCCTTTGCCTTCCTTGCCGCACAGCCTTTACCCTAAGTACAGCTTCAGCAGCACTAACCCATTTGCAGACTCTCTCCAGCTCACCACTGACCAGGCACCCAGCCAGTCAGAATCTGAGACAGAGAAGCCTGCATTGTGCAATGTTCCTCCCTCCTCTCCTTCAGTGTTCTCAGAAATGGGTAGTGATTGTGCACAGCCATCTGCAACCGCAGTCTCAGAAGATGAGGACAAAGAGGATGAGTTTGGTTACAGCTGGAAAAATATCCAGGAGCGCTATGGAAGCCTGACAGGTCAGCTCCATGTGATTGAGCTGGAGAAAGGGCAGAGCGGGTTGGGT…	507	408	643	544	57	351	2330.39	148.417
Neb	nebulin [Source:MGI Symbol;Acc:MGI:97292]	D	12	50	chr2:52161371-52161475	105	GAGACTGTCTTGGACACGCCAGAG	CTAATGTGCTTCTGGGTCTCCTTGAC	TCGTCGGCAGCGTCAGATGTGTATAAGAGACAGGAGACTGTCTTGGACACGCCAGAG	GTCTCGTGGGCTCGGAGATGTGTATAAGAGACAGCTAATGTGCTTCTGGGTCTCCTTGAC	2341	GAGACTGTCTTGGACACGCCAGAGATGCAAAGAGTCCGCGAGAACCAGAAGAACTTCAGCCTGCTTCAATACCAGTGTGACCTTAAAAACAGTAAAGGGAAAATTACAGTTGTTCAAGACACGCCAGAAATACTGCGTGTTAAAGAAAACCAAAAGAATTTCAGCTCGGTTTTATATAAAGAGGATGTATCCCCGGGGACGGCAATTGGAAAGACGCCTGAGATGCTCAGAGTGAAGCAAACGCAGGACCACATTAGCTCGGTCAAGTATAAAGAAGCAATCGGACAAGGAACTCCGATCCCTGACCTGCCCGAAGTGAAACGCGTCAAGGAGACCCAGAAGCACATTAG	350	245	486	381	63	182	5782.46	11962.7
Nfix	nuclear factor I/X [Source:MGI Symbol;Acc:MGI:97311]	C	13	200	chr8:84723728-84723850	123	GAGATGCGGACATCAAACCACTG	GGCTCGACTGCTGGATGATGG	TCGTCGGCAGCGTCAGATGTGTATAAGAGACAGGAGATGCGGACATCAAACCACTG	GTCTCGTGGGCTCGGAGATGTGTATAAGAGACAGGGCTCGACTGCTGGATGATGG	4917	GAGATGCGGACATCAAACCACTGCCCAACGGGCACTTAAGTTTCCAGGACTGCTTTGTGACGTCTGGGGTCTGGAATGTGACAGAGCTGGTGAGAGTATCACAGACTCCAGTTGCGACTGCATCAGGGCCCAACTTCTCACTGGCGGACCTGGAGAGCCCCAGCTACTACAACATAAATCAAGTGACCCTGGGAAGGCGGTCCATCACCTCCCCTCCTTCCACCAGCAGCACCAAGCGCCCCAAGTCCATCGACGACAGTGAGATGGAGAGTCCAGTAGATGATGTGTTCTATCCTGGGACAGGCCGCTCTCCGGCCGCTGGCAGCAGCCAGTCTAGCGGATGGCCCAATGACGTGGATGCAGGCCCTGCTTCTCTAAAGAAGTCAGGAAAGCTGGACT…	552	429	688	565	363	66	8475.98	856.833
Opa1	OPA1, mitochondrial dynamin like GTPase [Source:MGI Symbol;Acc:MGI:1921393]	B	15	200	chr16:29588823-29588876	54	GTTCACATCATCCTGCCCTCAAG	CATGATCTGTTGCTCGAAATGCTG	TCGTCGGCAGCGTCAGATGTGTATAAGAGACAGGTTCACATCATCCTGCCCTCAAG	GTCTCGTGGGCTCGGAGATGTGTATAAGAGACAGCATGATCTGTTGCTCGAAATGCTG	5671	GTTCACATCATCCTGCCCTCAAGCTTCAAAGACCCCAACTAAGGACACCATTTCAGCAGTTCTCTTCTCTAACTCACCTTTCATTACATAAATTGAAACTTTCTCCAATTAAATATGGCTACCAGCCCCGCAGGAACTTTTGGCCAGCAAGGTTAGCTGCAAGACTCTTAAAACTTCGATATATCATACTGGGATCTGCTGTTGGAGGTGGCTATACAGCCAAAAAAACCTTCGATGAATGGAAAGATATGATACCAGACCTTAGTGACTATAAGTGGATTGTGCCTGACTTTATATGGGAAATTGATGAGTATATTGATTTGGAGAAAATTAGAAAAGCCCTGCCCAGCTCAGAAGACCTTGCCAGTTTAGCTCCCGACCTGGACAAGATTACTGAGA…	525	471	661	607	432	39	4443.67	237.417
Phactr4	phosphatase and actin regulator 4 [Source:MGI Symbol;Acc:MGI:2140327]	A	17	200	chr4:132383282-132383362	81	GCCAGAGACCAGGTAGGATTTCC	ACCAGGACTGGGCTAGAGGACC	TCGTCGGCAGCGTCAGATGTGTATAAGAGACAGACCAGGACTGGGCTAGAGGACC	GTCTCGTGGGCTCGGAGATGTGTATAAGAGACAGGCCAGAGACCAGGTAGGATTTCC	4548	GCCAGAGACCAGGTAGGATTTCCGGGAGAAAGTGCTGGGGAACCCGAGGAGGCAGCGGCGACTTGGAAACTACTCCTTCTCTCCCTACACTGGTTAGCAGTGGCATGGAAGACCCATCGGAAGAAGCAGAGCAGCCCTCTGGAGACCCAGGCATGGGCATGGACAGTGTGGAAGCAGGGGACACAACACCTCCCACCAAAAGGAAAAGCAAGTTCTCAGCGTTAGGCAAGATCTTCAAGCCGTGGAAATGGAGGAAAAAAAAAAGCAGTGATAAGTTCAAAGAGACATCAGAAGTTTTAGAGCGAAAAATATCTATGCGAAAACCAAGAGAAGAACTGGTTAAACGAGGGGTTCTGTTGGAGGACCCCGAGCAGGATGGTGAGGATTCAGGAAAGCTGA…	469	388	605	524	293	95	1527.97	35.25
Phka1	phosphorylase kinase alpha 1 [Source:MGI Symbol;Acc:MGI:97576]	C	13	200	chrX:102557096-102557272	177	TCACTCCACAGTTTATAGACCAGCAAC	CGAGAAGGCTGAAATAACTTTGTAGG	TCGTCGGCAGCGTCAGATGTGTATAAGAGACAGTCACTCCACAGTTTATAGACCAGCAAC	GTCTCGTGGGCTCGGAGATGTGTATAAGAGACAGCGAGAAGGCTGAAATAACTTTGTAGG	4234	TCACTCCACAGTTTATAGACCAGCAACAGTTCTACCTGGCTCTGGACAACCAGATGATAGTAGAAATGCTCAGAACAGACCTTTCCTACCTCTGTAGCCGCTGGAGGATGACAGGCCAGCCCACGATCACTTTCCCTATCTCGCACACCATGCTTGATGAAGATGGAACCAGCTTGAATTCAAGTATCTTGGCAGCACTCCGAAAAATGCAGGATGGCTATTTTGGTGGGGCCAGGATCCAAACAGGTAAATTGTCAGAGTTTTTGACAACATCTTGCTGCACACACTTAAGCTTCATGGACCCTGGACCTGAGGGTAAGCTGTACAGTGAAGATTATGATGAAGACTATGAAGATGATTTGGACTCTGGCAACTGGATGGACAGCTATGATTCAACAA…	625	448	761	584	405	43	1924.6	1478.92
Ppp1r12b	protein phosphatase 1, regulatory (inhibitor) subunit 12B [Source:MGI Symbol;Acc:MGI:1916417]	C	13	200	chr1:134765897-134766077	181	CCAGCAGAAACAAGAGAAGACCTCTG	GTCACAGGCTGAGCTTGGTGTG	TCGTCGGCAGCGTCAGATGTGTATAAGAGACAGCCAGCAGAAACAAGAGAAGACCTCTG	GTCTCGTGGGCTCGGAGATGTGTATAAGAGACAGGTCACAGGCTGAGCTTGGTGTG	1718	CCAGCAGAAACAAGAGAAGACCTCTGACCGGTCCTCGGTGCTGGAGGTGGAGAAGCGGGAGAGGCGAGCACTGGAACGGAAAATGTCGGAAATGGAAGAAGAGATGAAGAACCTTCACCAGCTAAAACAGATTCAAACCTTGAAGCAGATGAACGAACAACTGCAGGCTGAGAACAGGGCCCTGACCCGAGTGGTGGCCAGACTCTCCAAGTCCATCGAGTCCTCCGACACCCAGGAGCTCTAGCTCTTGCCCTTGCTCTCCACCTCACTTCCCTCCTCTGCTACTCCAGGTGTTAACAGAACTGAAATCTGACAATCAGAGGCTGAAAGATGAAAATGGCGCCCTCATCCGAGTCATCAGCAAACTGTCCAAATAGCTGAAGTCAGGTCTGGGAGGAG…	642	461	778	597	109	352	1244.89	748.667
Ppp3cc	protein phosphatase 3, catalytic subunit, gamma isoform [Source:MGI Symbol;Acc:MGI:107162]	B	15	200	chr14:70225928-70225954	27	AGCAACTGGCTTTCCGTCACTTATTAC	GCCCTTGAGGGTCAGCACATTC	TCGTCGGCAGCGTCAGATGTGTATAAGAGACAGAGCAACTGGCTTTCCGTCACTTATTAC	GTCTCGTGGGCTCGGAGATGTGTATAAGAGACAGGCCCTTGAGGGTCAGCACATTC	943	AGCAACTGGCTTTCCGTCACTTATTACGATTTTCTCTGCCCCTAATTACCTAGATGTCTATAACAATAAAGCTGCAGTGTTGAAGTATGAAAACAATGTCATGAACATCAGGCAGTTCAACTGTTCCCCACACCCCTACTGGCTCCCAAACTTCATGGATGTTTTCACGTGGTCTTTGCCTTTTGTTGGAGAGAAAGTGACAGAGATGCTGGTCAATATTCTCAACATATGCTCGGATGAAGAAATGAACGTAACCGATGAAGAAGATCACTACATTTCAAGCTGTCCAAAAGGAGCTACTACAGGTCGAAAAGAAGTCATCAAGAATAAAATCCGAGCCATTGGGAAAATGGCCCGGGTCTTTACGGTTCTTCGGGAAGAGAGTGAGAATGTGCTGAC…	409	382	545	518	266	116	3187.32	84.9167
Rapgef1	Rap guanine nucleotide exchange factor (GEF) 1 [Source:MGI Symbol;Acc:MGI:104580]	B	15	200	chr2:29720643-29720738	96	CGTCTTCTCAGGACAGCAGCTTTC	GCTCACTCGCTTCTTGAACGTG	TCGTCGGCAGCGTCAGATGTGTATAAGAGACAGCGTCTTCTCAGGACAGCAGCTTTC	GTCTCGTGGGCTCGGAGATGTGTATAAGAGACAGGCTCACTCGCTTCTTGAACGTG	3836	CGTCTTCTCAGGACAGCAGCTTTCATGGGAACCCTGTCCGCCTTCCTTCCGAAACCTCTTTCACTGACTCGAGTGAAAAGGCCAGCAGTGAGGAAGCTGGTGGGGATGAGTATGTCAGTCTGTACTCCTCTGGCCAGACCAGCGAGGAGCTGGCTCCCTGTCGAGGAGAACCACCATCTGGGAAGGACGGACATCCCAGAGATCCTTCGGTCAGCAGTGCATCTGGGAAGGACAGCAGAGAAAATGGGGAAAGGTCCCCAAAGTCACTGGATGGTCTGGAGTCAGCGCAGTCAGAAGAGGAAGTGGATGAACTGTCCCTCATTGACCACAATGAAATTATGGCCAGGCTGACACTCAAGCAAGAGGGTGATGATGGGCCAGATGTTCGTGGTGGTTCAG…	575	479	711	615	71	408	5770.23	130.667
Ryr1	ryanodine receptor 1, skeletal muscle [Source:MGI Symbol;Acc:MGI:99659]	C	13	200	chr7:29056234-29056248	15	CCGAATCATTGTGAACAACCTGG	GGATGTCTGCACGGAGTAGCG	TCGTCGGCAGCGTCAGATGTGTATAAGAGACAGCCGAATCATTGTGAACAACCTGG	GTCTCGTGGGCTCGGAGATGTGTATAAGAGACAGGGATGTCTGCACGGAGTAGCG	5263	CCGAATCATTGTGAACAACCTGGGCATCGATGAGGCCTCGTGGATGAAGCGGCTGGCCGTGTTTGCCCAGCCCATTGTGAGCCGTGCCAGGCCGGAGCTCCTACGCTCCCACTTCATCCCTACCATCGGGCGATTGCGTAAGCGGGCAGGGAAGGTGGTGGCTGAGGAGGAGCAGCTGCGCCTGGAAGCCAAGGCAGAAGCTGAGGAGGGTGAGCTCCTGGTCCGGGACGAGTTCTCCGTGCTCTGCCGCGACCTGTATGCCCTCTACCCACTGCTCATCCGCTACGTAGACAACAACAGGGCACACTGGCTGACAGAGCCCAACCCCAATGCAGAGGAGCTGTTCAGGATGGTGGGAGAAATCTTCATCTACTGGTCCAAGTCCCACAACTTTAAGCG…	565	550	701	686	481	69	1936.99	2434.25
Slc8a3	solute carrier family 8 (sodium/calcium exchanger), member 3 [Source:MGI Symbol;Acc:MGI:107976]	C	13	200	chr12:81209454-81209471	18	GGATGCTCCCAGCAATACTCAATAGTC	CCTCTTCCTCCACAGTCAGCTTCC	TCGTCGGCAGCGTCAGATGTGTATAAGAGACAGGGATGCTCCCAGCAATACTCAATAGTC	GTCTCGTGGGCTCGGAGATGTGTATAAGAGACAGCCTCTTCCTCCACAGTCAGCTTCC	2977	GGATGCTCCCAGCAATACTCAATAGTCTTCCTTTGCCTCGGGCTGTCCTGGCCTCCCCTTGTGTGGCCACAGTAACCATCTTGGATGATGACCATGCAGGAATTTTCACTTTTGAATGTGATACCATTCATGTCAGTGAAAGTATTGGTGTTATGGAAGTCAAGGTTTTGAGGACATCAGGTGCCAGGGGCACAGTCATCGTCCCTTTTAGGACAGTAGAAGGGACAGCCAAGGGTGGTGGCGAGGACTTTGAAGATGCATATGGGGAGCTGGAGTTCAAGAATGATGAAACAGTCAAAACAATTCACATCAAGGTAATTGATGATAAGGCGTATGAGAAAAACAAGAATTACGTCATTGAGATGATGGGCCCCCGCATGGTGGATATGAGTGTTCAGA…	560	542	696	678	506	36	782.031	116.167
Tnik	TRAF2 and NCK interacting kinase [Source:MGI Symbol;Acc:MGI:1916264]	A	17	200	chr3:28649496-28649574 (chr3:28649488-28649574)	79 (87)	GCACCAAAGCCTCTTTCACCC	CCAAGTCACCGACAGTGATCCAG	TCGTCGGCAGCGTCAGATGTGTATAAGAGACAGGCACCAAAGCCTCTTTCACCC	GTCTCGTGGGCTCGGAGATGTGTATAAGAGACAGCCAAGTCACCGACAGTGATCCAG	1396	GCACCAAAGCCTCTTTCACCCCCTTCGTGGACCCTCGAGTGTACCAGACATCGCCCACTGATGAAGATGAAGAGGATGATGAGTCTTCAGCTGCTGAGGTATCCCAGGACACTAGGAAAAGCCATCTCGAAGCCATCTCGAGACTTACCACATATTTCTCAAAAACAGTTTCTGGCCCTGTTTACTAGCGAACTTCTTAGGCAAGAACAGGCCAAACTCAATGAAGCGAGGAAGATTTCAGTGGTAAATGTGAACCCAACAAACATTCGCCCTCATAGTGACACACCGGAAATCAGAAAATACAAGAAACGCTTCAATTCAGAAATACTTTGTGCAGCTCTATGGGGTGTGAACCTTCTGGTGGGGACTGAAAATGGCCTGATGCTTTTGGACAGAAGT…	609	522	745	658	92	430	4203.72	59.6667
Trappc9	trafficking protein particle complex 9 [Source:MGI Symbol;Acc:MGI:1923760]	A	17	200	chr15:73055748-73055768 (chr15:73055748-73055777)	21 (30)	ACGCACCGCAAGGTGGTAGG	AGCCTGGAGGCACAAGTCCC	TCGTCGGCAGCGTCAGATGTGTATAAGAGACAGACGCACCGCAAGGTGGTAGG	GTCTCGTGGGCTCGGAGATGTGTATAAGAGACAGAGCCTGGAGGCACAAGTCCC	3620	ACGCACCGCAAGGTGGTAGGCCTCATCACCATCACCGATTGCTTCTCGCCCAAAGACTGGCCACAGACCTTCGAGAAGTTCCACGTGCAGAAGGAGATCTACGGTTCCACGCTCTACGATTCCCGCCTCTTCGTGTTCGGGCTGCAGGGTGATGTGGCTGAGCAGCCGCGCCCGGATGTGGCCTTCTATCCCAACTACGATGACTGCGATTCAGTGGAGAAGCGCATCGAAGACTTCATCGAGTCCCTTTTCATTGTGTTGGAGTCCAAGCGCCTGGACAGAGCCACCGACAAATCCGGGGACAAGATCCCTCTTCTCTGTGTCCCCTTCGAGAAGAAGGACTTCGTGGGACTAGACACGGATAGCAGTATGTTGTTGGGGCTGAAAAGACACTACAAG…	462	432	598	568	368	64	7447.35	66.1667
Trim55	tripartite motif-containing 55 [Source:MGI Symbol;Acc:MGI:3036269]	B	15	200	chr3:19674254-19674541	288	TCATGAGCAACTTCACTGTCAATCTC	GAGAAGACGTGGCGAGCTGG	TCGTCGGCAGCGTCAGATGTGTATAAGAGACAGTCATGAGCAACTTCACTGTCAATCTC	GTCTCGTGGGCTCGGAGATGTGTATAAGAGACAGGAGAAGACGTGGCGAGCTGG	721	TCATGAGCAACTTCACTGTCAATCTCAATAGAGAAGAAAAAATTATCCGTGAAATTGACTTTTCTAGAGAAGAGGAAGAGGAAGAAGATGCAGGAGAAATAGATGAAGAAGGAGAAGGAGAGGATGCAGTAGAAGTAGAAGAGGCAGAAAATGTTCAAATAGCATCTTCAGGGGAAGAGGAGAGTCTGGAGAAAGCTGCAGAGCCCTCTCAGCTTCCCGCAGAGCTTCAGGTCGCCCCAGAGCCACTACCTGCTTCCTCTCCAGAACCGTTTTCATCCATGCCACCTGCTGCAGATGTCCTGGTGACACAGGGGGAGGTGGTGCCCATTGGCTCTCAGCAGACCACACAGTCTGAAACTTCAGGCCCTTCAGCAGCGGAAACTGCGGATCCCTTGTTTT…	691	403	827	539	311	92	2414.89	620.5
Ttn	titin [Source:MGI Symbol;Acc:MGI:98864]	D	12	50	chr2:76705670-76705972	303	TGTACACTCTTGAAATCCGAAATGC	CATGATGATCAGGGTGGTCAGG	TCGTCGGCAGCGTCAGATGTGTATAAGAGACAGTGTACACTCTTGAAATCCGAAATGC	GTCTCGTGGGCTCGGAGATGTGTATAAGAGACAGCATGATGATCAGGGTGGTCAGG	1759	TGTACACTCTTGAAATCCGAAATGCGGCTGTAAGTGACAGCGGAAAGTACACAATTAAGGCTAAGAATTTCCACGGCCAGTGCTCTGCAACAGCGTCCCTCACAGTGCTCCCTCTGGTGGAAGAACCACCGAGAGAGGTGGTATTGAAAACGAGCAGTGACGTGAGCTTGCACGGAAGCGTCTCGTCTCAGTCAGTCCAAATGTCTGCCTCTAAGCAGGAGGCATCCTTCAGCAGCTTCAGCAGCAGCAGCGCTAGCAGCATGACTGAAATGAAGTTTGCGAGCATGTCTGCCCAAAGCATGTCTTCCATGCAAGAGTCCTTTGTAGAAATGAGTTCCAGCAGTTTTATGGGAAAATCTAGCATGACACAACTGGAAAGCTCAACCAGTAGAATGCTCA…	614	311	750	447	111	200	3393.61	48417
Vps39	VPS39 HOPS complex subunit [Source:MGI Symbol;Acc:MGI:2443189]	A	17	200	chr2:120346857-120346889	33	GGAGGAATGGCTTCTTGTTGGAAC	TGGACTTGGGCACATCTGGC	TCGTCGGCAGCGTCAGATGTGTATAAGAGACAGGGAGGAATGGCTTCTTGTTGGAAC	GTCTCGTGGGCTCGGAGATGTGTATAAGAGACAGTGGACTTGGGCACATCTGGC	4177	GGAGGAATGGCTTCTTGTTGGAACCAAGCAAGGGCATCTTCTTCTCTACAGGATTCGGAAGGATGTTGTGCCAGCAGATGTAGCCTCACCTGAAAGCGGCAGTTGTAACAGGTTTGAGGTAACACTAGAGAAGTCCAATAAGAACTTTTCCAAAAAGATCCAGCAGATCCATGTGGTTTCCCAGTTTAAGATTCTGGTCAGCTTGTTAGAAAACAACATTTATGTCCATGACTTACTGACATTTCAACAAATCACTACAGTCTCAAAGGCCAAGGGCGCATCACTGTTCACCTGTGACCTCCAGCACACTGAGACGGGTGAGGAGGTGTTGCGGATGTGTGTGGCAGTGAGGAAGAAGCTGCAGCTGTACTTCTGGAAGGACAGAGAATTCCACGAACT…	437	404	573	540	72	332	4860.67	49.5
