# Supplementary material for: Targeted splice sequencing reveals RNA toxicity and therapeutic response in myotonic dystrophy
Source: Nucleic Acids Res. 2021 Jan 27;49(4):2240–54. doi: 10.1093/nar/gkab022 (PMC7913682; doi:10.1093/nar/gkab022)
Supplement: gkab022_Supplemental_Files [file gkab022_supplemental_files.zip › Supplemental Data Table 4 (targeted RNAseq amplicon counts).xlsx]

## Sheet: Mbnl gene deletion and CUGexp
Sample	WT1	WT2	WT3	WT4	WT5	WT6	WT1_Q	WT2_Q	WT3_Q	SX152	SX155	SX240	SX242	XZ360	XZ362	XZ363	XZ372	XZ373	SX301	SX302	SX303	SX305	SX306	SX308	XY430	XY434	XY463	XY473	XY477	XY480	XY481	SX342	SB436	B101	B104	B108	SB461	SB465	SX355	SX358	SX360	XZ361	AZ137	AZ138	AZ140	AZ146	AZ148	SX474	SX475
Genotype	Wildtype FVBn	Wildtype FVBn	Wildtype FVBn	Wildtype FVBn	Wildtype FVBn	Wildtype FVBn	Wildtype FVBn	Wildtype FVBn	Wildtype FVBn	Mbnl1 null Mbnl2 het	Mbnl1 null Mbnl2 het	Mbnl1 null Mbnl2 het	Mbnl1 null Mbnl2 het	HSALR homozygous	HSALR homozygous	HSALR homozygous	HSALR homozygous	HSALR homozygous	Mbnl2 het	Mbnl1 null	Mbnl1 het	Mbnl1 het	Mbnl1 null Mbnl2 het	Mbnl2 het	Mbnl1 null/HSALR homozygous	Mbnl1 null/HSALR homozygous	Mbnl1 null/HSALR homozygous	Mbnl1 null/HSALR homozygous	Mbnl1 null/HSALR homozygous	Mbnl1 null/HSALR homozygous	Mbnl1 null/HSALR homozygous	Mbnl1 null Mbnl2 het	Mbnl2 null	Mbnl1 het	Mbnl1 null	Mbnl1 null	Mbnl2 het	Mbnl2 null	Mbnl1 null Mbnl2 het	Mbnl1 null Mbnl2 het	Mbnl1 null Mbnl2 het	HSALR homozygous	HSALR hemizygous	HSALR hemizygous	HSALR hemizygous	HSALR hemizygous	HSALR hemizygous	Mbnl2 null	Mbnl2 null
Age (weeks)	9.85714	9.85714	9.85714	7.71429	7.71429	7.71429	10.2857	10.2857	10.2857	5.14286	5.14286	9	9	5	5	5	6	6	9.42857	9.42857	9.42857	9.42857	9.42857	9.42857	17.4286	17.4286	6.42857	7.71429	7.71429	7.71429	7.71429	6.42857	20.4286	11	11	11	13.8571	9.14286	11.8571	11.8571	11.8571	5	7.14286	7.14286	7.14286	6.71429	6.71429	11.8571	11.8571
Sex	male	male	male	female	female	female	female	male	male	female	male	female	male	female	female	female	male	male	female	female	female	male	male	male	female	male	male	female	female	male	male	male	male	female	female	female	male	male	female	female	male	female	female	female	female	female	female	female	female
Tissue	Quadriceps	Quadriceps	Quadriceps	Quadriceps	Quadriceps	Quadriceps	Quadriceps	Quadriceps	Quadriceps	Quadriceps	Quadriceps	Quadriceps	Quadriceps	Quadriceps	Quadriceps	Quadriceps	Quadriceps	Quadriceps	Quadriceps	Quadriceps	Quadriceps	Quadriceps	Quadriceps	Quadriceps	Quadriceps	Quadriceps	Quadriceps	Quadriceps	Quadriceps	Quadriceps	Quadriceps	Quadriceps	Quadriceps	Quadriceps	Quadriceps	Quadriceps	Quadriceps	Quadriceps	Quadriceps	Quadriceps	Quadriceps	Quadriceps	Quadriceps	Quadriceps	Quadriceps	Quadriceps	Quadriceps	Quadriceps	Quadriceps
Abcc9_exclusion	1929	2457	2376	3113	3209	1843	1180	1744	1611	396	447	549	505	1274	1150	898	659	941	3428	1336	2251	2426	357	1957	142	231	217	210	197	198	192	370	1426	1618	820	711	2206	1955	386	607	488	647	1601	1064	1280	1254	1389	1538	1428
Abcc9_inclusion	1353	408	550	351	441	1033	349	378	228	1679	1713	2811	1197	1273	1277	1164	733	482	782	1894	541	517	1722	813	1158	1582	1406	726	1369	1319	813	1091	504	369	1025	1007	273	463	1405	610	1863	971	410	497	324	270	484	473	594
Atp2a1_exclusion	39	30	27	31	22	12	5	1	3	22834	17480	16814	18506	17014	13505	11659	14768	15123	35	19547	74	156	16910	25	13024	12555	10148	16111	12659	13067	9326	10649	21	68	11927	12605	28	27	11907	15063	16700	11327	3506	2436	3548	2192	4456	15	8
Atp2a1_inclusion	18686	20006	20450	25321	24045	19791	3791	4257	3873	48	38	40	41	4575	2458	2413	4163	4985	17436	290	18457	18872	31	13261	36	28	14	25	11	20	9	14	6586	9385	185	179	14161	15205	19	25	49	1960	7304	9372	8610	10434	10673	11694	11027
Best3_exclusion	486	315	464	432	731	528	614	354	353	651	528	718	773	484	725	501	391	557	618	1272	721	905	695	713	773	566	407	360	509	328	413	473	243	653	1046	887	428	401	738	781	803	493	707	683	622	575	593	669	501
Best3_exclusion_alt_5ss	2011	1354	1919	2661	3705	2560	3729	2167	1973	1830	1534	1810	2163	2277	2811	2217	1450	1370	3227	3351	2789	2955	1755	2352	1811	1793	1003	1209	1492	1119	1347	1462	1012	3025	3106	2639	2068	1841	2190	1869	2214	2189	2556	2194	2794	2583	2284	3203	2328
Best3_inclusion	544	566	771	668	988	827	760	1152	1052	91	87	92	174	332	333	225	161	200	887	198	588	966	108	1023	104	73	43	59	58	32	72	110	418	663	224	176	731	644	98	123	122	251	549	777	565	547	560	1077	994
Best3_inclusion_alt_5ss	606	550	700	691	984	851	744	1140	1072	115	92	98	205	340	331	236	187	219	961	200	608	929	91	1013	89	77	48	64	59	38	62	112	415	650	217	193	746	642	111	109	94	224	581	722	574	613	578	1142	1013
Bin1_exclusion	2	0	2	0	0	0	1	0	0	47	46	62	69	59	41	37	41	43	0	15	0	0	42	0	67	89	94	123	120	127	129	53	1	1	13	13	2	0	55	39	49	51	14	5	12	9	11	0	0
Bin1_exclusion_excluding_chr18:32414945-32415037	69	48	54	42	67	61	22	24	21	1557	1269	1188	1706	1197	787	880	664	708	40	498	34	42	1079	57	1180	1416	1548	1479	1740	1725	1516	1013	25	37	463	490	34	44	1084	831	1273	1011	268	166	188	157	217	43	42
Bin1_inclusion	38	48	69	19	26	32	17	29	19	110	120	121	110	112	106	88	141	102	48	105	51	29	100	33	102	115	70	107	102	123	125	93	72	22	70	96	57	53	125	100	110	102	65	44	66	43	41	23	38
Bin1_inclusion_excluding_chr18:32414945-32415037	4572	4112	5031	3258	4187	4161	1531	1862	1696	3227	2563	3066	2993	4074	3169	3056	3140	3873	4248	3435	3485	4690	3607	4189	2646	2566	1968	2058	1898	2331	1878	1995	2499	1948	2422	2629	4131	3631	2268	2591	3161	3339	3654	3309	3328	3440	3751	3778	3506
Brd2_exclusion	4728	3020	3774	4330	4156	3825	2326	2006	1486	4737	4570	5821	4747	4868	4819	4247	3509	3960	4685	5855	3797	4407	4859	4170	3855	5068	5580	5101	4561	5173	5004	4350	3432	3880	4163	3851	3426	3570	4993	4547	5457	4045	3890	3887	4021	4310	3942	4321	4398
Brd2_inclusion	1083	600	712	726	791	866	426	384	287	1215	1057	1525	1274	1111	954	908	737	801	821	1157	726	924	1156	932	923	1151	1213	1129	904	1174	906	1026	672	847	855	787	552	606	1148	1065	1209	925	822	847	816	903	822	853	1050
Cacna2d1_exclusion	11	4	16	10	8	10	3	7	9	992	988	708	774	614	556	469	384	456	6	265	11	17	850	9	1078	1138	1428	1404	1441	1585	1555	736	11	6	243	212	10	11	901	651	789	500	108	60	113	65	144	7	5
Cacna2d1_inclusion	3055	1645	3356	3544	2865	2868	1174	1495	1236	1315	867	1274	1225	1947	1628	1679	1393	1830	3878	2536	3367	3959	1639	2841	1257	960	676	654	601	643	580	745	1656	1612	1552	1427	2763	2670	1030	1206	1318	1375	1894	1665	2012	2275	2557	2074	1739
Clasp1_exclusion	1600	675	1021	1120	1130	1455	1083	1200	946	5502	5532	5188	5766	4092	3345	2629	1849	2037	1074	4501	953	1948	4635	1567	4542	3966	4163	4046	4651	4322	3524	2552	464	1130	2790	2340	667	683	3064	3596	3721	2752	2361	1631	2034	2503	2748	893	999
Clasp1_inclusion	3211	2473	3375	3575	3765	3118	2015	2542	2193	281	287	343	270	1072	893	695	511	836	3482	659	1847	2740	399	3306	297	284	162	158	155	162	134	102	1593	1606	274	292	2366	1980	158	324	294	487	1476	1564	1371	2020	2078	2823	2641
Clcn1_exclusion	2788	1736	3149	3113	2563	2584	1684	1576	1274	111	77	65	85	610	550	511	461	670	3261	437	2467	3220	142	2606	51	76	25	25	19	27	15	50	1855	1560	249	293	2742	2372	89	107	76	353	1324	1367	1289	1660	1722	2587	2508
Clcn1_exclusion_alt_3ss	308	223	344	372	270	283	121	148	124	8	5	10	2	73	75	69	80	89	270	35	235	265	6	286	4	5	3	3	1	1	0	8	139	131	19	23	271	239	8	14	5	55	147	181	145	188	232	218	213
Clcn1_inclusion	91	19	53	64	32	65	25	24	26	213	199	186	261	187	132	117	126	175	53	232	43	90	248	70	174	158	123	149	154	188	147	152	18	61	205	130	21	32	195	194	256	136	119	77	94	92	127	54	62
Clcn1_inclusion_alt_3ss	17	5	10	14	6	13	1	5	2	54	45	32	57	31	36	40	24	33	4	57	12	18	45	11	32	38	43	24	43	30	30	21	12	6	38	38	3	4	36	38	48	20	13	11	18	13	24	12	5
Clcn1_inclusion_intron_retention_chr6:42293019-42293443	91	29	41	59	41	61	22	18	17	208	205	186	240	188	150	135	137	186	44	259	44	76	246	59	175	168	134	187	172	155	149	123	33	47	202	140	31	41	195	186	251	132	104	69	99	103	107	59	68
Clcn1_inclusion_intron_retention_chr6:42293019-42293443_alt_3ss	16	6	9	6	11	11	5	3	2	43	41	26	40	27	22	31	22	44	3	44	5	14	47	14	30	33	28	37	32	30	36	15	10	11	44	26	4	6	29	35	34	28	29	15	18	23	14	10	14
Cpeb2_exclusion	1901	1556	2241	2034	2332	1342	1365	1861	1083	377	316	254	296	238	222	216	115	207	2031	470	2099	1857	290	1987	182	223	249	229	226	158	237	183	1796	1735	361	263	2391	1746	266	329	244	142	769	810	1157	1279	1062	1561	1747
Cpeb2_inclusion	906	240	663	409	399	655	465	540	294	2233	1787	2585	2694	1415	1569	1273	1448	1588	492	3033	528	1103	2631	772	3012	2780	2486	2951	2849	2643	2666	1983	833	625	2187	1320	507	402	2543	3127	2822	1150	888	909	992	866	1140	519	603
Dctn4_exclusion	2331	1773	1932	2002	2280	2016	1467	1698	1448	383	612	691	632	1632	1321	1242	778	1043	2798	634	1962	2548	547	2574	349	466	677	465	341	373	361	444	1581	1946	404	394	1917	1922	441	486	504	1179	1577	1719	1455	1757	1670	2336	1839
Dctn4_inclusion	21	20	21	35	48	23	33	46	48	1675	1623	2659	2718	817	560	441	393	510	49	2548	98	126	2334	52	1393	2340	1945	1897	1831	2086	1666	1681	20	82	1362	1347	50	31	2227	2106	2463	567	358	169	312	191	230	34	51
Eya4_exclusion	734	433	704	657	456	587	419	664	588	2102	2389	1997	2466	2249	2429	2289	1673	1956	677	3094	806	1236	2911	839	1869	2204	2353	2182	2264	2295	2591	1599	567	657	1760	1646	609	767	1921	1746	1430	1754	1163	947	1358	1151	1549	560	462
Eya4_inclusion	1621	1900	2356	2609	2548	1592	1323	2297	2971	461	624	413	497	978	921	847	808	700	2394	1058	2163	3255	665	3396	327	303	680	433	456	471	512	611	2078	1732	814	545	2584	2158	439	592	311	534	1551	1157	1526	1564	1809	1669	1458
Fbxo31_exclusion	510	323	561	639	511	458	361	314	290	2173	1658	2427	2358	1368	1089	936	817	986	612	2559	395	467	2657	506	2005	2127	1735	1922	1895	1844	1446	1255	450	295	1457	1574	429	407	2244	2358	2577	1390	876	717	783	528	847	646	513
Fbxo31_inclusion	1722	1178	1619	2198	1888	1655	1065	698	694	66	32	106	77	483	359	266	357	372	2288	393	1420	1829	179	1566	128	83	35	42	33	43	22	41	1402	821	175	221	1497	1321	86	143	116	327	1288	1652	1227	1200	1409	2500	2147
Fn1_exclusion	8985	3931	4957	10359	11460	13118	12158	5532	5117	13066	12530	11038	6445	15209	27562	23892	3494	3215	10260	12123	6780	7146	6333	8514	14559	12139	17531	14831	15529	11781	16015	10992	3388	10335	8381	10573	6831	7433	4087	4238	7903	16094	20159	8662	12361	8951	4083	9262	7539
Fn1_inclusion	466	276	212	409	489	704	374	301	204	10296	12103	6847	5308	1084	1877	1481	135	111	459	2991	521	616	3468	503	2135	2345	4305	3322	3866	2476	2778	6022	209	662	2158	936	280	286	2564	2292	4772	1255	709	419	535	585	302	403	411
Jag2_exclusion	6532	4657	6314	7353	6768	7171	4750	4014	2828	2148	1900	2119	2779	4301	4131	3962	2712	2709	5466	2928	4684	5482	2604	5649	2190	2046	1625	1720	1803	1701	1809	1492	3660	4336	1982	2180	4266	4513	1806	2343	2158	2525	5363	5130	4480	5518	5148	5819	5440
Jag2_inclusion	1530	823	1226	936	1244	1621	1130	1088	756	4698	4346	3441	4051	2917	2523	2389	1423	1523	1393	3178	1230	1778	3921	1775	3136	2784	2331	2929	3156	3164	2986	2141	779	876	1799	1442	793	1032	2364	2796	3010	1914	1456	1527	1239	1277	1437	1244	1531
Kif13a_exclusion	235	103	132	151	178	263	221	209	137	1617	1366	1693	1846	1101	829	741	490	633	315	785	199	323	1520	330	1418	1818	2481	2245	2283	2312	2078	1194	139	226	474	485	100	171	1376	1323	1540	956	494	415	423	348	431	190	300
Kif13a_inclusion	1884	1416	1773	2147	2212	1969	1107	1476	1160	1157	912	1482	1213	1331	875	923	571	858	2189	1774	1525	2330	1463	2135	995	1084	668	863	684	794	448	684	944	1340	918	841	1628	1548	826	1235	1362	944	1531	1523	1321	1738	1796	1766	1850
Ldb3_exclusion	3074	1701	3126	2977	3901	3590	1405	1292	1248	26	11	9	13	629	491	614	585	637	3195	29	2194	3420	25	3776	13	14	17	10	3	6	10	8	2421	2050	23	24	2910	2683	17	16	15	407	839	1224	917	1393	1323	2461	1733
Ldb3_inclusion	210	51	127	84	103	152	51	35	20	3539	2846	2732	3107	2308	1952	1827	1088	1223	111	2267	273	664	3388	210	2403	2311	2224	2602	2653	2355	1833	2001	69	281	1786	1701	69	105	2618	2496	3119	2280	606	549	725	566	790	101	102
Lrrfip2_exclusion	46	73	31	47	67	34	24	31	29	816	826	960	1015	767	533	516	445	584	69	895	109	113	751	31	663	1017	1077	1058	891	928	587	556	10	111	534	461	25	41	564	712	945	831	383	189	236	186	232	32	45
Lrrfip2_inclusion	624	538	443	422	447	468	177	252	239	36	40	93	55	232	144	175	125	231	548	113	261	538	66	481	99	75	53	58	29	32	20	21	236	393	82	78	384	353	35	79	101	202	345	322	206	283	293	388	378
Map3k4_exclusion	9141	9334	11375	9703	10673	8898	5875	6358	5801	3589	3692	3433	3225	4114	4137	4004	4652	4264	8756	5050	8878	10276	3244	8787	2465	2209	2498	2483	2259	1910	2039	2470	6552	6157	3747	3300	9463	7798	2678	3135	3390	3370	7273	6986	7081	7762	6998	9066	8780
Map3k4_inclusion	2500	752	1288	854	863	1846	800	768	652	4893	4521	4976	5455	3586	2974	2588	2876	2985	1251	3359	1057	1872	4195	1570	4430	4345	4287	4423	4714	3765	3518	2299	1135	1069	2472	1848	749	857	3470	3436	4096	2515	1931	1934	1413	1922	1685	1502	2289
Mbnl1_exclusion	3068	2218	3568	3677	3526	3091	2623	2402	1804	947	766	935	900	1921	1546	1649	1063	1499	4886	1674	3149	3998	1008	4038	806	710	703	683	699	647	547	505	2348	1751	903	819	3214	2999	747	907	853	1157	2178	2471	2439	3153	3339	3524	2998
Mbnl1_inclusion	201	152	233	226	229	194	164	163	111	1181	965	949	1096	1252	957	740	562	829	341	1173	392	444	1076	293	952	1001	1050	1134	1306	1200	994	754	133	189	630	562	209	189	1038	1015	964	695	634	404	600	521	652	216	187
Mbnl2_exclusion	3453	1641	1148	1129	1353	1586	787	1434	1270	704	668	1205	791	1254	901	1068	1364	2023	1919	1495	1897	1352	346	883	921	1024	1493	1136	584	502	437	336	76	2582	1627	1077	1085	429	263	505	751	1545	2100	1522	1096	813	1195	786	1122
Mbnl2_exclusion_excluding_chr14:120395712-120395765	3659	1624	1195	1164	1386	1614	783	1404	1235	722	705	1155	809	1226	861	1068	1268	2177	1889	1488	1938	1369	325	907	921	1023	1531	1100	600	492	466	340	109	2709	1642	1062	1055	496	274	494	740	1651	2063	1594	1041	794	1200	773	1175
Mbnl2_inclusion	112	44	39	23	29	30	16	28	15	111	108	221	130	89	76	78	72	158	43	139	75	40	44	12	166	188	200	147	78	72	51	53	1	74	127	117	23	26	54	55	98	119	77	34	42	21	33	11	12
Mbnl2_inclusion_excluding_chr14:120395712-120395765	450	226	136	143	173	172	33	92	66	507	577	829	656	494	265	288	232	664	173	577	216	183	240	102	617	785	629	835	450	338	184	123	8	316	722	405	95	54	140	341	575	593	360	233	178	146	239	81	107
Mpdz_exclusion	1756	1392	1472	1696	1936	2118	1464	1642	1411	301	262	374	315	751	649	731	438	538	2508	460	1545	2345	316	2041	311	231	336	212	246	207	224	259	1616	1526	377	351	1368	1311	246	194	378	638	1221	1436	1103	1948	1631	2446	2500
Mpdz_inclusion	376	451	419	456	548	329	255	356	326	1762	1185	2511	2042	1148	1263	1082	603	520	589	2457	750	853	2127	422	1524	2077	1532	1889	1926	1929	1554	1601	319	478	1364	1354	425	364	2085	1453	2460	1043	948	651	909	913	910	523	371
Neb_exclusion	3489	8026	8169	8833	11276	5452	1984	1777	1957	86	153	56	130	256	111	101	65	102	7888	372	8265	5256	144	5054	21	19	15	36	18	25	19	55	3165	3056	304	337	6142	6201	239	292	145	158	1811	1586	2203	2118	2143	3367	2600
Neb_inclusion	4442	2042	3169	2594	2323	3830	945	923	806	6642	5403	5504	5207	6814	6499	5554	6531	5629	3163	7005	2948	4992	6095	3459	5654	4892	4003	4620	4055	4575	3743	3886	2478	1901	3592	4885	2362	2259	5290	5308	5711	5643	3158	3287	2944	3221	3925	1981	2153
Nfix_exclusion	8618	6190	8996	8892	8607	8613	4127	3490	3012	769	684	753	617	3505	2511	2259	2626	3305	8422	1470	7337	7804	885	6983	828	627	547	657	526	610	477	436	3731	3909	830	926	7021	6732	519	624	682	2064	4681	4929	4800	5897	5366	8378	7001
Nfix_inclusion	3265	2009	2926	2824	2618	3227	1158	1142	859	9265	8423	8064	8404	8046	5516	5050	4656	6600	2732	7317	3142	3835	8462	2634	7043	6865	6281	8277	7185	7728	5691	4468	1083	1780	4438	4662	2099	2121	6202	7261	8039	5887	4305	3745	3993	4362	4726	2757	2504
Opa1_exclusion	2400	1284	1768	2051	2150	1812	1429	2131	1656	4734	3942	5313	5261	3724	3526	3450	1562	2382	2867	5256	2315	3115	4684	2454	4144	4582	4843	4829	4472	4848	3994	3536	1429	2222	2820	2544	1710	1596	4108	3985	4957	3179	2360	2311	2043	2554	2552	2251	1860
Opa1_inclusion	1901	825	1170	1413	1273	1499	932	1542	1194	745	629	779	830	1121	910	910	399	749	1699	781	912	1676	690	1782	567	572	659	731	603	552	506	494	1021	1144	423	317	1046	972	593	550	784	751	1052	1275	767	1405	1347	1809	1758
Phactr4_exclusion	277	94	151	135	113	213	170	97	57	996	1293	1305	1263	771	563	420	439	325	219	1166	162	314	1312	248	971	1172	913	991	1028	1098	906	842	151	216	869	629	139	124	1100	924	1121	487	434	329	374	265	372	114	149
Phactr4_inclusion	1471	1027	1559	1501	1479	1589	920	904	613	385	491	438	419	603	622	534	416	498	1272	617	857	1211	503	1293	405	457	270	307	239	310	274	205	1009	796	324	308	1202	965	361	400	399	394	833	787	671	976	667	1195	941
Phka1_exclusion	1595	731	1471	1356	842	1013	588	899	807	1989	1671	2345	1796	2139	1776	1444	1385	2181	1786	3305	1324	1734	1206	1400	1168	1454	1481	1146	1014	898	769	894	1124	948	1826	1967	1153	904	1141	1827	1457	1499	1488	1302	1247	882	1196	997	1399
Phka1_inclusion	837	1025	1537	1528	1292	811	373	967	998	98	124	89	110	246	120	66	48	139	1663	189	976	868	53	1022	31	46	50	39	41	29	22	52	474	527	140	143	1091	775	72	111	77	110	626	355	557	362	448	752	665
Ppp1r12b_exclusion	185	41	91	46	46	125	154	98	70	2037	1801	2089	1766	733	782	609	368	420	92	969	48	176	1663	199	1963	1636	2150	1521	1897	1616	1666	1004	85	113	623	619	47	56	1418	1053	1685	562	267	181	189	211	241	108	175
Ppp1r12b_inclusion	752	327	457	514	468	690	511	534	493	277	213	300	240	415	393	342	226	219	546	350	335	738	221	617	189	150	131	89	135	117	117	123	371	281	162	185	406	357	168	172	195	249	526	485	397	580	502	611	617
Ppp3cc_exclusion	1447	731	793	790	838	1147	489	515	376	2502	2009	3242	3306	2352	2363	2204	1584	2527	1526	3365	1289	1740	3229	1761	2872	3099	2750	3494	2646	3068	2777	2523	1404	1591	2292	2174	756	787	2932	2783	3592	2021	1338	1439	1184	1501	1473	1047	1284
Ppp3cc_inclusion	2461	2548	2223	2030	2370	1855	900	1079	1186	308	217	480	422	742	688	601	936	1003	2899	1036	2293	2861	645	2322	270	384	240	353	241	386	314	419	2251	1771	705	671	2227	2205	426	367	561	647	1430	1781	1613	1926	1660	2863	2551
Rapgef1_exclusion	2054	1782	1873	1677	2021	1549	1682	1543	1588	3743	3595	5830	6840	4141	3765	3255	2208	2814	2486	5120	2250	3075	5452	2687	4190	5307	5732	3990	4471	5040	4322	3669	1708	2176	3125	3217	1831	1514	5320	4431	5336	3366	3942	3135	3196	3309	3661	2770	2665
Rapgef1_inclusion	2641	2101	2420	2379	2713	2110	1601	1670	1527	173	142	284	320	754	563	478	372	479	3247	372	1631	2274	255	2735	282	276	198	142	155	155	134	136	2016	1482	221	243	2065	1985	247	208	253	395	1510	1583	1382	1704	1598	2810	3157
Ryr1_exclusion	2243	653	798	558	563	1272	855	931	499	1796	2076	2151	1456	1193	575	641	746	1480	1766	1694	398	619	752	1236	1463	1857	1285	847	681	770	447	408	545	595	1151	1154	422	443	578	846	1465	1457	1974	1125	737	733	1005	621	1070
Ryr1_inclusion	1691	2090	1918	945	1365	1083	962	1228	988	114	135	134	65	193	95	64	137	125	2238	346	687	808	51	1009	30	78	33	26	19	25	14	33	546	509	225	202	1182	989	45	41	64	139	1225	745	733	350	558	1253	1309
Slc8a3_exclusion_exon_a	15	9	17	17	21	14	7	9	5	70	58	94	95	52	49	37	30	38	33	96	23	36	92	16	90	78	63	51	77	81	73	66	19	13	54	67	17	25	110	69	77	51	17	23	21	12	32	12	17
Slc8a3_exclusion_exon_a_b	0	0	1	1	0	1	0	1	0	16	4	19	13	18	13	11	4	3	1	19	2	0	17	1	15	16	16	25	18	22	17	10	1	0	7	12	2	0	22	14	19	5	1	2	3	0	2	1	0
Slc8a3_exclusion_exon_b	27	10	16	15	14	15	8	6	9	694	596	716	642	361	344	228	155	149	20	491	22	38	804	23	889	1129	823	1096	1120	1078	1033	406	17	13	267	339	15	27	735	402	621	238	50	36	63	48	55	15	17
Slc8a3_inclusion_exon_a_b_c	1	3	4	4	2	2	0	0	1	4	5	3	2	2	4	1	2	1	4	5	4	5	1	0	1	0	4	1	1	1	4	0	4	2	2	6	6	0	4	3	3	1	0	0	2	2	2	1	1
Slc8a3_inclusion_exon_a_c	487	441	648	504	474	473	284	256	202	239	170	258	221	239	256	216	119	201	774	648	686	751	289	545	238	194	95	109	84	113	114	168	269	413	405	378	594	527	277	256	364	168	262	258	301	420	415	427	394
Slc8a3_inclusion_exon_b_c	123	81	149	150	94	88	65	45	41	159	109	145	112	119	134	110	59	58	178	278	163	235	173	72	118	111	73	80	73	70	61	56	83	74	134	148	118	151	127	80	149	81	89	53	75	109	88	89	121
Slc8a3_inclusion_exon_c	0	2	1	2	0	0	1	0	0	1	0	0	0	0	2	2	2	3	2	3	0	3	1	0	0	0	0	0	1	0	1	1	0	1	0	3	0	0	0	2	1	0	0	0	0	2	1	0	1
Tnik_exclusion	174	94	112	99	164	177	96	60	58	4371	4710	3690	3589	2831	2366	1691	1915	2425	108	1167	139	134	2970	146	3838	3583	5206	4937	5448	4940	4760	2558	50	111	1078	417	52	92	3042	2177	2680	2214	514	217	327	330	402	84	117
Tnik_inclusion	3328	2307	3472	3584	2748	3978	1536	1952	1472	3905	3136	2834	2533	3880	3324	3242	2869	2783	2305	2544	2131	2719	2092	2231	1652	1308	1480	1350	1023	1144	886	1573	1642	1535	1827	131	1920	2378	2206	2428	2172	2527	2346	2456	2002	2952	2581	2229	2767
Trappc9_exclusion	2216	1125	1852	1766	1335	1686	1155	1273	1033	8412	8252	8354	9840	5996	5947	5184	3167	3837	1433	9100	1722	2320	8380	1642	7686	7246	6316	6334	7145	6130	6244	5235	1216	1564	5485	5303	1001	999	7317	7212	7841	4384	3747	2779	3176	3132	3510	1291	1491
Trappc9_inclusion	2373	1915	2436	2715	2518	2503	1803	1898	1407	77	54	99	56	867	706	618	438	522	2339	306	1800	2133	110	2148	94	77	8	53	57	23	21	40	1325	1430	193	195	1897	1864	41	48	101	384	1298	1440	1223	1541	1509	2257	2186
Trappc9_inclusion_alt_3ss	3536	2722	3578	3555	3841	3253	2320	2146	1909	85	50	148	88	879	638	569	574	629	3525	388	2550	3317	153	2807	83	82	20	24	33	33	31	63	1724	1862	174	259	2517	2477	88	44	132	472	1670	1637	1592	2059	1863	3334	2817
Trim55_exclusion	165	209	141	186	150	127	95	104	59	2457	2320	2815	2322	2416	2693	2026	1825	2149	260	4114	594	341	2547	265	2529	3488	2860	2895	3040	3563	3175	2869	93	485	3193	2660	118	193	3099	2434	3204	3072	1152	604	1097	561	753	133	164
Trim55_inclusion	1687	2765	1506	1897	1964	2127	516	921	880	393	333	445	429	907	602	719	344	637	1589	481	1489	1961	389	1489	271	248	265	296	301	301	133	294	436	1259	489	334	1438	1508	278	375	529	737	1057	1142	788	1224	1275	1233	1548
Ttn_exclusion	4101	5634	7318	7162	8230	5265	1046	1385	1475	5	6	3	3	377	254	233	402	428	5729	31	5727	4372	4	4692	5	2	1	1	2	1	0	1	2751	2619	19	16	5097	4642	3	17	4	207	896	911	937	1082	1262	2088	1884
Ttn_inclusion	3683	1860	2736	2488	2446	3235	332	387	394	4529	3827	4074	3771	4416	3340	3006	4255	4653	2457	3629	2696	3450	3519	2299	2890	2373	2283	2953	2179	2515	1857	1573	1319	1568	1477	1959	1540	1700	2548	2713	3166	2783	1456	1404	1411	1639	1828	1066	1153
Vps39_exclusion	1480	802	952	1145	1202	1508	1218	956	819	4621	4934	5012	6127	3085	3590	2847	1647	1843	1213	4284	1340	1915	4986	1302	4596	4403	4171	4160	4278	3706	4259	2979	1096	1180	3095	2968	911	848	4445	4341	4639	2634	1967	1730	1726	1666	1740	1332	1398
Vps39_inclusion	3351	2342	3422	3173	3233	2892	2754	2485	2348	365	368	486	394	1233	1240	1119	806	817	3323	882	2378	3185	502	2838	485	385	184	197	154	257	162	334	2663	2195	460	563	2568	2646	418	502	360	778	2065	2148	2072	2291	2108	3040	2923
[truncated: 51 more columns]

## Sheet: Wildtype tissues
Sample	WT1_TA	WT2_TA	WT3_TA	WT1_G	WT2_G	WT3_G	WT1_Q	WT2_Q	WT3_Q	WT1_S	WT2_S	WT3_S	WT1_D	WT2_D	WT3_D	WT1_UE	WT2_UE	WT3_UE	WT1_LE	WT2_LE	WT3_LE	WT1_C	WT2_C	WT3_C	WT1_H	WT2_H	WT3_H	WT1_T	WT2_T	WT3_T	WT1_M	WT2_M	WT3_M	WT1_B	WT2_B	WT3_B	WT1_R	WT2_R	WT3_R	WT1_P	WT2_P	WT3_P
Tissue	Tibialis anterior	Tibialis anterior	Tibialis anterior	Gastrocnemius	Gastrocnemius	Gastrocnemius	Quadriceps	Quadriceps	Quadriceps	Soleus	Soleus	Soleus	Diaphragm	Diaphragm	Diaphragm	Upper esophagus	Upper esophagus	Upper esophagus	Lower esophagus	Lower esophagus	Lower esophagus	Colon	Colon	Colon	Heart	Heart	Heart	Tongue	Tongue	Tongue	Masseter	Masseter	Masseter	Biceps brachii	Biceps brachii	Biceps brachii	Forearm extensors	Forearm extensors	Forearm extensors	Pectoralis	Pectoralis	Pectoralis
Age (weeks)	10.2857	10.2857	10.2857	10.2857	10.2857	10.2857	10.2857	10.2857	10.2857	10.2857	10.2857	10.2857	10.2857	10.2857	10.2857	10.2857	10.2857	10.2857	10.2857	10.2857	10.2857	10.2857	10.2857	10.2857	10.2857	10.2857	10.2857	10.2857	10.2857	10.2857	10.2857	10.2857	10.2857	10.2857	10.2857	10.2857	10.2857	10.2857	10.2857	10.2857	10.2857	10.2857
Sex	female	male	male	female	male	male	female	male	male	female	male	male	female	male	male	female	male	male	female	male	male	female	male	male	female	male	male	female	male	male	female	male	male	female	male	male	female	male	male	female	male	male
Abcc9_exclusion	1446	1432	1305	1586	1256	1151	1180	1744	1611	238	262	115	116	201	195	123	178	145	137	193	164	318	267	325	341	321	256	144	148	214	439	781	1705	2835	2236	1907	1469	1512	1853	2631	2550	2118
Abcc9_inclusion	725	569	362	172	200	248	349	378	228	577	1206	1006	480	530	459	191	472	423	423	619	426	46	71	89	7180	6560	5647	655	1134	1261	2054	988	1958	672	1390	1073	1329	1282	1266	495	647	444
Atp2a1_exclusion	3	3	5	6	8	6	5	1	3	19	12	52	6	3	0	2	8	0	6	1	3	0	0	0	1	0	0	709	644	409	2	2	0	5	13	12	2	21	12	4	3	5
Atp2a1_inclusion	3616	4482	3266	5310	5797	4301	3791	4257	3873	1631	2068	1610	831	1095	873	277	418	282	247	479	292	0	0	0	5	4	3	1358	2205	2353	4626	3279	6054	7129	6704	6168	5203	4680	4247	4789	5824	5031
Best3_exclusion	490	457	450	421	298	202	614	354	353	434	411	400	200	113	220	19	16	40	29	22	48	0	0	0	103	122	140	175	199	163	242	238	606	713	590	702	718	620	683	693	349	397
Best3_exclusion_alt_5ss	2403	2321	2005	2647	1586	1086	3729	2167	1973	1034	928	781	930	895	900	113	88	83	127	122	166	0	1	0	435	711	743	539	473	665	1443	1384	2769	3104	2198	2659	2818	2061	2152	3040	1891	2386
Best3_inclusion	697	1067	1087	773	761	765	760	1152	1052	316	350	281	325	320	413	8	20	24	41	44	34	0	0	0	472	556	589	219	243	356	463	787	1415	965	1141	1123	860	822	885	910	887	1168
Best3_inclusion_alt_5ss	723	1070	1095	823	768	781	744	1140	1072	343	337	301	306	341	412	8	15	23	50	40	54	0	0	0	484	556	603	243	223	370	469	700	1360	1029	1207	1189	843	868	872	967	868	1225
Bin1_exclusion	1	1	0	1	0	0	1	0	0	0	0	0	1	2	0	1	1	1	0	0	0	5	1	2	0	0	1	0	0	1	0	5	0	0	0	2	0	1	1	0	0	2
Bin1_exclusion_excluding_chr18:32414945-32415037	18	18	23	27	24	22	22	24	21	31	20	34	22	15	7	24	22	26	60	46	41	83	64	65	0	35	23	41	43	53	73	317	45	16	39	64	18	36	25	25	28	63
Bin1_inclusion	18	13	17	13	15	21	17	29	19	7	8	14	14	12	9	6	11	9	13	10	17	0	0	0	0	0	0	7	9	11	20	14	35	14	15	10	21	15	21	17	24	29
Bin1_inclusion_excluding_chr18:32414945-32415037	1217	1800	1446	1623	2355	1942	1531	1862	1696	1210	1219	1362	696	682	417	710	787	917	1088	829	949	2	0	0	2	0	0	1123	1187	1462	2590	1325	2904	2013	2565	2698	1854	1915	1664	1793	3361	2730
Brd2_exclusion	2389	2182	1496	2225	1429	1654	2326	2006	1486	2375	2127	2028	1928	1763	1456	3380	3823	3626	3507	4015	3341	6065	7110	6487	4388	3735	3532	5536	7702	6509	3336	8031	2611	3274	3647	3073	3146	3109	2649	2618	2568	2786
Brd2_inclusion	429	441	285	415	282	327	426	384	287	653	605	588	550	483	465	967	1082	1004	891	1092	905	1805	2304	2018	1304	1186	1045	1549	2291	1960	914	2547	638	831	882	749	840	711	583	666	529	770
Cacna2d1_exclusion	1	7	9	7	12	15	3	7	9	6	11	22	12	2	5	10	9	14	18	29	27	65	47	48	1	323	303	31	5	13	9	2	10	8	7	18	17	17	11	2	5	10
Cacna2d1_inclusion	1253	1155	1554	1754	1950	1518	1174	1495	1236	985	900	815	825	644	402	308	376	337	257	352	273	2	3	3	1	26	31	883	768	970	2215	1132	2756	2555	2640	2579	2101	1991	1825	1996	2422	2419
Clasp1_exclusion	813	1086	870	1012	1434	1449	1083	1200	946	2625	2711	2527	1397	1024	865	1333	1630	1647	1441	1918	1587	1964	2253	2507	30886	30934	27695	3880	3570	3768	1824	3685	2732	1866	2486	2314	1431	1820	1636	1472	1813	1967
Clasp1_inclusion	2083	2488	2315	2735	2962	2144	2015	2542	2193	2621	3060	2931	877	834	727	911	1097	924	799	1178	884	159	203	214	1208	967	911	5928	5349	5426	3414	2691	4986	4345	4134	4074	3446	2888	2802	3757	3689	3548
Clcn1_exclusion	1518	1854	1574	1449	1834	1469	1684	1576	1274	857	953	753	486	421	284	153	136	165	191	159	163	0	0	0	1	6	3	850	852	1041	2102	830	2310	1836	2242	1851	2179	1980	1788	1847	2329	1838
Clcn1_exclusion_alt_3ss	121	158	128	125	149	124	121	148	124	77	71	59	33	31	19	15	16	13	20	15	24	0	0	0	0	0	0	87	98	122	149	75	176	174	191	181	211	158	168	164	187	202
Clcn1_inclusion	34	33	28	20	15	21	25	24	26	33	43	43	34	22	8	6	8	8	14	8	8	0	0	0	0	26	10	42	57	68	46	19	58	41	72	46	66	57	51	37	45	42
Clcn1_inclusion_alt_3ss	7	5	6	4	3	10	1	5	2	14	11	7	5	5	3	3	2	1	5	3	2	0	0	0	0	2	1	7	9	13	9	4	7	16	17	6	22	16	12	9	11	4
Clcn1_inclusion_intron_retention_chr6:42293019-42293443	38	32	32	25	27	16	22	18	17	44	38	55	32	32	10	9	6	9	13	8	15	0	0	0	0	19	18	51	49	58	70	21	54	47	76	48	52	56	51	33	53	42
Clcn1_inclusion_intron_retention_chr6:42293019-42293443_alt_3ss	6	6	2	4	2	4	5	3	2	16	13	14	10	4	3	1	1	4	6	2	4	0	0	0	0	3	5	8	18	11	21	2	17	11	14	21	7	8	9	13	12	4
Cpeb2_exclusion	907	858	884	2238	2006	1195	1365	1861	1083	353	410	210	260	298	280	1790	2450	2407	977	1758	1349	2486	3502	3463	918	818	721	5514	4859	5268	901	3908	1502	2238	1285	1135	962	742	981	2719	1070	1465
Cpeb2_inclusion	679	505	454	649	596	410	465	540	294	986	936	772	802	573	484	655	866	784	617	954	729	463	566	477	5383	5489	5504	1843	1371	1626	1540	896	1399	2065	1892	2199	1547	1603	1441	1267	904	1221
Dctn4_exclusion	1366	1527	1314	1467	995	1217	1467	1698	1448	1431	1566	1626	1035	1010	786	1337	1775	1861	1784	2324	1739	2756	2910	3289	2941	2833	2799	2869	3075	3321	1627	2513	2323	2799	3155	2742	2145	2147	1754	2554	2575	2771
Dctn4_inclusion	36	23	27	32	25	46	33	46	48	53	67	54	30	27	25	35	73	53	44	66	54	61	45	67	1041	1116	1006	62	84	91	64	21	82	84	95	93	51	70	46	53	74	86
Eya4_exclusion	408	585	757	501	926	751	419	664	588	331	556	535	313	227	277	661	899	812	613	780	727	11	15	6	47	22	22	1061	925	964	828	1142	1679	1023	1280	1302	795	1494	1159	755	725	982
Eya4_inclusion	804	1356	2336	1846	3128	2546	1323	2297	2971	208	248	183	155	172	256	127	238	290	123	198	234	0	0	0	1	1	1	368	362	463	855	1641	3572	2061	2225	2584	1038	1408	1813	1761	2179	3337
Fbxo31_exclusion	279	318	207	393	438	320	361	314	290	397	409	513	409	229	177	466	357	299	608	449	414	234	153	192	2	836	657	470	513	552	466	539	363	506	542	468	477	324	311	401	448	420
Fbxo31_inclusion	1354	981	791	1174	836	607	1065	698	694	943	744	791	1128	661	485	923	746	519	1282	833	817	51	44	65	3	1101	1254	1111	1095	1375	1606	602	1089	2339	1712	1429	2089	1172	1042	1662	1348	967
Fn1_exclusion	6601	4419	5725	8781	3706	6128	12158	5532	5117	14729	12330	15671	19024	21876	16625	23131	17755	14252	30692	23856	27773	40680	26244	28298	8471	6941	6149	52993	23986	21332	11406	10829	9508	14202	9156	17204	14539	12991	11353	10537	3952	5274
Fn1_inclusion	254	243	234	359	214	344	374	301	204	455	452	520	1073	1798	1080	1173	1022	752	2022	1895	2298	5806	4101	4272	1252	1191	1075	1754	1101	1064	745	871	597	745	774	1313	555	1641	909	512	307	723
Jag2_exclusion	4245	4397	2691	4304	4231	3016	4750	4014	2828	4428	4461	3321	3110	2704	2051	7082	7720	4914	5771	5972	5498	1051	980	1156	5438	5100	4957	11067	16349	12982	4522	3835	4589	7715	7012	6131	6300	5294	4281	6140	5108	4279
Jag2_inclusion	1099	1233	904	762	1013	832	1130	1088	756	1390	1148	1126	1012	679	562	1490	1709	1117	1336	1454	1198	442	427	444	3734	3385	2830	5030	6826	5914	1490	1028	1260	1575	1661	1951	1381	1482	1138	1044	1025	1131
Kif13a_exclusion	197	195	158	169	108	193	221	209	137	327	315	371	342	373	327	448	505	474	654	802	578	2761	3179	3047	4861	5027	4665	1269	1557	1332	429	774	310	316	435	383	326	368	328	254	227	267
Kif13a_inclusion	1300	1206	1011	1290	1176	1207	1107	1476	1160	1264	1317	1389	546	580	393	487	669	758	746	883	701	2	8	3	178	141	164	1007	1358	1394	2498	1238	2636	2887	2794	2400	2091	2021	1441	2099	2034	1988
Ldb3_exclusion	976	1051	1063	1387	1382	997	1405	1292	1248	1076	897	996	337	334	274	540	604	551	423	597	717	21	10	15	288	182	246	538	526	614	1118	789	1702	1687	1470	1651	1381	1104	1024	1379	1966	1889
Ldb3_inclusion	49	54	38	36	45	74	51	35	20	163	114	161	59	46	30	89	97	98	83	103	122	2	0	2	540	532	530	75	54	86	50	30	104	78	102	119	77	116	89	62	100	72
Lrrfip2_exclusion	20	29	16	20	16	34	24	31	29	25	24	17	14	20	9	32	32	31	26	29	27	0	0	0	1284	1433	984	68	111	95	37	27	37	41	28	29	25	46	31	32	33	35
Lrrfip2_inclusion	285	264	134	171	141	170	177	252	239	217	218	175	81	89	76	110	131	113	153	158	113	0	0	0	52	56	45	209	236	338	388	268	466	488	489	417	277	360	386	465	533	383
Map3k4_exclusion	4590	5746	4484	4811	6528	5027	5875	6358	5801	2800	2640	2287	2291	2266	2074	3836	4584	3628	3518	4316	4458	6399	6675	5869	4912	4944	5196	7111	7679	8728	7485	10663	7802	7909	7868	9093	5992	5935	5859	6431	7566	7473
Map3k4_inclusion	1061	965	630	522	752	640	800	768	652	2293	2159	2035	1104	902	846	617	587	488	983	909	878	152	197	188	5592	6036	5398	1361	1467	1609	1454	935	1306	1861	2098	2201	1785	1732	1417	1000	1102	1055
Mbnl1_exclusion	2407	1931	2362	3076	2909	2202	2623	2402	1804	1829	1592	1551	1223	1202	835	753	849	884	869	1159	879	1677	1024	1244	13	2380	2349	2148	2045	2298	2905	2153	3518	4464	3917	3511	3489	2867	2634	3611	3127	3463
Mbnl1_inclusion	155	111	133	247	171	134	164	163	111	68	66	65	92	71	53	88	88	84	54	84	78	277	247	307	0	88	96	305	340	445	212	212	312	288	233	242	277	168	187	180	184	171
Mbnl2_exclusion	1066	746	504	374	300	657	787	1434	1270	949	657	488	210	318	469	700	816	624	373	391	279	376	610	939	1747	1150	717	284	449	497	1194	1792	1791	1238	729	487	481	562	1030	2078	1615	1169
Mbnl2_exclusion_excluding_chr14:120395712-120395765	1058	754	521	383	276	632	783	1404	1235	901	633	472	240	357	500	672	787	626	341	409	291	364	600	955	1789	1218	755	269	434	520	1160	1749	1750	1208	751	511	483	526	1064	1885	1618	1140
Mbnl2_inclusion	13	18	5	9	7	14	16	28	15	18	10	4	4	1	5	28	22	19	19	9	2	15	24	29	29	10	4	24	27	34	20	60	35	23	13	7	11	9	25	28	25	21
Mbnl2_inclusion_excluding_chr14:120395712-120395765	73	55	17	38	30	65	33	92	66	58	36	16	7	13	17	68	73	51	24	13	14	41	79	86	151	96	50	188	205	229	186	328	191	131	106	68	52	90	115	216	175	112
Mpdz_exclusion	1601	1672	1439	871	803	751	1464	1642	1411	1363	1545	1674	1685	1565	1448	774	945	1049	1020	1417	1070	273	197	236	1382	1438	1479	1891	2329	2865	2128	940	2068	2827	2783	2572	3351	2680	2176	2603	2552	2520
Mpdz_inclusion	268	315	273	233	275	228	255	356	326	158	159	190	172	126	119	212	254	278	218	284	225	48	33	47	307	357	330	631	566	682	359	212	457	434	477	368	424	449	393	550	556	467
Neb_exclusion	1163	1247	1283	3165	2401	1677	1984	1777	1957	180	225	76	9	26	27	7	14	9	1	7	6	0	0	0	0	0	0	8	9	11	40	173	414	895	551	442	419	196	354	1055	1357	1235
Neb_inclusion	1416	1612	1230	801	972	831	945	923	806	1792	1877	2346	835	742	717	581	778	607	586	819	792	1	0	0	3	4	6	1189	1486	1561	1973	1224	2626	2238	1976	2606	2288	2196	2293	1162	1959	2012
Nfix_exclusion	3506	3985	3091	4126	4394	3507	4127	3490	3012	3697	3305	3417	2104	1932	1150	1833	1835	1905	2775	2000	2431	549	330	404	14	1389	1193	3685	4044	4213	5755	2908	5966	5227	5278	5294	5043	4535	3985	4413	5426	4445
Nfix_inclusion	1082	1261	1008	1305	1438	1259	1158	1142	859	1879	1632	1758	1172	923	521	1475	1349	1361	1865	1518	1405	944	726	839	10	2088	1722	3305	3713	3635	3211	3881	3027	1927	2176	2196	1902	1858	1452	1452	1828	1500
Opa1_exclusion	1856	1723	1784	1597	1316	1535	1429	2131	1656	1445	1752	1406	1388	1266	1130	727	990	818	800	1140	691	1471	1939	1954	6658	7253	6323	2766	2688	2884	2848	2485	2718	3265	3801	3091	3168	3028	2866	2750	2544	2576
Opa1_inclusion	1248	1249	1316	832	775	840	932	1542	1194	890	1085	939	907	919	744	212	278	243	280	418	268	676	907	791	2014	2616	2428	1116	1151	1347	2108	1819	2064	2423	2959	2734	2230	2142	1652	2027	2040	1853
Phactr4_exclusion	175	147	96	143	91	58	170	97	57	183	198	185	234	177	201	226	241	188	284	327	288	476	558	597	849	996	1024	367	300	327	151	397	211	274	215	306	333	250	229	177	170	179
Phactr4_inclusion	1066	1028	637	1033	969	704	920	904	613	963	971	749	590	411	419	934	1036	919	1055	1090	1129	5738	5965	6578	1260	972	1073	1563	1306	1301	1307	2415	1295	1965	1605	1872	1863	1316	1197	1674	1296	1396
Phka1_exclusion	1047	1149	1217	272	540	538	588	899	807	451	434	302	165	253	259	161	122	180	207	142	136	1	0	0	1	214	222	350	362	521	801	718	2234	1263	1247	1174	918	1094	1196	986	1795	1499
Phka1_inclusion	372	478	634	472	715	802	373	967	998	48	89	22	4	17	17	19	29	35	14	8	22	30	22	35	0	23	16	64	71	94	57	170	555	371	307	203	121	155	195	602	693	690
Ppp1r12b_exclusion	124	140	104	115	151	187	154	98	70	766	579	837	327	248	142	302	264	265	753	822	666	960	576	872	8	2281	2199	546	434	491	171	111	177	220	315	316	308	324	242	156	188	181
Ppp1r12b_inclusion	625	639	591	479	621	503	511	534	493	712	652	767	493	365	244	231	234	277	286	249	379	12	14	16	3	127	107	892	839	1037	1122	562	1436	1160	1224	1308	1667	1378	1178	1085	1447	1210
Ppp3cc_exclusion	983	906	794	333	345	449	489	515	376	506	736	769	543	635	536	301	403	408	460	631	361	402	380	444	3993	4236	4310	861	1004	1128	864	1735	687	611	941	807	759	934	751	514	645	856
Ppp3cc_inclusion	909	983	733	1345	989	1106	900	1079	1186	935	1143	1141	590	580	510	343	462	489	479	597	497	4	4	15	104	63	118	1051	1408	1561	1753	964	1619	1924	1926	1745	2338	1877	1728	1854	1820	1862
Rapgef1_exclusion	1590	1513	1303	1684	1127	1414	1682	1543	1588	1598	1150	1503	1116	888	731	323	428	507	659	640	725	53	23	29	3642	4456	4754	1348	1813	1935	1627	884	1813	2681	2697	3171	2749	2836	2519	2239	2376	2391
Rapgef1_inclusion	1827	1745	1485	2043	1325	1359	1601	1670	1527	2084	2036	2745	799	876	802	949	1345	1469	1542	1584	1882	17	12	19	541	472	566	2247	3001	3260	2134	1156	2355	3288	3026	3394	3077	2969	2757	2658	2502	2546
Ryr1_exclusion	1499	1191	654	190	207	295	855	931	499	1321	914	727	261	344	288	179	168	124	144	98	98	0	0	0	0	0	0	251	272	415	1168	701	1458	1098	1067	1035	555	715	849	804	1410	1174
Ryr1_inclusion	440	386	197	599	713	727	962	1228	988	145	194	52	35	84	85	170	189	112	78	50	63	0	0	0	0	0	0	214	326	395	935	1175	2616	863	930	667	826	700	967	1782	2448	1610
Slc8a3_exclusion_exon_a	17	14	13	15	8	10	7	9	5	6	3	2	6	1	1	2	4	7	5	6	3	0	0	0	0	0	0	18	28	27	30	1	3	21	6	16	30	19	9	14	24	13
Slc8a3_exclusion_exon_a_b	0	2	1	1	1	0	0	1	0	0	0	1	0	1	0	0	0	0	1	0	0	1	0	0	0	0	0	2	5	4	1	0	1	1	3	2	4	0	0	1	1	0
Slc8a3_exclusion_exon_b	12	11	17	10	7	11	8	6	9	29	17	30	5	4	8	9	12	14	17	20	24	15	3	9	0	2	1	65	59	95	30	17	5	17	13	30	41	34	32	17	18	10
Slc8a3_inclusion_exon_a_b_c	3	0	0	0	1	0	0	0	1	1	0	1	2	1	2	1	4	1	1	1	3	0	0	0	0	0	0	5	4	6	1	0	2	3	0	2	4	6	4	1	2	2
Slc8a3_inclusion_exon_a_c	376	322	287	330	211	196	284	256	202	74	72	48	58	93	85	64	65	78	63	59	73	1	0	0	0	0	1	419	473	619	515	109	251	450	321	364	723	401	405	481	442	375
Slc8a3_inclusion_exon_b_c	61	80	70	79	65	53	65	45	41	89	83	133	24	25	32	68	96	95	109	138	143	0	0	0	0	1	1	256	386	472	72	17	31	94	125	135	211	195	204	94	115	121
Slc8a3_inclusion_exon_c	0	2	2	0	0	0	1	0	0	0	0	0	0	0	0	1	0	0	0	2	2	0	0	0	0	0	0	0	1	4	0	0	0	0	3	0	1	2	1	1	0	0
Tnik_exclusion	63	71	56	117	61	106	96	60	58	250	158	110	183	135	98	260	237	167	347	493	322	2073	2072	2161	2238	2540	2035	593	511	555	152	710	156	159	214	240	173	138	189	180	95	315
Tnik_inclusion	1994	1649	1844	1927	2227	1506	1536	1952	1472	3512	3226	3215	2023	1673	1277	426	689	471	882	1081	927	4	5	1	1242	1208	1092	4308	4187	3965	3030	2467	3862	4859	5129	5579	4340	5083	4140	3199	3100	2797
Trappc9_exclusion	704	1022	894	1091	1492	1215	1155	1273	1033	1238	1380	1430	1467	1330	885	2104	2449	1936	1904	2560	2026	6380	5158	5385	4010	4733	4130	4008	3959	3922	2280	9622	2295	1336	2279	2064	1010	1441	1186	1221	1875	2219
Trappc9_inclusion	1306	1938	1563	1644	2088	1455	1803	1898	1407	1396	1428	1121	713	793	589	655	843	651	796	717	764	19	9	9	1053	1020	1051	1315	1316	1429	2004	1402	2373	2396	2579	2579	1792	1891	1875	2201	2286	2322
Trappc9_inclusion_alt_3ss	1892	2346	1983	2099	2226	1595	2320	2146	1909	1637	1627	1243	906	962	742	778	906	672	881	964	990	1	0	0	970	986	1057	1672	1762	1848	2391	1453	3009	3538	3293	3192	2879	2356	2360	3135	2956	2673
Trim55_exclusion	150	85	64	136	64	146	95	104	59	203	165	251	115	64	52	43	68	59	94	44	40	0	0	1	2486	2813	2343	89	123	110	168	90	146	111	124	155	204	280	194	72	57	70
Trim55_inclusion	639	870	589	580	611	707	516	921	880	374	568	520	274	276	183	237	255	291	339	363	298	0	0	1	1342	1208	1005	593	797	939	1522	1112	2026	1424	1833	1537	1119	1222	876	1276	1516	1249
Ttn_exclusion	464	1028	856	1438	1630	1153	1046	1385	1475	169	250	117	30	66	74	116	146	117	47	89	119	0	0	0	0	1	0	50	83	85	297	371	907	845	863	971	352	589	735	986	1896	1598
Ttn_inclusion	535	523	398	477	368	330	332	387	394	1019	844	1052	260	244	194	217	262	189	219	249	287	1	0	0	621	544	499	401	552	593	800	403	928	1018	847	952	913	920	915	678	761	667
Vps39_exclusion	944	928	889	719	756	827	1218	956	819	1324	1181	1142	1521	1189	1183	1008	1132	998	1226	1797	1329	2975	3114	3563	5847	5516	5545	2065	1433	1987	1462	5017	1512	1419	1681	1621	1763	1558	1142	1429	1018	1701
Vps39_inclusion	2376	2540	2232	2502	2442	2123	2754	2485	2348	1936	2056	1741	1319	1044	989	1515	1704	1511	1368	1491	1565	960	928	929	382	246	211	3417	3354	3495	2175	2210	3017	3463	3287	3253	3829	3263	2591	3394	3070	2995

## Sheet: adr and mdx
Sample	HO733	HO738	HO739	7260_3	7260_4	7571_1	7571_2	7599_1	7599_2	7599_3	7599_4	7600_1	7284_1
Genotype	adr homozygous	adr homozygous	adr homozygous	mdx hemi	mdx hemi	mdx homozygous	mdx homozygous	mdx hemi	mdx hemi	mdx hemi	mdx hemi	mdx homozygous	mdx homozygous
Age (weeks)	7	6.14286	6.14286	14.1429	14.1429	14.1429	14.1429	10.7143	10.7143	10.7143	10.7143	10.7143	15.5714
Sex	female	male	male	male	male	female	female	male	male	male	male	female	female
Tissue	Quadriceps	Quadriceps	Quadriceps	Quadriceps	Quadriceps	Quadriceps	Quadriceps	Quadriceps	Quadriceps	Quadriceps	Quadriceps	Quadriceps	Quadriceps
Abcc9_exclusion	598	428	340	1476	2020	1147	1239	852	1428	1856	1412	1457	1742
Abcc9_inclusion	1376	1183	1627	499	244	579	275	466	475	767	246	477	702
Atp2a1_exclusion	22	17	16	40	37	105	95	82	107	34	158	72	69
Atp2a1_inclusion	8286	8375	6035	8124	10882	8302	12168	12501	9395	8130	9896	8104	11551
Best3_exclusion	432	454	612	529	739	420	394	521	583	621	459	253	662
Best3_exclusion_alt_5ss	1302	1506	1806	1840	2145	1162	1818	1507	1960	2441	1510	666	2088
Best3_inclusion	305	356	390	781	888	643	743	797	817	1051	713	304	950
Best3_inclusion_alt_5ss	298	312	369	872	850	687	735	755	837	1052	663	288	986
Bin1_exclusion	0	0	3	1	0	2	0	1	0	1	1	1	2
Bin1_exclusion_excluding_chr18:32414945-32415037	93	78	93	71	47	186	69	109	131	63	97	42	84
Bin1_inclusion	18	23	18	34	32	18	21	23	22	29	30	22	26
Bin1_inclusion_excluding_chr18:32414945-32415037	3146	3506	3123	2922	3441	2375	2591	3811	2919	2913	3221	1860	3504
Brd2_exclusion	5479	4501	5425	3935	3719	4774	3776	4294	3850	4813	4073	5879	4159
Brd2_inclusion	1094	859	1191	668	738	1070	784	1048	816	1040	734	1405	876
Cacna2d1_exclusion	30	9	22	37	36	66	37	29	89	53	113	91	38
Cacna2d1_inclusion	1446	1247	1366	2063	3415	2035	2292	1605	3039	3972	2908	2330	3080
Clasp1_exclusion	2011	1258	1877	1493	1517	1888	1458	1561	2453	2650	1960	1476	2202
Clasp1_inclusion	3393	2885	2711	2231	2758	1791	2386	2465	2541	4188	2444	2260	2708
Clcn1_exclusion	310	252	304	1664	2449	1034	1290	1814	1671	2319	1901	478	1612
Clcn1_exclusion_alt_3ss	173	174	174	226	315	200	209	307	229	338	243	40	205
Clcn1_inclusion	49	54	45	42	45	32	23	46	40	57	34	17	57
Clcn1_inclusion_alt_3ss	9	9	12	16	6	4	2	7	8	8	0	6	6
Clcn1_inclusion_intron_retention_chr6:42293019-42293443	55	53	28	26	49	26	31	56	35	55	35	17	42
Clcn1_inclusion_intron_retention_chr6:42293019-42293443_alt_3ss	15	12	16	3	7	4	4	7	8	9	4	5	7
Cpeb2_exclusion	382	190	300	2515	4191	1801	2137	821	2984	4029	2379	2855	1747
Cpeb2_inclusion	942	727	588	968	1298	1260	712	528	1463	1432	946	1441	865
Dctn4_exclusion	2235	2287	2888	1502	1671	1771	1348	1634	1740	2018	1766	5844	1837
Dctn4_inclusion	35	34	52	41	61	79	59	78	95	52	78	144	76
Eya4_exclusion	825	1033	964	1372	1409	1275	932	960	1458	2031	1336	1598	1235
Eya4_inclusion	270	416	369	2340	2792	1516	1978	1181	2242	2971	1880	2037	1947
Fbxo31_exclusion	390	391	398	213	322	271	228	304	275	323	281	2286	322
Fbxo31_inclusion	1028	1046	885	638	778	557	535	770	686	823	674	6709	935
Fn1_exclusion	34079	19610	45426	20872	11820	36968	9595	17190	28782	18518	26494	11231	18538
Fn1_inclusion	1957	1022	2562	646	363	1395	402	665	1656	712	1492	607	778
Jag2_exclusion	7338	6535	5159	4488	4648	4582	4941	5123	4934	5565	4309	4746	4966
Jag2_inclusion	1905	2042	1685	574	554	882	616	1028	782	882	578	1558	897
Kif13a_exclusion	520	350	569	194	168	396	216	293	321	262	243	428	336
Kif13a_inclusion	2320	2191	2037	999	1271	1174	1034	1329	1255	1464	1364	1709	1496
Ldb3_exclusion	2632	2729	2553	1705	2150	2203	1595	1531	1607	2093	1779	912	1804
Ldb3_inclusion	211	174	198	51	80	152	53	94	118	101	141	108	94
Lrrfip2_exclusion	60	60	80	41	59	89	57	63	65	56	94	229	81
Lrrfip2_inclusion	645	729	677	349	501	472	350	456	293	395	367	748	613
Map3k4_exclusion	8460	8308	7170	7511	7813	6720	7022	6503	6350	7238	6434	4548	7648
Map3k4_inclusion	2864	2992	3149	678	818	1187	761	1485	1158	1071	928	1256	1276
Mbnl1_exclusion	2430	2080	2348	1932	3449	2143	1814	1278	3038	3851	2988	2909	2804
Mbnl1_inclusion	92	90	115	117	211	136	127	73	215	251	178	478	165
Mbnl2_exclusion	1833	2381	1980	942	1433	2044	942	574	430	591	633	1123	1795
Mbnl2_exclusion_excluding_chr14:120395712-120395765	1948	2373	2061	980	1449	2093	998	608	422	602	640	1146	1753
Mbnl2_inclusion	57	64	59	30	36	60	23	21	8	23	17	77	53
Mbnl2_inclusion_excluding_chr14:120395712-120395765	337	461	348	145	245	400	154	139	85	95	130	496	295
Mpdz_exclusion	2901	3107	3234	1536	1720	2425	1770	1712	1703	2015	1735	930	2336
Mpdz_inclusion	387	349	300	390	480	405	336	361	490	530	502	348	458
Neb_exclusion	174	46	40	3067	4291	2626	3823	2805	2952	3492	3436	3006	2581
Neb_inclusion	3720	3663	3365	1458	1254	2105	1334	1645	1234	1635	1392	1713	1676
Nfix_exclusion	7781	8027	7570	4502	6197	4536	4682	6809	5190	6366	5880	3573	6563
Nfix_inclusion	3011	2866	3054	1254	1689	1590	1363	2308	1898	1990	2169	1593	2259
Opa1_exclusion	3073	2768	2779	1883	2157	2065	1504	1546	2016	2672	2313	2369	2344
Opa1_inclusion	2465	2598	2703	730	744	1014	515	791	884	1092	877	1320	944
Phactr4_exclusion	351	323	360	224	119	359	151	130	215	369	179	531	185
Phactr4_inclusion	1740	1786	1349	1108	1021	1038	696	1330	1316	1547	984	1657	1305
Phka1_exclusion	875	967	1113	812	1111	721	571	612	423	755	588	442	1181
Phka1_inclusion	79	68	59	422	1178	299	470	423	469	631	634	305	774
Ppp1r12b_exclusion	236	182	355	102	98	143	66	218	149	203	149	353	230
Ppp1r12b_inclusion	1349	1084	1369	537	609	321	316	580	572	819	509	959	645
Ppp3cc_exclusion	1402	1295	1773	631	573	1188	649	1025	518	704	586	1462	706
Ppp3cc_inclusion	2149	2259	1879	1623	1690	1607	1791	1731	1232	1657	1639	2447	1764
Rapgef1_exclusion	2557	2469	2965	1377	1391	1599	1022	1656	1339	1576	1521	3642	1539
Rapgef1_inclusion	3381	3495	3715	2408	2537	2090	1768	2466	2017	2728	2272	7000	2348
Ryr1_exclusion	1455	2081	1909	2767	2812	3451	2192	4430	2994	4983	2321	5948	5006
Ryr1_inclusion	393	784	326	4638	6562	2474	4330	4017	4958	5852	3448	6326	4965
Slc8a3_exclusion_exon_a	39	36	50	30	29	22	33	29	25	40	29	11	32
Slc8a3_exclusion_exon_a_b	5	1	2	0	4	1	1	0	2	3	1	1	5
Slc8a3_exclusion_exon_b	92	110	111	49	46	31	29	37	38	56	57	25	43
Slc8a3_inclusion_exon_a_b_c	8	6	4	2	4	0	2	1	5	6	3	0	0
Slc8a3_inclusion_exon_a_c	684	842	743	587	739	360	409	553	464	737	528	98	655
Slc8a3_inclusion_exon_b_c	340	416	338	151	218	114	119	158	180	205	184	38	174
Slc8a3_inclusion_exon_c	1	0	0	0	0	1	1	4	0	1	0	0	1
Tnik_exclusion	216	171	261	129	104	453	259	258	238	202	318	191	147
Tnik_inclusion	5191	5128	5039	1734	2560	2062	2393	2747	2856	3821	2600	2158	3547
Trappc9_exclusion	2353	1702	2137	1349	1495	1710	1108	1613	1805	1800	1820	2048	1597
Trappc9_inclusion	1897	2354	1961	1681	2102	1719	1853	1969	1800	2328	1658	2359	2115
Trappc9_inclusion_alt_3ss	2634	3092	2760	2146	3014	2095	2406	2406	2532	3007	2530	3411	2926
Trim55_exclusion	240	225	273	299	212	694	404	459	520	256	529	361	315
Trim55_inclusion	1548	1661	1616	985	1352	1345	1232	1625	1299	1429	1453	772	2002
Ttn_exclusion	642	553	417	1851	2703	2075	2244	2009	1786	1858	2053	863	1860
Ttn_inclusion	1860	1971	1690	730	999	1058	830	930	715	848	763	802	1036
Vps39_exclusion	1919	1513	2142	769	484	1285	390	788	946	927	717	1129	813
Vps39_inclusion	3593	3559	3659	2834	3454	2410	2713	3303	2632	3700	2729	3315	2894

## Sheet: Developmental series
Sample	E18_H1	E18_H2	E18_H3	P0_H1	P0_H2	P0_H3	P3_Q1	P3_Q2	P3_Q3	P6_Q1	P6_Q2	P6_Q3	P9_Q1	P9_Q2	P9_Q3	P12_Q1	P12_Q2	P12_Q3	P16_Q1	P16_Q2	P16_Q3	P20_Q1	P20_Q2	P20_Q3	P0_D1	P0_D2	P0_D3	P3_D1	P3_D2	P3_D3	P6_D1	P6_D2	P6_D3	P9_D1	P9_D2	P9_D3	P12_D1	P12_D2	P12_D3	P16_D1	P16_D2	P16_D3	P20_D1	P20_D2	P20_D3
Sex	NA	NA	NA	NA	NA	NA	male	female	female	male	male	female	male	female	female	male	male	female	male	female	female	male	female	female	NA	NA	NA	male	female	female	male	male	female	male	female	female	male	male	female	male	female	female	male	female	female
Tissue	Hindlimb	Hindlimb	Hindlimb	Hindlimb	Hindlimb	Hindlimb	Quadriceps	Quadriceps	Quadriceps	Quadriceps	Quadriceps	Quadriceps	Quadriceps	Quadriceps	Quadriceps	Quadriceps	Quadriceps	Quadriceps	Quadriceps	Quadriceps	Quadriceps	Quadriceps	Quadriceps	Quadriceps	Diaphragm	Diaphragm	Diaphragm	Diaphragm	Diaphragm	Diaphragm	Diaphragm	Diaphragm	Diaphragm	Diaphragm	Diaphragm	Diaphragm	Diaphragm	Diaphragm	Diaphragm	Diaphragm	Diaphragm	Diaphragm	Diaphragm	Diaphragm	Diaphragm
Developmental stage	E18	E18	E18	P0	P0	P0	P3	P3	P3	P6	P6	P6	P9	P9	P9	P12	P12	P12	P16	P16	P16	P20	P20	P20	P0	P0	P0	P3	P3	P3	P6	P6	P6	P9	P9	P9	P12	P12	P12	P16	P16	P16	P20	P20	P20
Abcc9_exclusion	0	6	5	36	29	20	71	102	88	73	35	49	100	178	49	274	298	293	543	463	480	671	479	621	46	73	62	40	31	60	36	29	44	30	16	25	30	37	42	29	54	50	87	67	124
Abcc9_inclusion	0	109	112	89	162	178	222	297	217	110	175	159	155	215	187	80	141	164	235	255	284	117	195	194	66	122	127	83	88	231	159	126	162	118	137	261	140	220	170	83	271	294	436	322	451
Atp2a1_exclusion	75	92	119	1580	1276	1158	2230	3039	2793	2624	2420	2561	2599	3223	2512	834	796	558	339	224	189	23	53	46	1740	2660	1761	1049	795	1477	1225	901	2698	1501	1492	1679	741	791	587	349	357	369	118	140	139
Atp2a1_inclusion	1	0	1	128	78	48	639	918	728	1112	1934	1100	1575	2232	823	8248	6663	6785	13937	13299	7684	14093	16633	13909	1404	2313	957	885	695	1481	1020	945	1055	1384	853	1628	2491	3069	2408	3196	3608	3817	5935	5304	4962
Best3_exclusion	172	47	96	212	203	248	344	313	313	357	657	330	421	400	349	294	467	287	606	532	534	697	460	520	354	418	560	195	199	302	198	125	177	266	240	245	366	175	139	252	301	352	419	434	507
Best3_exclusion_alt_5ss	650	99	340	979	603	673	911	969	1016	929	1673	889	1178	1145	1296	971	1394	985	1827	1940	2095	2797	1974	2417	1338	1075	1612	638	576	768	673	363	555	895	753	932	1026	763	628	836	1253	1268	1526	1027	1598
Best3_inclusion	50	9	16	203	135	123	133	187	159	194	305	191	138	165	127	429	328	342	716	726	482	758	638	694	117	125	297	74	46	149	101	74	148	143	105	157	166	173	136	194	336	311	465	306	357
Best3_inclusion_alt_5ss	58	7	16	188	143	135	124	196	172	200	288	184	108	182	130	443	316	367	727	716	462	686	629	668	140	141	305	81	58	122	128	80	120	142	129	162	201	176	134	195	291	308	441	286	366
Bin1_exclusion	4	3	6	5	1	4	1	4	1	0	1	3	2	2	2	0	1	0	1	0	0	0	2	1	0	0	2	3	1	0	2	0	2	1	2	0	1	1	1	0	1	0	0	1	0
Bin1_exclusion_excluding_chr18:32414945-32415037	181	162	203	126	120	115	102	105	135	88	72	117	91	94	67	39	51	47	37	44	47	22	28	31	37	64	29	39	42	47	54	25	95	48	37	50	29	42	29	23	39	33	30	20	26
Bin1_inclusion	2	1	3	7	6	7	6	15	16	12	6	10	14	16	12	9	8	9	6	15	7	11	6	9	5	17	7	5	2	8	7	3	20	3	10	5	5	12	7	2	12	11	7	9	13
Bin1_inclusion_excluding_chr18:32414945-32415037	49	41	72	648	529	469	789	895	1009	909	1018	881	729	901	685	1000	913	706	956	952	836	972	987	865	732	1095	590	463	379	746	437	306	1027	683	626	611	469	600	468	497	673	767	699	631	843
Brd2_exclusion	169	2952	3378	1781	1772	1707	1554	1814	3438	2153	2753	2297	1821	1725	1930	2036	1610	1270	1567	1621	1363	1329	1418	2004	1135	1613	1264	1286	1306	1469	1332	753	2440	1924	1413	2023	1846	1600	1782	1804	1914	1918	1879	1715	2327
Brd2_inclusion	4	817	925	640	586	478	377	501	648	548	658	511	312	327	371	511	332	275	389	344	311	287	250	335	280	459	345	320	276	367	377	230	606	461	424	554	458	441	461	454	417	469	457	409	511
Cacna2d1_exclusion	351	304	403	547	484	603	260	288	310	261	125	220	208	277	208	92	74	76	65	49	64	34	22	21	88	162	161	81	62	88	51	55	213	95	96	94	45	57	39	40	47	48	25	25	37
Cacna2d1_inclusion	1	3	2	506	379	303	482	718	685	786	601	640	1047	1310	715	2053	1697	1782	2332	2352	2327	3220	2763	2361	444	563	498	426	269	650	379	297	727	744	408	737	723	970	829	895	1092	1340	1537	1312	1775
Clasp1_exclusion	7111	6990	7044	5096	4022	3781	5198	6222	6396	6259	4105	4850	4384	4680	4205	3002	3250	2589	3106	2571	2696	1882	1966	2194	1810	1772	1965	2720	2569	3631	2781	1863	3158	3459	2750	4154	2437	2015	1647	1741	2508	2901	2795	2612	3086
Clasp1_inclusion	527	279	327	497	442	332	1460	1309	1507	1752	1393	1351	1742	2054	1414	2562	2393	2142	3725	3221	3183	3917	3150	3378	770	1012	721	730	636	1214	690	609	893	1118	838	1205	723	746	543	595	933	1104	1578	1155	1540
Clcn1_exclusion	0	0	0	78	38	30	400	425	459	480	543	496	777	982	534	1577	1376	1205	1867	1785	1802	2532	1819	2057	180	199	77	186	175	278	202	171	369	420	277	376	511	511	415	405	452	507	936	641	1026
Clcn1_exclusion_alt_3ss	0	0	0	9	8	2	78	68	88	57	61	88	111	139	87	230	215	193	269	232	243	316	255	264	24	56	9	29	19	37	30	17	66	69	36	55	74	91	47	50	54	73	119	73	111
Clcn1_inclusion	0	1	3	16	8	13	49	52	47	38	58	52	45	72	45	62	49	57	53	54	72	47	65	60	23	30	16	39	21	39	27	17	30	52	43	52	56	40	38	37	48	64	72	52	73
Clcn1_inclusion_alt_3ss	0	0	0	6	3	0	9	13	12	7	18	16	20	11	8	13	14	6	14	12	18	11	8	10	1	6	5	5	3	4	6	2	7	15	5	15	12	9	14	8	11	19	22	16	11
Clcn1_inclusion_intron_retention_chr6:42293019-42293443	3	1	2	24	15	6	44	56	57	56	54	54	49	76	53	68	47	60	51	78	74	47	68	41	16	51	13	41	27	45	16	15	39	47	39	68	57	57	32	51	47	94	81	59	78
Clcn1_inclusion_intron_retention_chr6:42293019-42293443_alt_3ss	0	1	0	6	4	2	10	12	6	11	22	14	7	6	8	8	16	10	14	7	15	16	15	11	2	6	0	5	11	11	9	4	5	18	7	16	9	9	16	6	10	13	18	15	12
Cpeb2_exclusion	1018	742	855	366	367	373	90	159	180	162	92	176	168	168	96	249	365	298	357	453	326	499	368	457	87	154	130	100	216	61	103	72	108	98	59	93	111	124	79	183	154	156	176	185	186
Cpeb2_inclusion	281	51	142	388	369	371	188	300	310	376	314	316	149	150	148	98	295	101	135	129	102	172	117	143	284	329	417	170	120	195	166	130	236	200	146	216	126	125	129	137	270	261	329	343	390
Dctn4_exclusion	77	3051	3810	2111	2031	2034	1676	2331	2330	2336	2764	2384	1700	2271	1816	2336	2015	1813	2654	2530	2429	2544	2379	2268	1288	1781	1501	1548	1372	1681	1311	930	1981	1867	1493	2100	1441	1623	1248	1325	1666	1939	2207	1825	2486
Dctn4_inclusion	11	207	311	252	192	209	242	361	378	326	262	276	211	240	241	161	134	129	149	105	118	92	57	76	141	199	217	116	103	173	99	71	248	172	174	199	103	96	89	77	101	108	85	62	110
Eya4_exclusion	2228	1294	2147	2865	2119	2199	2648	2926	3672	2837	1539	3074	4431	4875	3523	4234	4328	2760	2059	1721	2341	2160	1354	1809	1854	2096	1602	1200	973	1699	880	648	2123	1314	807	1421	1151	1160	785	642	787	1192	1324	987	1255
Eya4_inclusion	287	45	71	126	90	97	377	457	509	417	248	467	756	1048	553	2845	2431	1964	2457	2134	2364	3770	3199	3125	204	225	137	174	132	219	110	94	348	152	107	154	218	215	191	222	302	281	460	347	475
Fbxo31_exclusion	24	29	28	49	46	70	70	65	82	81	92	84	80	69	44	46	32	26	42	52	40	35	20	32	135	180	151	57	56	68	36	30	84	76	56	60	55	110	45	59	62	88	79	85	124
Fbxo31_inclusion	0	1	0	13	15	12	32	24	28	31	72	28	38	32	24	53	46	41	87	85	62	76	66	46	96	158	128	29	17	38	24	23	32	57	36	48	51	71	54	51	77	106	159	168	234
Fn1_exclusion	19296	17541	20466	43693	47915	43869	31426	39012	41998	40533	59561	44892	31903	34946	29734	16954	14930	14301	21162	17081	23952	12202	12565	14102	32075	23604	41765	49175	60974	25877	51953	36498	27487	42433	37452	36997	30225	30898	21999	31482	36784	27538	20985	37538	30302
Fn1_inclusion	19684	17873	18732	10660	10340	8988	5491	7438	7335	7099	8714	7147	3940	4391	3856	1977	1600	1359	1756	1421	1581	790	805	740	3174	6311	4056	3735	3345	4889	3925	2598	4997	4411	6727	4864	2536	2720	1875	2347	2587	1801	2240	1605	3012
Jag2_exclusion	1945	1294	1693	2347	2042	2095	4601	4858	5590	5107	6095	5171	5347	5648	4809	4424	3870	2902	2778	3103	3189	3658	3076	3239	2437	2640	1771	2578	2341	3451	2734	2197	3741	4029	3495	3748	3477	3677	2559	2314	3329	3336	3498	3094	3888
Jag2_inclusion	3002	2347	2210	1488	1333	1305	1079	1383	1211	1209	1811	1212	1053	1033	899	818	856	653	949	944	886	905	780	917	604	1019	542	726	783	1086	889	638	892	1062	1058	1136	1070	1182	890	954	1145	1158	1265	1145	1230
Kif13a_exclusion	3	1241	1447	1193	1029	961	523	708	597	665	902	621	435	513	395	369	321	253	380	297	304	265	315	259	295	584	408	457	392	540	550	334	537	603	612	736	478	519	316	399	481	524	565	450	668
Kif13a_inclusion	0	2	4	303	252	175	468	556	459	532	789	477	481	595	361	887	579	653	1195	1064	815	1183	1200	916	226	454	221	319	251	571	390	245	389	505	467	512	411	485	315	417	592	579	829	802	791
Ldb3_exclusion	0	1	0	87	63	66	333	427	429	525	593	508	611	698	468	1602	1393	1242	1848	1946	1804	2806	2018	2441	327	344	164	227	169	367	251	198	450	380	235	366	534	627	464	661	802	871	1008	929	1137
Ldb3_inclusion	85	75	144	1043	824	837	983	1161	1132	1018	822	903	780	880	676	503	425	314	322	269	254	204	166	182	642	858	620	521	375	677	420	320	886	573	532	635	344	443	271	329	371	379	353	316	375
Lrrfip2_exclusion	0	1	5	12	16	8	15	22	17	12	12	18	10	32	16	24	17	13	18	17	10	12	9	10	5	20	12	6	2	11	11	7	9	10	12	12	5	14	4	9	10	4	7	12	8
Lrrfip2_inclusion	0	0	0	1	0	3	9	9	5	7	12	12	3	8	9	11	13	13	32	29	23	27	21	21	1	4	5	7	7	10	4	6	7	9	3	14	6	11	3	7	16	9	25	27	23
Map3k4_exclusion	5357	4404	5474	2172	1807	1486	2414	2657	3254	2643	3475	2899	2886	3268	2245	3197	3866	2974	3722	3748	3852	4738	3924	4049	1233	1524	846	2084	2208	2314	2081	1425	1883	2309	1842	2180	2166	2069	1582	1458	2569	2325	2995	2691	3554
Map3k4_inclusion	581	440	564	624	550	476	611	789	710	713	1203	666	558	678	498	544	652	484	627	607	828	768	529	584	458	831	462	673	425	777	581	501	545	821	669	915	747	763	543	480	897	939	1472	1124	1577
Mbnl1_exclusion	511	507	567	905	795	676	679	840	974	1173	685	1091	1314	1677	910	2801	2475	2257	2964	3296	3398	4559	3445	3728	437	510	534	616	507	597	535	302	849	982	596	888	870	1094	839	1126	1379	1418	1974	1606	2273
Mbnl1_inclusion	338	299	361	158	150	143	84	92	109	144	87	138	119	168	89	222	190	160	226	255	256	290	217	200	55	61	82	92	78	87	63	45	84	100	69	90	73	85	58	96	107	88	143	133	146
Mbnl2_exclusion	0	4	12	22	22	16	20	14	28	17	31	15	18	35	21	50	60	42	87	94	67	117	81	79	20	25	12	23	15	18	17	16	21	23	17	25	33	31	22	33	57	57	46	56	78
Mbnl2_exclusion_excluding_chr14:120395712-120395765	0	6	9	15	17	22	17	24	28	20	29	25	23	38	23	47	63	49	87	88	75	117	54	81	14	37	12	23	15	26	15	10	12	27	12	21	32	33	25	32	74	53	57	53	80
Mbnl2_inclusion	0	2	2	6	4	9	1	2	4	2	1	1	2	3	1	2	3	1	1	2	4	3	2	1	2	1	2	3	0	2	0	2	0	0	1	3	1	3	1	1	2	0	1	3	3
Mbnl2_inclusion_excluding_chr14:120395712-120395765	0	18	29	23	31	30	7	16	8	6	11	12	9	12	3	15	20	3	10	9	12	9	5	11	5	14	15	11	3	7	9	11	6	6	7	14	6	11	3	4	10	2	8	12	10
Mpdz_exclusion	117	2040	2940	1263	1134	990	1093	1285	1404	1383	2019	1323	1143	1415	1099	1377	1263	1089	1580	1483	1676	2086	1683	1875	813	900	791	1146	1045	1427	1157	702	1083	1700	1064	1906	1607	1710	1447	1473	2008	2065	2844	2241	3360
Mpdz_inclusion	5	734	1026	1102	949	1027	919	1134	1140	1062	1194	890	757	822	746	570	460	427	419	402	396	397	342	380	456	667	808	722	560	983	641	430	916	872	737	990	542	546	443	312	374	394	410	305	495
Neb_exclusion	14	17	19	12	12	12	45	55	80	77	10	97	730	1019	233	2599	2547	2653	5040	4680	4648	6466	5308	5781	5	2	3	1	1	4	9	4	78	6	4	7	5	8	7	14	4	32	19	28	15
Neb_inclusion	119	131	189	1386	1029	987	2088	2398	2465	2264	2638	2496	3139	3384	2583	2561	2625	2228	3423	2709	2989	2995	2290	2534	2156	2587	1647	1570	1250	2256	1585	1128	2335	2233	1524	2492	2481	3001	2392	2099	2641	3310	3844	3255	4377
Nfix_exclusion	920	705	836	1118	902	830	1680	1628	1671	1766	2867	2261	2473	2897	1766	3729	3514	2967	4345	4036	3986	4739	4047	3866	1349	1625	840	1551	1251	1886	1334	1057	1837	2675	2036	2540	2731	2777	2020	2068	2751	3038	3634	2894	3691
Nfix_inclusion	2324	1823	1905	1606	1375	1114	1644	1908	1770	1818	2847	2184	1614	1928	1251	1969	1684	1407	2023	1673	1612	1605	1475	1364	1061	1752	899	1459	1153	1830	1384	989	1835	2415	2246	2622	1896	2010	1238	1496	1780	1914	2109	1746	2196
Opa1_exclusion	2	1084	1417	1192	1074	1031	969	1365	1128	1230	1546	1126	1223	1624	942	1843	1622	1650	2473	2076	2002	2341	1860	1713	629	1044	808	1010	722	1552	1126	717	1017	1326	1221	1580	1172	1590	1194	1227	1817	1741	2121	1874	2462
Opa1_inclusion	0	223	231	251	256	272	144	225	171	226	320	225	235	247	133	562	331	388	845	796	640	1091	903	772	166	244	175	208	176	346	280	202	157	263	271	350	298	455	348	464	730	701	1007	969	1145
Phactr4_exclusion	2403	2092	2621	966	914	921	1024	1250	1270	1101	1623	1150	899	1053	882	368	626	415	320	336	424	320	432	362	732	935	633	733	809	1023	661	537	742	973	785	977	580	518	464	364	493	622	693	572	701
Phactr4_inclusion	2231	1842	2146	1660	1336	1227	813	1086	1082	1476	2064	1457	867	1087	949	948	1051	776	1211	1109	1146	1406	1089	1154	882	1498	1083	944	1138	1117	1018	842	1000	1177	926	1148	800	818	571	672	904	1057	1267	1140	1349
Phka1_exclusion	1	0	0	5	4	7	7	20	8	7	3	4	1	8	8	18	29	20	57	55	60	101	65	78	14	13	10	7	3	7	5	0	4	5	2	2	2	0	3	13	22	18	31	33	36
Phka1_inclusion	2	4	2	2	3	2	0	4	3	0	0	1	0	0	2	21	19	20	79	49	49	122	89	84	1	1	0	0	1	3	1	1	2	0	0	0	0	2	0	0	2	1	3	3	2
Ppp1r12b_exclusion	178	145	159	887	736	766	1414	1565	1448	1369	1695	1376	1632	1923	1410	917	826	605	514	440	546	289	240	290	591	718	611	615	492	757	546	396	843	978	796	1064	823	793	526	659	639	762	613	542	691
Ppp1r12b_inclusion	0	0	0	97	102	51	374	445	359	545	615	408	581	698	464	875	658	707	1079	967	875	1038	827	854	136	202	165	226	141	322	185	165	329	294	264	383	379	414	338	386	456	474	724	651	766
Ppp3cc_exclusion	4	393	517	449	438	519	223	280	320	317	642	355	383	363	265	447	366	363	427	436	380	505	449	441	380	595	490	448	335	466	427	211	393	634	507	641	670	670	626	595	756	854	914	811	1121
Ppp3cc_inclusion	0	2	3	57	54	42	61	88	95	153	319	83	144	144	100	249	186	250	381	363	399	676	677	562	88	181	124	159	88	228	151	122	155	317	223	277	281	399	283	299	456	566	863	645	908
Rapgef1_exclusion	21	298	409	1283	1077	1030	1695	2024	2117	1593	2955	1620	1633	1897	1560	1506	1461	1105	1297	1114	1096	1393	1283	1114	1255	1501	1190	1262	956	1650	1316	804	1421	1465	1454	1494	1151	1096	833	947	1154	1313	1510	1162	1826
Rapgef1_inclusion	1	6	13	454	359	346	642	744	713	828	1385	676	737	909	695	1277	1078	1031	1592	1493	1490	2300	1845	1866	610	900	662	458	304	680	461	301	700	642	727	737	695	680	537	602	782	956	1300	979	1492
Ryr1_exclusion	2	6	3	6	10	6	18	26	23	15	20	26	9	22	13	30	27	19	50	35	38	37	39	70	15	10	1	2	4	15	3	14	8	21	6	19	4	14	21	20	42	35	43	61	54
Ryr1_inclusion	0	0	0	1	0	1	3	6	8	3	2	11	7	6	5	16	37	17	44	36	32	30	62	70	2	2	1	2	2	1	1	2	3	2	2	4	1	2	1	2	4	4	4	3	9
Slc8a3_exclusion_exon_a	0	0	0	1	1	2	16	10	14	11	3	8	13	15	19	9	9	7	7	4	10	6	8	11	2	3	6	5	3	3	1	2	9	2	3	9	12	5	6	3	1	2	5	5	16
Slc8a3_exclusion_exon_a_b	0	0	0	0	0	0	0	2	2	2	0	2	0	1	2	0	1	0	0	0	0	0	0	0	0	0	0	0	1	1	0	0	0	0	1	0	0	1	0	0	0	0	1	0	0
Slc8a3_exclusion_exon_b	65	53	44	76	50	52	100	124	123	114	32	153	87	110	108	46	32	33	36	30	57	19	28	19	23	27	15	16	9	17	14	12	84	16	48	36	18	19	23	17	8	16	14	9	9
Slc8a3_inclusion_exon_a_b_c	0	0	0	0	1	1	4	4	1	1	1	5	7	4	6	3	3	2	5	3	4	6	0	3	0	2	0	0	0	1	0	1	8	1	0	0	2	1	1	1	1	1	0	1	1
Slc8a3_inclusion_exon_a_c	0	0	0	34	17	16	173	194	219	235	97	186	204	259	236	254	260	229	337	254	280	334	236	275	19	44	31	46	36	60	31	27	189	58	36	79	84	103	72	75	71	91	130	93	121
Slc8a3_inclusion_exon_b_c	0	0	1	86	71	48	192	174	188	253	79	149	196	187	194	146	145	134	150	120	165	122	127	123	55	58	62	20	24	30	14	16	188	41	37	39	45	48	36	23	19	42	53	21	51
Slc8a3_inclusion_exon_c	0	0	0	0	0	0	1	1	1	1	0	1	1	1	1	1	1	1	0	0	0	5	0	0	0	0	2	0	0	0	0	0	1	0	0	1	1	0	0	0	0	0	0	0	0
Tnik_exclusion	2445	2128	2351	1941	1626	1362	974	1321	1303	1377	691	1172	1151	1170	1033	752	724	612	473	411	410	290	329	291	438	880	639	505	453	742	686	482	987	643	578	741	450	452	409	325	359	336	232	249	297
Tnik_inclusion	232	46	84	1795	1314	1115	1842	2637	2447	2462	3298	2169	2734	3213	2180	4755	3278	3298	5121	4598	4157	3671	3588	3016	1806	3224	2344	1660	1175	2735	1872	1553	1928	2437	2494	2880	2176	2946	2463	2787	3259	3280	4016	4080	4767
Trappc9_exclusion	8773	7283	8951	5232	4480	4154	4401	5411	5659	4812	6019	5545	4739	5204	4438	3071	3100	2162	2365	2206	2337	2018	1812	1762	2918	3414	2592	3141	3524	3843	3579	2354	3484	4254	3433	4128	3011	3089	2122	2455	2700	3003	3153	2511	3724
Trappc9_inclusion	86	2	3	143	181	166	583	718	754	742	932	663	858	1249	783	1925	1563	1510	2048	2223	2042	2851	2450	2586	526	481	392	416	353	542	394	242	540	671	478	663	676	667	571	598	849	905	1336	1114	1419
Trappc9_inclusion_alt_3ss	97	5	6	207	116	83	503	704	640	582	893	607	810	1050	587	1727	1469	1468	1842	2346	2180	3250	2485	2781	439	518	340	372	338	587	370	205	382	619	422	569	735	687	572	822	983	1088	1667	1273	1711
Trim55_exclusion	4	631	997	825	774	1241	814	1177	962	467	956	730	712	889	590	432	636	444	257	230	231	226	180	186	411	637	490	449	362	843	593	427	713	448	548	676	394	446	249	196	302	347	315	241	287
Trim55_inclusion	0	29	20	188	119	56	242	333	305	207	289	256	170	277	142	512	456	391	1014	988	511	935	975	651	122	292	81	139	68	279	131	122	211	161	166	204	136	229	137	206	376	298	510	531	561
Ttn_exclusion	1	3	2	120	93	95	378	479	482	457	225	457	537	685	419	1107	1304	1073	2091	1708	1748	3113	2698	2603	289	314	171	112	92	185	121	119	422	115	60	105	116	126	136	142	160	174	198	155	219
Ttn_inclusion	55	53	63	316	288	270	385	610	440	399	561	422	497	588	397	755	608	574	1168	961	813	990	957	762	392	679	406	304	201	626	334	349	462	390	373	535	401	610	452	464	569	706	948	817	992
Vps39_exclusion	5291	4563	5922	3054	2688	2746	2540	2950	3096	2936	3410	3285	2730	3260	2616	2342	2005	1781	1673	1731	1836	1613	1417	1624	1571	1835	1719	2074	1898	2143	2002	1314	2053	2270	1860	2185	2188	1876	1616	1795	1906	2140	2249	2035	2788
Vps39_inclusion	768	422	688	539	398	276	1004	1066	1186	1228	1241	1327	1493	1791	1180	2765	2298	2273	3062	3144	3371	3827	2893	3500	494	596	457	612	505	735	602	480	827	950	693	1010	1141	1089	831	847	1186	1623	2002	1371	2210

## Sheet: ASO timecourse
Sample	PW205	PW208	PW209	PW210	PW176	PW187	PW193	PW199	PW177	PW188	PW194	PW200	PW183	PW189	PW195	PW207	PW184	PW190	PW196	PW202	PW185	PW191	PW197	PW203	PW186	PW192	PW198	PW204
Genotype	HSALR homozygous	HSALR homozygous	HSALR homozygous	HSALR homozygous	HSALR homozygous	HSALR homozygous	HSALR homozygous	HSALR homozygous	HSALR homozygous	HSALR homozygous	HSALR homozygous	HSALR homozygous	HSALR homozygous	HSALR homozygous	HSALR homozygous	HSALR homozygous	HSALR homozygous	HSALR homozygous	HSALR homozygous	HSALR homozygous	HSALR homozygous	HSALR homozygous	HSALR homozygous	HSALR homozygous	HSALR homozygous	HSALR homozygous	HSALR homozygous	HSALR homozygous
Age (weeks)	12.4286	12.4286	12.4286	12.4286	17.5714	14.2857	14.2857	11	18	14.7143	14.7143	11.4286	15.2857	15.2857	12	12	15.7143	15.7143	12.4286	12.4286	16.2857	16.2857	13	13	17.2857	17.2857	14	14
Sex	female	male	male	male	female	male	male	female	female	male	male	female	female	male	female	male	female	male	female	male	female	male	female	male	female	male	female	male
Treatment	On-target ASO	On-target ASO	On-target ASO	Non-targeting ASO	On-target ASO	On-target ASO	On-target ASO	Non-targeting ASO	On-target ASO	On-target ASO	On-target ASO	Non-targeting ASO	On-target ASO	On-target ASO	On-target ASO	Non-targeting ASO	On-target ASO	On-target ASO	On-target ASO	Non-targeting ASO	On-target ASO	On-target ASO	On-target ASO	Non-targeting ASO	On-target ASO	On-target ASO	On-target ASO	Non-targeting ASO
Days treated	3	3	3	3	7	7	7	7	10	10	10	10	14	14	14	14	17	17	17	17	21	21	21	21	28	28	28	28
Tissue	Quadriceps	Quadriceps	Quadriceps	Quadriceps	Quadriceps	Quadriceps	Quadriceps	Quadriceps	Quadriceps	Quadriceps	Quadriceps	Quadriceps	Quadriceps	Quadriceps	Quadriceps	Quadriceps	Quadriceps	Quadriceps	Quadriceps	Quadriceps	Quadriceps	Quadriceps	Quadriceps	Quadriceps	Quadriceps	Quadriceps	Quadriceps	Quadriceps
Abcc9_exclusion	2123	1773	1844	1888	3459	4092	2475	1964	3095	3153	2772	2241	2340	2452	2926	2171	1364	1961	1515	1056	1600	1410	1885	1078	1479	2179	1586	1497
Abcc9_inclusion	1074	1079	886	597	514	707	606	572	397	503	343	1195	282	121	346	1034	187	239	223	469	196	216	378	616	397	218	480	795
Atp2a1_exclusion	6726	12110	8978	13678	4350	4886	8215	14537	904	1880	3771	15159	344	780	850	13183	158	1458	452	9490	43	112	238	16485	82	68	79	11708
Atp2a1_inclusion	5841	4257	4363	2276	17359	16188	9660	6654	19511	15755	12876	4203	15160	15471	19661	5203	15711	13911	14278	4086	14470	14452	18438	3513	12854	16790	15289	4040
Best3_exclusion	1126	1044	732	775	1028	1354	957	1231	1279	1009	836	1760	784	676	1073	1011	774	528	622	820	746	579	707	751	1069	727	584	704
Best3_exclusion_alt_5ss	4000	2603	2405	2778	5109	5225	3225	4383	6113	4289	3322	5270	4886	3234	6208	3090	3460	2250	3204	1979	3470	2297	3328	2083	3600	2692	3357	1715
Best3_inclusion	950	561	514	309	1706	2036	1299	712	2174	1832	1482	751	1138	902	1415	485	912	636	774	538	1036	978	1032	348	1012	1120	1213	373
Best3_inclusion_alt_5ss	1015	560	524	275	1710	2013	1297	771	2060	1806	1526	824	1268	885	1444	527	909	697	825	576	983	973	1084	397	1065	1093	1195	363
Bin1_exclusion	8	20	16	58	0	1	5	71	0	0	3	64	1	1	1	68	0	3	0	42	2	0	0	75	0	3	1	44
Bin1_exclusion_excluding_chr18:32414945-32415037	377	694	440	1152	69	160	269	884	39	78	171	1098	38	44	81	1270	38	78	45	665	19	22	31	1037	32	43	66	930
Bin1_inclusion	67	86	70	138	50	74	66	97	26	35	71	108	49	44	51	129	65	94	64	69	23	37	50	142	66	24	40	98
Bin1_inclusion_excluding_chr18:32414945-32415037	4216	4259	3491	3565	5185	7384	4744	3417	5248	5205	5680	4390	3382	3755	5020	4416	3602	5630	3018	2968	2953	3294	3661	3542	3357	4266	4844	3510
Brd2_exclusion	4288	4424	4001	4509	4707	6616	4251	5203	4037	4657	4196	5796	2574	2953	3957	5253	4356	4776	4021	4529	3869	3636	3981	4453	4539	5116	4329	4243
Brd2_inclusion	900	972	781	1027	939	1053	876	1124	704	923	815	1116	475	522	835	1106	672	784	684	1057	605	641	755	998	927	955	894	987
Cacna2d1_exclusion	221	396	411	899	63	128	176	634	38	66	153	563	10	34	23	982	7	54	11	455	8	13	9	509	7	10	10	525
Cacna2d1_inclusion	1939	1640	1694	1918	2490	3194	1997	2560	3600	3287	3314	1706	2413	2892	3487	2336	1905	2813	1589	1411	1455	1621	1881	1320	1854	2394	1874	1395
Clasp1_exclusion	2670	3059	3182	4917	1846	2540	2677	4196	1988	2508	2182	3757	1532	1751	2250	4189	724	655	588	1858	380	444	720	1910	803	871	718	2055
Clasp1_inclusion	2341	1430	1835	1016	3501	3656	2865	1543	4426	3820	2842	1206	2677	2754	3046	1381	1362	1202	1077	796	1366	1268	1918	529	1755	2123	2067	703
Clcn1_exclusion	1603	1060	1189	503	1973	2925	2040	1059	2365	2518	2321	923	1827	2033	2476	978	2430	2829	1960	791	2060	1801	2317	515	2167	2867	2442	619
Clcn1_exclusion_alt_3ss	195	107	101	67	226	275	217	118	222	230	243	72	203	218	263	98	208	279	169	75	164	155	216	53	191	252	290	63
Clcn1_inclusion	145	161	135	213	46	92	103	180	65	65	71	163	61	81	111	225	51	89	50	129	36	27	57	129	41	58	84	136
Clcn1_inclusion_alt_3ss	21	23	32	35	14	18	15	20	8	7	12	38	20	10	21	37	4	11	4	27	2	4	16	21	8	15	16	34
Clcn1_inclusion_intron_retention_chr6:42293019-42293443	130	179	133	227	59	96	116	164	64	63	95	189	68	68	125	246	49	82	41	130	34	35	61	143	40	42	69	131
Clcn1_inclusion_intron_retention_chr6:42293019-42293443_alt_3ss	19	29	24	38	7	11	15	29	14	15	19	35	18	10	22	44	13	19	5	20	6	4	14	20	8	6	7	37
Cpeb2_exclusion	931	433	688	541	1514	1255	1370	612	2188	2343	1791	369	2403	2661	2698	477	1221	1186	1083	266	1287	1450	1216	205	1384	2167	1531	252
Cpeb2_inclusion	2430	2137	3195	4677	1140	1577	1987	3047	1540	1785	1641	2424	979	1493	1196	3753	543	787	568	1970	541	684	634	1907	768	1305	821	1947
Dctn4_exclusion	2200	1803	1592	1437	3346	4091	2740	2049	2713	3295	2328	2202	1590	1789	2346	1994	1493	2116	1510	1435	2003	1564	2034	1427	2095	2643	1969	1345
Dctn4_inclusion	394	872	544	1411	221	475	332	1228	224	335	315	1394	108	142	317	1270	134	203	138	752	83	77	86	1165	101	128	78	981
Eya4_exclusion	1926	2570	2504	4276	1347	2486	3589	3261	1331	1772	1846	2681	1370	2261	1483	5002	437	968	546	2750	391	798	745	2792	488	765	736	2163
Eya4_inclusion	1893	1942	1857	1903	3384	6526	5405	2569	4682	7332	5610	1979	3044	4877	3493	1951	1703	1812	1382	1409	1571	2407	1570	1906	1672	2028	1422	1441
Fbxo31_exclusion	1217	1430	946	1862	865	827	926	1912	579	539	822	2888	348	332	674	1855	363	572	364	1089	290	269	369	1923	444	393	388	1565
Fbxo31_inclusion	1719	822	752	481	2743	2633	1460	1005	2367	1811	1895	1076	1264	1037	1953	897	1410	1507	1277	687	1402	1115	1581	644	1911	1545	1506	659
Fn1_exclusion	13488	14941	7453	27906	7488	7926	13031	24512	7338	7582	10340	23876	6924	4985	6226	11276	7592	5186	4751	11263	4601	1980	6374	7807	7726	7723	10680	5819
Fn1_inclusion	604	634	272	761	286	270	444	1426	341	317	390	763	302	146	248	728	238	137	120	431	122	96	240	299	274	294	534	253
Jag2_exclusion	5509	4311	3876	3005	4385	5284	4940	4753	6313	5078	3756	4749	4685	4398	7100	3695	4627	3937	4195	3328	3890	3504	5198	2815	5370	5878	6122	2595
Jag2_inclusion	1813	2256	1532	2713	788	1096	1245	2608	1205	1177	829	2694	747	662	1103	2730	968	771	823	1940	497	717	869	2075	878	1093	939	1989
Kif13a_exclusion	615	954	725	1980	197	262	359	1232	139	213	246	1359	96	117	194	1670	159	140	142	951	88	100	159	1101	194	219	153	1130
Kif13a_inclusion	1839	1772	1638	1701	2665	2331	1980	1682	2441	2435	2277	1504	1464	1868	2354	1827	1216	1544	887	1155	1366	1295	1694	1354	1461	2017	1672	1338
Ldb3_exclusion	1639	716	1025	421	2898	3306	1685	1061	2856	2756	1979	953	1649	1845	2238	720	2068	2120	2066	909	2403	2229	2357	589	2316	2727	2917	478
Ldb3_inclusion	1115	1442	1258	2179	419	701	760	1892	279	492	562	2061	335	489	679	2063	225	394	331	1156	111	134	183	1490	155	219	203	1212
Lrrfip2_exclusion	336	629	388	891	186	220	234	569	79	160	188	967	104	123	214	785	51	85	67	610	56	31	67	657	48	100	98	774
Lrrfip2_inclusion	469	348	308	171	827	671	436	238	579	592	600	342	384	467	515	274	256	364	257	295	426	415	394	244	379	607	480	326
Map3k4_exclusion	6792	6842	6026	4967	8009	10497	8798	6432	8936	9541	8202	7666	8082	7532	9221	5405	7978	6793	6977	5322	7106	7595	7729	5383	7951	10561	8812	5052
Map3k4_inclusion	2472	3201	2412	3798	1243	1889	1928	3445	1394	1351	1401	4112	1041	897	1430	3809	669	821	643	3080	759	940	1018	3049	1353	1378	1537	2928
Mbnl1_exclusion	2769	1808	2325	2336	2936	3635	2516	3285	3953	3819	3910	2055	2623	3076	3854	2778	1898	2719	1622	1443	1862	1891	2055	1299	2254	3008	1954	1477
Mbnl1_inclusion	670	919	940	2452	335	444	510	1844	412	432	553	1221	303	357	567	1972	208	311	202	875	138	162	148	1074	206	282	174	1082
Mbnl2_exclusion	2260	1148	671	492	3434	3746	960	668	1134	1575	1836	2906	1893	1415	1334	578	864	987	1710	1989	3299	2126	1354	803	1253	1661	2393	1874
Mbnl2_exclusion_excluding_chr14:120395712-120395765	2233	1142	700	528	3339	3805	1007	660	1117	1580	1839	2801	1770	1449	1407	588	894	968	1816	2043	3355	2119	1354	792	1249	1659	2383	1957
Mbnl2_inclusion	61	68	46	21	66	64	41	14	5	22	37	85	31	23	18	27	15	31	51	68	35	25	27	20	29	28	28	91
Mbnl2_inclusion_excluding_chr14:120395712-120395765	528	424	245	305	620	655	271	155	178	250	338	849	303	367	255	328	131	164	211	697	388	237	233	246	156	365	431	699
Mpdz_exclusion	1535	773	838	512	1822	2307	1163	1548	2270	1954	1239	1058	1349	1087	1906	960	1410	1181	1182	759	1412	1193	1551	499	1665	1688	1962	534
Mpdz_inclusion	973	1136	881	1619	717	936	808	2038	808	753	740	1727	822	833	1293	1417	630	561	597	710	385	315	444	1119	457	594	556	873
Neb_exclusion	639	313	530	247	2980	2474	1058	274	3284	2298	1778	339	3323	3123	4775	364	3601	2992	3800	202	2890	2882	3397	162	3433	3569	2521	238
Neb_inclusion	6419	7002	6587	7427	6139	9413	6439	6702	6297	6052	5634	9617	3966	4273	5151	8185	3526	4917	3761	4806	3183	3487	3910	6518	3409	4207	3140	6079
Nfix_exclusion	3960	2793	2684	1644	6027	8125	5048	3637	7305	6642	6324	3574	5376	5365	7423	2917	7587	7944	5382	2764	5707	6013	7289	2308	7220	8329	8907	2499
Nfix_inclusion	3873	4864	3606	5788	2929	4273	4181	6038	3087	3204	3860	6199	2583	2798	4017	6813	2731	3582	2063	4517	1962	1935	2710	5975	2717	3328	3345	5676
Opa1_exclusion	2888	3204	2733	4279	2556	2644	2492	3786	2031	2972	2384	3329	1527	1942	2397	4458	1145	1708	1208	2458	1247	940	1498	2676	1560	1983	1620	2641
Opa1_inclusion	1227	768	903	636	1102	898	907	988	1052	1349	908	597	647	653	956	957	453	631	497	855	759	608	889	533	1045	983	1161	660
Phactr4_exclusion	531	607	585	1194	209	359	410	1017	277	267	279	1179	217	225	341	1013	197	208	159	701	196	175	142	878	249	240	210	716
Phactr4_inclusion	1301	953	873	796	1611	1609	1749	1037	1855	1872	1553	961	1322	1458	1639	1066	1033	955	833	614	1138	1219	1395	667	1381	1595	1676	641
Phka1_exclusion	2780	2486	2470	2306	2341	3471	2286	1987	1625	1761	2698	4049	1644	1476	1174	2041	869	1570	893	1957	1519	1162	1158	1745	1136	1328	1052	2420
Phka1_inclusion	300	220	268	169	807	718	389	172	720	686	933	197	1095	913	988	178	356	616	363	142	647	496	475	101	513	756	619	191
Ppp1r12b_exclusion	447	599	500	1033	132	215	333	720	112	160	268	992	80	129	130	1092	36	100	40	472	29	41	56	500	109	86	91	486
Ppp1r12b_inclusion	667	488	421	285	851	774	774	586	851	851	1015	399	672	608	855	473	341	482	288	271	294	299	348	246	515	474	464	236
Ppp3cc_exclusion	1738	2207	1974	2878	1287	1898	1662	2409	953	1323	1215	2738	620	875	908	2736	865	1431	714	2693	813	873	796	2842	1088	1211	998	2464
Ppp3cc_inclusion	1338	1173	1167	711	2592	3915	2033	1276	2562	2811	2210	1209	1398	1945	2329	957	2358	3021	2104	1226	2537	2341	2458	1134	2085	2992	2681	996
Rapgef1_exclusion	4440	5213	4583	6842	3368	4926	4067	5237	2623	3567	3516	6632	1766	2308	2402	6689	1571	2469	1487	3656	1691	1671	1722	4999	2431	2489	1646	4614
Rapgef1_inclusion	1765	1253	1242	736	3043	3459	2109	1079	3156	2841	2394	1071	1675	1909	2406	1020	1394	1957	1294	928	1665	1483	1841	830	2278	2342	1689	787
Ryr1_exclusion	2989	2225	1343	1688	1890	2117	1039	699	736	853	2058	2695	1118	928	669	1049	233	610	297	1433	700	616	386	637	480	421	538	2392
Ryr1_inclusion	744	344	234	94	1487	1690	475	222	1281	951	1533	528	2298	950	1552	207	497	738	765	113	1246	888	818	66	574	639	1413	274
Slc8a3_exclusion_exon_a	28	61	56	101	23	34	37	76	17	19	44	83	9	21	29	96	15	43	19	59	26	8	32	52	22	28	14	51
Slc8a3_exclusion_exon_a_b	7	21	6	29	0	2	4	13	0	1	6	8	0	3	6	12	0	7	1	12	1	0	2	13	1	2	1	18
Slc8a3_exclusion_exon_b	97	200	140	362	20	24	67	338	24	14	39	342	14	20	23	428	20	22	16	162	8	11	26	236	13	15	34	183
Slc8a3_inclusion_exon_a_b_c	4	5	5	1	0	5	0	2	3	0	1	1	1	1	2	2	3	4	1	1	1	2	5	0	1	2	1	1
Slc8a3_inclusion_exon_a_c	502	431	316	296	559	723	669	521	650	672	693	493	486	534	719	395	652	838	471	240	421	504	613	299	579	769	443	300
Slc8a3_inclusion_exon_b_c	120	88	76	52	91	107	132	122	96	94	98	107	86	85	140	104	113	130	76	35	56	43	119	56	97	128	135	61
Slc8a3_inclusion_exon_c	3	0	1	2	1	0	1	0	0	1	1	0	1	0	0	2	0	0	0	0	0	1	0	0	0	0	0	0
Tnik_exclusion	460	1305	1084	3476	46	124	393	2235	85	90	186	1508	104	109	171	2983	32	50	44	1489	46	69	93	1721	149	85	118	1490
Tnik_inclusion	2168	2635	2594	2195	2142	1629	2825	3287	2153	2449	2401	1920	2138	1926	2380	3307	1276	1429	1323	2017	1487	1329	1864	2255	2100	2870	2357	1725
Trappc9_exclusion	4464	6165	4606	7980	2367	3141	4485	7445	1879	2687	3233	8081	1861	2116	2589	7331	1296	1574	1132	5002	1017	1092	1245	5480	1302	1620	1241	4673
Trappc9_inclusion	1590	904	926	522	2322	2794	1828	1121	3261	2779	2304	1156	1869	1915	2692	945	1828	1401	1374	851	1680	1602	1725	568	1721	2218	1954	544
Trappc9_inclusion_alt_3ss	1931	1241	1256	687	2985	3446	2317	1525	4410	3658	2802	1266	2916	2355	3429	1165	2427	1910	1909	1231	2131	2106	2814	748	2466	3006	2936	775
Trim55_exclusion	1105	2274	1720	2604	285	502	833	2086	159	217	361	3048	124	221	352	3879	203	368	276	2246	127	95	282	2784	205	246	335	2636
Trim55_inclusion	906	971	781	431	1579	1120	1234	505	1520	1597	1296	665	1246	1288	2028	837	1119	1212	977	822	1310	1058	1845	713	1438	2055	2033	719
Ttn_exclusion	775	402	631	311	2145	3291	1479	304	2673	2509	2086	495	3056	3086	3722	568	3312	3458	2894	408	2682	3374	2803	226	2533	3390	2316	330
Ttn_inclusion	2852	2973	2835	3242	2789	3440	2975	3292	3098	2834	2722	3702	2719	2311	3395	3710	2243	2401	2441	2858	1992	2240	2471	2830	1943	2664	1947	2998
Vps39_exclusion	2268	2786	2332	4022	1223	1752	2159	3786	1212	1413	1443	4425	1124	882	1437	3389	754	725	730	2578	529	673	850	2576	861	1015	1054	2185
Vps39_inclusion	2470	1842	1947	1212	3471	3805	3179	1906	3652	3543	2909	1918	3074	2564	3473	1736	2448	2003	2245	1340	2075	2085	2265	1114	2437	3133	2932	1114

## Sheet: ASO single injection
Sample	PW169	PW167	PW170	PW154	PW159	PW158	PW155	PW161	PW164	PW156	PW162	PW165	PW157	PW163	PW168
Genotype	HSALR homozygous	HSALR homozygous	HSALR homozygous	HSALR homozygous	HSALR homozygous	HSALR homozygous	HSALR homozygous	HSALR homozygous	HSALR homozygous	HSALR homozygous	HSALR homozygous	HSALR homozygous	HSALR homozygous	HSALR homozygous	HSALR homozygous
Age (weeks)	22.4286	24.2857	22.4286	24.7143	24.7143	24.7143	24.7143	24.7143	23.7143	24.7143	24.7143	23.7143	24.7143	24.7143	21.8571
Sex	female	male	female	female	male	female	female	male	female	female	male	female	female	male	female
Dosage (mg/kg)	12.5	12.5	12.5	25	25	25	50	50	50	100	100	100	100	100	100
Treatment	On-target ASO	On-target ASO	On-target ASO	On-target ASO	On-target ASO	On-target ASO	On-target ASO	On-target ASO	On-target ASO	On-target ASO	On-target ASO	On-target ASO	Non-targeting ASO	Non-targeting ASO	Non-targeting ASO
Tissue	Quadriceps	Quadriceps	Quadriceps	Quadriceps	Quadriceps	Quadriceps	Quadriceps	Quadriceps	Quadriceps	Quadriceps	Quadriceps	Quadriceps	Quadriceps	Quadriceps	Quadriceps
Abcc9_exclusion	2897	2610	3070	2883	3039	3069	3305	2572	3001	2888	3261	2384	1454	1318	1144
Abcc9_inclusion	778	798	933	431	658	429	388	448	214	357	360	511	531	903	409
Atp2a1_exclusion	4302	6762	3851	374	3025	491	319	676	332	288	688	146	9531	9400	7513
Atp2a1_inclusion	7603	4947	12159	14618	9111	13822	15191	11489	13549	16992	13740	11271	4827	2051	3153
Best3_exclusion	917	743	1193	909	917	899	1020	518	951	1046	910	1298	1216	610	750
Best3_exclusion_alt_5ss	4726	2713	5394	4734	4039	4746	5158	2457	5324	5345	3619	5962	4232	2268	2309
Best3_inclusion	1042	684	1345	1562	1168	1495	1460	921	1728	1459	1407	1617	571	291	368
Best3_inclusion_alt_5ss	1025	671	1323	1498	1184	1492	1497	940	1643	1414	1463	1830	562	314	353
Bin1_exclusion	11	20	9	0	9	0	0	1	0	3	0	2	72	47	32
Bin1_exclusion_excluding_chr18:32414945-32415037	232	450	186	40	190	38	39	53	35	47	47	31	882	857	481
Bin1_inclusion	50	88	67	30	58	44	59	54	24	26	55	58	117	153	72
Bin1_inclusion_excluding_chr18:32414945-32415037	4273	4343	4721	4445	5870	4658	5292	3788	4290	4642	4621	4226	3469	2946	2146
Brd2_exclusion	4786	4216	5366	3179	3979	4141	4282	3189	3561	3462	3299	4739	4106	3954	2788
Brd2_inclusion	854	778	1189	640	785	747	897	728	691	698	716	983	874	841	588
Cacna2d1_exclusion	144	323	92	21	138	27	16	28	14	8	42	6	302	529	260
Cacna2d1_inclusion	1842	2067	2247	2497	2729	2718	2763	1779	2476	2402	2928	1851	1503	1004	1009
Clasp1_exclusion	2618	2778	2793	1661	2395	1706	1618	1506	1547	1869	2450	1115	2115	2494	1837
Clasp1_inclusion	2564	1861	3631	4118	2664	3680	3409	2437	3603	3393	3151	2997	967	636	894
Clcn1_exclusion	2064	1869	2426	2502	2256	2517	2479	1803	2259	2378	2069	2866	853	566	605
Clcn1_exclusion_alt_3ss	193	192	223	282	221	248	281	155	248	249	218	312	91	67	50
Clcn1_inclusion	111	148	101	97	126	69	93	54	61	74	72	74	137	145	99
Clcn1_inclusion_alt_3ss	30	25	21	15	19	14	13	18	10	17	11	14	27	21	19
Clcn1_inclusion_intron_retention_chr6:42293019-42293443	119	170	116	81	116	65	102	68	73	74	88	65	136	159	92
Clcn1_inclusion_intron_retention_chr6:42293019-42293443_alt_3ss	28	23	20	21	17	9	13	9	14	18	15	11	22	25	21
Cpeb2_exclusion	1416	1265	2184	3297	1409	2777	2182	1607	2531	2539	2688	1551	484	328	350
Cpeb2_inclusion	2064	3013	2150	2221	2561	2119	1995	1346	1767	1472	2275	1337	2379	2834	1878
Dctn4_exclusion	2733	2403	3335	2317	2694	2025	2556	1870	2603	2170	2348	2545	1416	1142	1255
Dctn4_inclusion	421	706	290	88	429	138	218	181	152	189	223	98	814	894	708
Eya4_exclusion	2556	2878	1884	1583	2484	1419	1809	1307	1756	1264	2313	1702	2137	2885	1881
Eya4_inclusion	2293	2475	2525	3318	3230	2999	2836	2380	2802	3152	4341	2713	1561	1352	1067
Fbxo31_exclusion	949	1039	971	399	754	507	582	338	555	397	410	561	1568	1352	1216
Fbxo31_inclusion	1510	1083	2434	1831	1582	2273	2085	1067	2084	1733	1376	2228	889	419	620
Fn1_exclusion	16469	6688	11063	6583	6233	3359	6058	5146	20747	10673	5808	8807	11609	8139	12561
Fn1_inclusion	547	148	389	422	228	178	256	152	535	491	347	306	551	200	384
Jag2_exclusion	5589	4091	6645	7391	5750	7795	7840	4660	6869	7363	5965	8251	4391	2891	2675
Jag2_inclusion	1415	1293	1691	938	1196	1003	963	576	791	1027	988	1330	2224	2120	1309
Kif13a_exclusion	402	519	396	94	333	100	118	127	174	155	132	207	873	1170	729
Kif13a_inclusion	1887	1407	2148	2342	2472	2308	2377	1877	2347	2171	2364	1973	1306	1012	1128
Ldb3_exclusion	1861	1310	2622	2394	1757	2707	2768	1542	2443	2481	2152	3282	710	325	523
Ldb3_inclusion	1025	1183	889	313	757	374	489	335	257	402	524	247	1399	1283	900
Lrrfip2_exclusion	422	480	215	80	327	132	158	141	102	111	153	53	610	718	499
Lrrfip2_inclusion	465	309	456	520	629	568	759	507	713	502	496	429	216	161	213
Map3k4_exclusion	7742	6855	9334	8413	8182	8662	9197	7647	7573	9070	8020	8520	5798	4988	3881
Map3k4_inclusion	1740	1666	2036	1426	1901	1554	1382	1231	1327	1328	1154	1506	3001	2979	2204
Mbnl1_exclusion	2688	2832	3414	3460	3153	3160	2673	1737	2917	2594	3258	2652	1627	1226	1107
Mbnl1_inclusion	536	838	537	343	599	282	256	189	272	232	434	209	812	917	634
Mbnl2_exclusion	2233	1386	1476	906	1140	1913	2619	1590	1727	1313	732	1484	883	1018	1206
Mbnl2_exclusion_excluding_chr14:120395712-120395765	2177	1338	1407	885	1149	1791	2552	1630	1703	1382	771	1495	824	999	1151
Mbnl2_inclusion	68	58	48	16	25	38	45	52	27	11	15	30	35	90	60
Mbnl2_inclusion_excluding_chr14:120395712-120395765	626	489	308	166	384	328	518	310	301	274	180	195	200	335	458
Mpdz_exclusion	1682	1094	2086	2514	1583	2173	2212	1220	2179	2216	1698	2242	1004	456	631
Mpdz_inclusion	1295	1191	1132	967	1136	829	1012	746	841	986	1023	672	1777	1130	1152
Neb_exclusion	1835	1053	2966	2506	1642	4122	3687	2079	2715	3055	2806	3632	554	260	212
Neb_inclusion	6614	7351	8045	6259	4813	6258	6688	3732	5327	5150	4940	5992	6857	6501	3837
Nfix_exclusion	4204	3316	5674	6058	5365	5926	6295	4255	5633	5993	5272	6139	2580	1453	1728
Nfix_inclusion	3083	3185	3631	2489	3619	2399	2646	2120	2238	2746	2564	2139	4166	3337	3041
Opa1_exclusion	3010	2468	3085	2102	3570	2406	2274	1765	2027	1943	2694	2217	2744	2547	2108
Opa1_inclusion	953	498	1159	1098	1460	1120	941	802	1151	991	1093	1181	629	531	569
Phactr4_exclusion	417	583	475	231	417	284	235	190	231	250	240	213	775	762	461
Phactr4_inclusion	1390	972	2019	1648	1370	1900	1679	1195	1907	1722	1559	1888	720	529	570
Phka1_exclusion	3176	3053	2270	1632	2284	2237	2420	1939	2030	1680	1401	1711	2159	2070	2075
Phka1_inclusion	558	373	565	591	623	732	1025	1012	809	802	901	462	197	105	182
Ppp1r12b_exclusion	314	575	276	87	344	121	82	117	110	91	155	157	629	906	458
Ppp1r12b_inclusion	682	480	844	698	820	690	747	661	799	800	884	753	512	303	312
Ppp3cc_exclusion	1586	1826	1661	785	1708	1220	1035	866	853	672	963	1147	1749	2350	1508
Ppp3cc_inclusion	2031	1815	2358	2168	2745	2249	2660	1834	2100	2246	2300	2596	1137	688	790
Rapgef1_exclusion	3829	4811	4009	2266	4367	3137	2406	2544	2189	1969	3058	2810	4749	5718	3855
Rapgef1_inclusion	1806	1475	2649	3106	2576	3022	3252	2548	3077	2573	2928	2982	1047	803	909
Ryr1_exclusion	2821	2216	1798	776	1723	2103	1878	1326	1442	1003	732	1098	940	1664	1401
Ryr1_inclusion	1609	924	883	1115	1383	1694	3232	1997	1361	1913	1220	1147	388	177	289
Slc8a3_exclusion_exon_a	41	45	44	35	44	35	29	17	23	17	26	37	85	50	42
Slc8a3_exclusion_exon_a_b	3	5	5	0	5	2	1	1	2	3	5	0	18	17	2
Slc8a3_exclusion_exon_b	153	164	96	18	84	20	19	24	15	16	34	38	279	246	216
Slc8a3_inclusion_exon_a_b_c	1	1	2	3	1	2	3	4	3	4	2	5	3	2	2
Slc8a3_inclusion_exon_a_c	682	560	828	670	594	639	633	427	503	676	622	689	401	273	227
Slc8a3_inclusion_exon_b_c	210	103	183	155	139	129	150	103	128	134	134	141	82	56	64
Slc8a3_inclusion_exon_c	0	2	3	0	1	1	0	1	1	2	1	2	0	0	0
Tnik_exclusion	382	522	179	122	274	90	93	60	96	66	45	112	1495	2027	1040
Tnik_inclusion	1840	1340	1878	2538	2175	1936	1505	1947	1891	2264	1739	1665	1689	1671	1388
Trappc9_exclusion	4544	4885	4653	1673	3667	1996	1912	1846	1719	1578	2223	1913	5843	5799	4375
Trappc9_inclusion	2040	1248	2553	2445	2017	2449	2730	1964	2597	2711	2406	2485	946	452	686
Trappc9_inclusion_alt_3ss	2442	1515	3086	3557	2706	3541	3934	2679	3341	3701	2815	3501	1409	623	975
Trim55_exclusion	1142	1603	711	115	954	248	222	297	90	108	248	186	2362	2667	1582
Trim55_inclusion	854	496	1035	1672	1652	1114	1381	1521	1311	1973	1522	947	677	288	513
Ttn_exclusion	1648	1016	2442	2531	1544	3997	3781	2357	2518	3031	3218	3450	577	303	293
Ttn_inclusion	2563	2147	3203	2528	1612	2674	2862	2073	2205	2537	2318	2408	2743	2523	1709
Vps39_exclusion	2623	2226	2595	1026	1682	1187	1127	1073	975	1301	1152	1570	3171	3205	2447
Vps39_inclusion	3442	2617	3998	3158	2973	3488	3588	2606	3326	3533	3275	3890	1753	1222	1448
