# Supplementary material for: Targeted splice sequencing reveals RNA toxicity and therapeutic response in myotonic dystrophy
Source: Nucleic Acids Res. 2021 Jan 27;49(4):2240–54. doi: 10.1093/nar/gkab022 (PMC7913682; doi:10.1093/nar/gkab022)
Supplement: gkab022_Supplemental_Files [file gkab022_supplemental_files.zip › Supplemental Data Table 5 (targeted RNAseq PSIs).xlsx]

## Sheet: Mbnl gene deletion and CUGexp
Sample	WT1	WT2	WT3	WT4	WT5	WT6	WT1_Q	WT2_Q	WT3_Q	SX152	SX155	SX240	SX242	XZ360	XZ362	XZ363	XZ372	XZ373	SX301	SX302	SX303	SX305	SX306	SX308	XY430	XY434	XY463	XY473	XY477	XY480	XY481	SX342	SB436	B101	B104	B108	SB461	SB465	SX355	SX358	SX360	XZ361	AZ137	AZ138	AZ140	AZ146	AZ148	SX474	SX475
Genotype	Wildtype FVBn	Wildtype FVBn	Wildtype FVBn	Wildtype FVBn	Wildtype FVBn	Wildtype FVBn	Wildtype FVBn	Wildtype FVBn	Wildtype FVBn	Mbnl1 null Mbnl2 het	Mbnl1 null Mbnl2 het	Mbnl1 null Mbnl2 het	Mbnl1 null Mbnl2 het	HSALR homozygous	HSALR homozygous	HSALR homozygous	HSALR homozygous	HSALR homozygous	Mbnl2 het	Mbnl1 null	Mbnl1 het	Mbnl1 het	Mbnl1 null Mbnl2 het	Mbnl2 het	Mbnl1 null/HSALR homozygous	Mbnl1 null/HSALR homozygous	Mbnl1 null/HSALR homozygous	Mbnl1 null/HSALR homozygous	Mbnl1 null/HSALR homozygous	Mbnl1 null/HSALR homozygous	Mbnl1 null/HSALR homozygous	Mbnl1 null Mbnl2 het	Mbnl2 null	Mbnl1 het	Mbnl1 null	Mbnl1 null	Mbnl2 het	Mbnl2 null	Mbnl1 null Mbnl2 het	Mbnl1 null Mbnl2 het	Mbnl1 null Mbnl2 het	HSALR homozygous	HSALR hemizygous	HSALR hemizygous	HSALR hemizygous	HSALR hemizygous	HSALR hemizygous	Mbnl2 null	Mbnl2 null
Age (weeks)	9.85714	9.85714	9.85714	7.71429	7.71429	7.71429	10.2857	10.2857	10.2857	5.14286	5.14286	9	9	5	5	5	6	6	9.42857	9.42857	9.42857	9.42857	9.42857	9.42857	17.4286	17.4286	6.42857	7.71429	7.71429	7.71429	7.71429	6.42857	20.4286	11	11	11	13.8571	9.14286	11.8571	11.8571	11.8571	5	7.14286	7.14286	7.14286	6.71429	6.71429	11.8571	11.8571
Sex	male	male	male	female	female	female	female	male	male	female	male	female	male	female	female	female	male	male	female	female	female	male	male	male	female	male	male	female	female	male	male	male	male	female	female	female	male	male	female	female	male	female	female	female	female	female	female	female	female
Tissue	Quadriceps	Quadriceps	Quadriceps	Quadriceps	Quadriceps	Quadriceps	Quadriceps	Quadriceps	Quadriceps	Quadriceps	Quadriceps	Quadriceps	Quadriceps	Quadriceps	Quadriceps	Quadriceps	Quadriceps	Quadriceps	Quadriceps	Quadriceps	Quadriceps	Quadriceps	Quadriceps	Quadriceps	Quadriceps	Quadriceps	Quadriceps	Quadriceps	Quadriceps	Quadriceps	Quadriceps	Quadriceps	Quadriceps	Quadriceps	Quadriceps	Quadriceps	Quadriceps	Quadriceps	Quadriceps	Quadriceps	Quadriceps	Quadriceps	Quadriceps	Quadriceps	Quadriceps	Quadriceps	Quadriceps	Quadriceps	Quadriceps
Abcc9	0.412	0.142	0.188	0.101	0.121	0.359	0.228	0.178	0.124	0.809	0.793	0.837	0.703	0.5	0.526	0.565	0.527	0.339	0.186	0.586	0.194	0.176	0.828	0.294	0.891	0.873	0.866	0.776	0.874	0.869	0.809	0.747	0.261	0.186	0.556	0.586	0.11	0.191	0.784	0.501	0.792	0.6	0.204	0.318	0.202	0.177	0.258	0.235	0.294
Atp2a1	0.998	0.999	0.999	0.999	0.999	0.999	0.999	1	0.999	0.002	0.002	0.002	0.002	0.212	0.154	0.171	0.22	0.248	0.998	0.015	0.996	0.992	0.002	0.998	0.003	0.002	0.001	0.002	0.001	0.002	0.001	0.001	0.997	0.993	0.015	0.014	0.998	0.998	0.002	0.002	0.003	0.148	0.676	0.794	0.708	0.826	0.705	0.999	0.999
Best3	0.315	0.401	0.382	0.305	0.308	0.352	0.257	0.476	0.477	0.077	0.08	0.07	0.114	0.196	0.158	0.145	0.159	0.179	0.325	0.079	0.254	0.329	0.075	0.399	0.069	0.06	0.061	0.073	0.055	0.046	0.071	0.103	0.399	0.263	0.096	0.095	0.372	0.365	0.067	0.08	0.067	0.15	0.257	0.343	0.25	0.269	0.283	0.364	0.415
Bin1	0.985	0.989	0.989	0.987	0.984	0.986	0.985	0.987	0.988	0.675	0.671	0.718	0.636	0.769	0.798	0.774	0.823	0.841	0.991	0.873	0.99	0.991	0.768	0.987	0.688	0.64	0.554	0.575	0.518	0.57	0.549	0.662	0.99	0.981	0.84	0.844	0.991	0.988	0.678	0.756	0.712	0.764	0.93	0.951	0.944	0.955	0.943	0.989	0.988
Brd2	0.186	0.166	0.159	0.144	0.16	0.185	0.155	0.161	0.162	0.204	0.188	0.208	0.212	0.186	0.165	0.176	0.174	0.168	0.149	0.165	0.161	0.173	0.192	0.183	0.193	0.185	0.179	0.181	0.165	0.185	0.153	0.191	0.164	0.179	0.17	0.17	0.139	0.145	0.187	0.19	0.181	0.186	0.174	0.179	0.169	0.173	0.173	0.165	0.193
Cacna2d1	0.996	0.998	0.995	0.997	0.997	0.997	0.997	0.995	0.993	0.57	0.467	0.643	0.613	0.76	0.745	0.782	0.784	0.801	0.998	0.905	0.997	0.996	0.658	0.997	0.538	0.458	0.321	0.318	0.294	0.289	0.272	0.503	0.993	0.996	0.865	0.871	0.996	0.996	0.533	0.649	0.626	0.733	0.946	0.965	0.947	0.972	0.947	0.997	0.997
Clasp1	0.667	0.786	0.768	0.761	0.769	0.682	0.65	0.679	0.699	0.049	0.049	0.062	0.045	0.208	0.211	0.209	0.217	0.291	0.764	0.128	0.66	0.584	0.079	0.678	0.061	0.067	0.037	0.038	0.032	0.036	0.037	0.038	0.774	0.587	0.089	0.111	0.78	0.744	0.049	0.083	0.073	0.15	0.385	0.49	0.403	0.447	0.431	0.76	0.726
Clcn1	0.065	0.029	0.031	0.039	0.031	0.05	0.029	0.028	0.033	0.813	0.857	0.851	0.873	0.388	0.352	0.358	0.364	0.366	0.029	0.556	0.037	0.054	0.798	0.051	0.882	0.831	0.921	0.934	0.952	0.935	0.96	0.843	0.035	0.069	0.646	0.514	0.019	0.031	0.824	0.789	0.879	0.436	0.153	0.1	0.138	0.111	0.122	0.046	0.052
Cpeb2	0.323	0.134	0.228	0.167	0.146	0.328	0.254	0.225	0.214	0.856	0.85	0.911	0.901	0.856	0.876	0.855	0.926	0.885	0.195	0.866	0.201	0.373	0.901	0.28	0.943	0.926	0.909	0.928	0.927	0.944	0.918	0.916	0.317	0.265	0.858	0.834	0.175	0.187	0.905	0.905	0.92	0.89	0.536	0.529	0.462	0.404	0.518	0.25	0.257
Dctn4	0.009	0.011	0.011	0.017	0.021	0.011	0.022	0.026	0.032	0.814	0.726	0.794	0.811	0.334	0.298	0.262	0.336	0.328	0.017	0.801	0.048	0.047	0.81	0.02	0.8	0.834	0.742	0.803	0.843	0.848	0.822	0.791	0.012	0.04	0.771	0.774	0.025	0.016	0.835	0.812	0.83	0.325	0.185	0.09	0.177	0.098	0.121	0.014	0.027
Eya4	0.688	0.814	0.77	0.799	0.848	0.731	0.759	0.776	0.835	0.18	0.207	0.171	0.168	0.303	0.275	0.27	0.326	0.264	0.78	0.255	0.729	0.725	0.186	0.802	0.149	0.121	0.224	0.166	0.168	0.17	0.165	0.276	0.786	0.725	0.316	0.249	0.809	0.738	0.186	0.253	0.179	0.233	0.571	0.55	0.529	0.576	0.539	0.749	0.759
Fbxo31	0.772	0.785	0.743	0.775	0.787	0.783	0.747	0.69	0.705	0.029	0.019	0.042	0.032	0.261	0.248	0.221	0.304	0.274	0.789	0.133	0.782	0.797	0.063	0.756	0.06	0.038	0.02	0.021	0.017	0.023	0.015	0.032	0.757	0.736	0.107	0.123	0.777	0.764	0.037	0.057	0.043	0.19	0.595	0.697	0.61	0.694	0.625	0.795	0.807
Fn1	0.049	0.066	0.041	0.038	0.041	0.051	0.03	0.052	0.038	0.441	0.491	0.383	0.452	0.067	0.064	0.058	0.037	0.033	0.043	0.198	0.071	0.079	0.354	0.056	0.128	0.162	0.197	0.183	0.199	0.174	0.148	0.354	0.058	0.06	0.205	0.081	0.039	0.037	0.386	0.351	0.376	0.072	0.034	0.046	0.041	0.061	0.069	0.042	0.052
Jag2	0.19	0.15	0.163	0.113	0.155	0.184	0.192	0.213	0.211	0.686	0.696	0.619	0.593	0.404	0.379	0.376	0.344	0.36	0.203	0.52	0.208	0.245	0.601	0.239	0.589	0.576	0.589	0.63	0.636	0.65	0.623	0.589	0.175	0.168	0.476	0.398	0.157	0.186	0.567	0.544	0.582	0.431	0.214	0.229	0.217	0.188	0.218	0.176	0.22
Kif13a	0.889	0.932	0.931	0.934	0.926	0.882	0.834	0.876	0.894	0.417	0.4	0.467	0.397	0.547	0.513	0.555	0.538	0.575	0.874	0.693	0.885	0.878	0.49	0.866	0.412	0.374	0.212	0.278	0.231	0.256	0.177	0.364	0.872	0.856	0.659	0.634	0.942	0.901	0.375	0.483	0.469	0.497	0.756	0.786	0.757	0.833	0.806	0.903	0.86
Ldb3	0.064	0.029	0.039	0.027	0.026	0.041	0.035	0.026	0.016	0.993	0.996	0.997	0.996	0.786	0.799	0.748	0.65	0.658	0.034	0.987	0.111	0.163	0.993	0.053	0.995	0.994	0.992	0.996	0.999	0.997	0.995	0.996	0.028	0.121	0.987	0.986	0.023	0.038	0.994	0.994	0.995	0.849	0.419	0.31	0.442	0.289	0.374	0.039	0.056
Lrrfip2	0.931	0.881	0.935	0.9	0.87	0.932	0.881	0.89	0.892	0.042	0.046	0.088	0.051	0.232	0.213	0.253	0.219	0.283	0.888	0.112	0.705	0.826	0.081	0.939	0.13	0.069	0.047	0.052	0.032	0.033	0.033	0.036	0.959	0.78	0.133	0.145	0.939	0.896	0.058	0.1	0.097	0.196	0.474	0.63	0.466	0.603	0.558	0.924	0.894
Map3k4	0.215	0.075	0.102	0.081	0.075	0.172	0.12	0.108	0.101	0.577	0.55	0.592	0.628	0.466	0.418	0.393	0.382	0.412	0.125	0.399	0.106	0.154	0.564	0.152	0.642	0.663	0.632	0.64	0.676	0.663	0.633	0.482	0.148	0.148	0.397	0.359	0.073	0.099	0.564	0.523	0.547	0.427	0.21	0.217	0.166	0.198	0.194	0.142	0.207
Mbnl1	0.061	0.064	0.061	0.058	0.061	0.059	0.059	0.064	0.058	0.555	0.557	0.504	0.549	0.395	0.382	0.31	0.346	0.356	0.065	0.412	0.111	0.1	0.516	0.068	0.542	0.585	0.599	0.624	0.651	0.65	0.645	0.599	0.054	0.097	0.411	0.407	0.061	0.059	0.582	0.528	0.531	0.375	0.225	0.141	0.197	0.142	0.163	0.058	0.059
Mbnl2	0.073	0.076	0.069	0.068	0.069	0.059	0.03	0.041	0.031	0.302	0.333	0.308	0.329	0.19	0.162	0.146	0.104	0.164	0.054	0.194	0.071	0.076	0.297	0.06	0.298	0.322	0.215	0.305	0.308	0.292	0.207	0.207	0.046	0.069	0.206	0.196	0.052	0.08	0.265	0.284	0.311	0.182	0.095	0.079	0.093	0.094	0.102	0.056	0.049
Mpdz	0.176	0.245	0.222	0.212	0.221	0.134	0.148	0.178	0.188	0.854	0.819	0.87	0.866	0.605	0.661	0.597	0.579	0.491	0.19	0.842	0.327	0.267	0.871	0.171	0.831	0.9	0.82	0.899	0.887	0.903	0.874	0.861	0.165	0.239	0.783	0.794	0.237	0.217	0.894	0.882	0.867	0.62	0.437	0.312	0.452	0.319	0.358	0.176	0.129
Neb	0.56	0.203	0.28	0.227	0.171	0.413	0.323	0.342	0.292	0.987	0.972	0.99	0.976	0.964	0.983	0.982	0.99	0.982	0.286	0.95	0.263	0.487	0.977	0.406	0.996	0.996	0.996	0.992	0.996	0.995	0.995	0.986	0.439	0.383	0.922	0.935	0.278	0.267	0.957	0.948	0.975	0.973	0.636	0.675	0.572	0.603	0.647	0.37	0.453
Nfix	0.275	0.245	0.245	0.241	0.233	0.273	0.219	0.247	0.222	0.923	0.925	0.915	0.932	0.697	0.687	0.691	0.639	0.666	0.245	0.833	0.3	0.329	0.905	0.274	0.895	0.916	0.92	0.926	0.932	0.927	0.923	0.911	0.225	0.313	0.842	0.834	0.23	0.24	0.923	0.921	0.922	0.74	0.479	0.432	0.454	0.425	0.468	0.248	0.263
Opa1	0.442	0.391	0.398	0.408	0.372	0.453	0.395	0.42	0.419	0.136	0.138	0.128	0.136	0.231	0.205	0.209	0.203	0.239	0.372	0.129	0.283	0.35	0.128	0.421	0.12	0.111	0.12	0.131	0.119	0.102	0.112	0.123	0.417	0.34	0.13	0.111	0.38	0.379	0.126	0.121	0.137	0.191	0.308	0.356	0.273	0.355	0.345	0.446	0.486
Phactr4	0.842	0.916	0.912	0.917	0.929	0.882	0.844	0.903	0.915	0.279	0.275	0.251	0.249	0.439	0.525	0.56	0.487	0.605	0.853	0.346	0.841	0.794	0.277	0.839	0.294	0.281	0.228	0.237	0.189	0.22	0.232	0.196	0.87	0.787	0.272	0.329	0.896	0.886	0.247	0.302	0.262	0.447	0.657	0.705	0.642	0.786	0.642	0.913	0.863
Phka1	0.344	0.584	0.511	0.53	0.605	0.445	0.388	0.518	0.553	0.047	0.069	0.037	0.058	0.103	0.063	0.044	0.033	0.06	0.482	0.054	0.424	0.334	0.042	0.422	0.026	0.031	0.033	0.033	0.039	0.031	0.028	0.055	0.297	0.357	0.071	0.068	0.486	0.462	0.059	0.057	0.05	0.068	0.296	0.214	0.309	0.291	0.273	0.43	0.322
Ppp1r12b	0.803	0.889	0.834	0.918	0.911	0.847	0.768	0.845	0.876	0.12	0.106	0.126	0.12	0.361	0.334	0.36	0.38	0.343	0.856	0.265	0.875	0.807	0.117	0.756	0.088	0.084	0.057	0.055	0.066	0.068	0.066	0.109	0.814	0.713	0.206	0.23	0.896	0.864	0.106	0.14	0.104	0.307	0.663	0.728	0.677	0.733	0.676	0.85	0.779
Ppp3cc	0.63	0.777	0.737	0.72	0.739	0.618	0.648	0.677	0.759	0.11	0.097	0.129	0.113	0.24	0.225	0.214	0.371	0.284	0.655	0.235	0.64	0.622	0.166	0.569	0.086	0.11	0.08	0.092	0.083	0.112	0.102	0.142	0.616	0.527	0.235	0.236	0.747	0.737	0.127	0.117	0.135	0.243	0.517	0.553	0.577	0.562	0.53	0.732	0.665
Rapgef1	0.563	0.541	0.564	0.587	0.573	0.577	0.488	0.52	0.49	0.044	0.038	0.046	0.045	0.154	0.13	0.128	0.144	0.145	0.566	0.068	0.42	0.425	0.045	0.504	0.063	0.049	0.033	0.034	0.034	0.03	0.03	0.036	0.541	0.405	0.066	0.07	0.53	0.567	0.044	0.045	0.045	0.105	0.277	0.336	0.302	0.34	0.304	0.504	0.542
Ryr1	0.43	0.762	0.706	0.629	0.708	0.46	0.529	0.569	0.664	0.06	0.061	0.059	0.043	0.139	0.142	0.091	0.155	0.078	0.559	0.17	0.633	0.566	0.064	0.449	0.02	0.04	0.025	0.03	0.027	0.031	0.03	0.075	0.5	0.461	0.164	0.149	0.737	0.691	0.072	0.046	0.042	0.087	0.383	0.398	0.499	0.323	0.357	0.669	0.55
Slc8a3	0.936	0.965	0.959	0.952	0.942	0.949	0.959	0.95	0.946	0.341	0.301	0.329	0.309	0.455	0.494	0.544	0.491	0.581	0.947	0.606	0.948	0.931	0.337	0.939	0.264	0.2	0.16	0.14	0.116	0.135	0.138	0.318	0.906	0.95	0.623	0.561	0.955	0.929	0.32	0.413	0.419	0.46	0.838	0.836	0.813	0.899	0.85	0.949	0.938
Tnik	0.95	0.961	0.969	0.973	0.944	0.957	0.941	0.97	0.962	0.472	0.4	0.434	0.414	0.578	0.584	0.657	0.6	0.534	0.955	0.686	0.939	0.953	0.413	0.939	0.301	0.267	0.221	0.215	0.158	0.188	0.157	0.381	0.97	0.933	0.629	0.239	0.974	0.963	0.42	0.527	0.448	0.533	0.82	0.919	0.86	0.899	0.865	0.964	0.959
Trappc9	0.727	0.805	0.765	0.78	0.826	0.773	0.781	0.761	0.762	0.019	0.012	0.029	0.014	0.226	0.184	0.186	0.242	0.231	0.804	0.071	0.716	0.701	0.03	0.751	0.023	0.021	0.004	0.012	0.012	0.009	0.008	0.019	0.715	0.678	0.063	0.079	0.815	0.813	0.017	0.013	0.029	0.163	0.442	0.525	0.47	0.535	0.49	0.812	0.77
Trim55	0.911	0.93	0.914	0.911	0.929	0.944	0.845	0.899	0.937	0.138	0.126	0.137	0.156	0.273	0.183	0.262	0.159	0.229	0.859	0.105	0.715	0.852	0.132	0.849	0.097	0.066	0.085	0.093	0.09	0.078	0.04	0.093	0.824	0.722	0.133	0.112	0.924	0.887	0.082	0.133	0.142	0.193	0.478	0.654	0.418	0.686	0.629	0.903	0.904
Ttn	0.473	0.248	0.272	0.258	0.229	0.381	0.241	0.218	0.211	0.999	0.998	0.999	0.999	0.921	0.929	0.928	0.914	0.916	0.3	0.992	0.32	0.441	0.999	0.329	0.998	0.999	1	1	0.999	1	1	0.999	0.324	0.374	0.987	0.992	0.232	0.268	0.999	0.994	0.999	0.931	0.619	0.606	0.601	0.602	0.592	0.338	0.38
Vps39	0.694	0.745	0.782	0.735	0.729	0.657	0.693	0.722	0.741	0.073	0.069	0.088	0.06	0.286	0.257	0.282	0.329	0.307	0.733	0.171	0.64	0.625	0.091	0.686	0.095	0.08	0.042	0.045	0.035	0.065	0.037	0.101	0.708	0.65	0.129	0.159	0.738	0.757	0.086	0.104	0.072	0.228	0.512	0.554	0.546	0.579	0.548	0.695	0.676
[truncated: 51 more columns]

## Sheet: Wildtype tissues
Sample	WT1_TA	WT2_TA	WT3_TA	WT1_G	WT2_G	WT3_G	WT1_Q	WT2_Q	WT3_Q	WT1_S	WT2_S	WT3_S	WT1_D	WT2_D	WT3_D	WT1_UE	WT2_UE	WT3_UE	WT1_LE	WT2_LE	WT3_LE	WT1_C	WT2_C	WT3_C	WT1_H	WT2_H	WT3_H	WT1_T	WT2_T	WT3_T	WT1_M	WT2_M	WT3_M	WT1_B	WT2_B	WT3_B	WT1_R	WT2_R	WT3_R	WT1_P	WT2_P	WT3_P
Tissue	Tibialis anterior	Tibialis anterior	Tibialis anterior	Gastrocnemius	Gastrocnemius	Gastrocnemius	Quadriceps	Quadriceps	Quadriceps	Soleus	Soleus	Soleus	Diaphragm	Diaphragm	Diaphragm	Upper esophagus	Upper esophagus	Upper esophagus	Lower esophagus	Lower esophagus	Lower esophagus	Colon	Colon	Colon	Heart	Heart	Heart	Tongue	Tongue	Tongue	Masseter	Masseter	Masseter	Biceps brachii	Biceps brachii	Biceps brachii	Forearm extensors	Forearm extensors	Forearm extensors	Pectoralis	Pectoralis	Pectoralis
Age (weeks)	10.2857	10.2857	10.2857	10.2857	10.2857	10.2857	10.2857	10.2857	10.2857	10.2857	10.2857	10.2857	10.2857	10.2857	10.2857	10.2857	10.2857	10.2857	10.2857	10.2857	10.2857	10.2857	10.2857	10.2857	10.2857	10.2857	10.2857	10.2857	10.2857	10.2857	10.2857	10.2857	10.2857	10.2857	10.2857	10.2857	10.2857	10.2857	10.2857	10.2857	10.2857	10.2857
Sex	female	male	male	female	male	male	female	male	male	female	male	male	female	male	male	female	male	male	female	male	male	female	male	male	female	male	male	female	male	male	female	male	male	female	male	male	female	male	male	female	male	male
Abcc9	0.334	0.284	0.217	0.098	0.137	0.177	0.228	0.178	0.124	0.708	0.822	0.897	0.805	0.725	0.702	0.608	0.726	0.745	0.755	0.762	0.722	0.126	0.21	0.215	0.955	0.953	0.957	0.82	0.885	0.855	0.824	0.559	0.535	0.192	0.383	0.36	0.475	0.459	0.406	0.158	0.202	0.173
Atp2a1	0.999	0.999	0.998	0.999	0.999	0.999	0.999	1	0.999	0.988	0.994	0.969	0.993	0.997	1	0.993	0.981	1	0.976	0.998	0.99	NA	NA	NA	0.833	1	1	0.657	0.774	0.852	1	0.999	1	0.999	0.998	0.998	1	0.996	0.997	0.999	0.999	0.999
Best3	0.329	0.435	0.471	0.342	0.448	0.546	0.257	0.476	0.477	0.31	0.339	0.33	0.358	0.396	0.424	0.108	0.252	0.276	0.368	0.368	0.291	NA	0	NA	0.64	0.572	0.574	0.393	0.409	0.467	0.356	0.478	0.451	0.343	0.457	0.408	0.325	0.387	0.383	0.335	0.439	0.462
Bin1	0.985	0.99	0.985	0.983	0.99	0.989	0.985	0.987	0.988	0.975	0.984	0.976	0.969	0.976	0.984	0.966	0.972	0.972	0.948	0.948	0.959	0.022	0	0	1	0	0	0.965	0.965	0.965	0.973	0.806	0.985	0.992	0.985	0.976	0.99	0.981	0.985	0.986	0.992	0.977
Brd2	0.152	0.168	0.16	0.157	0.165	0.165	0.155	0.161	0.162	0.216	0.221	0.225	0.222	0.215	0.242	0.222	0.221	0.217	0.203	0.214	0.213	0.229	0.245	0.237	0.229	0.241	0.228	0.219	0.229	0.231	0.215	0.241	0.196	0.202	0.195	0.196	0.211	0.186	0.18	0.203	0.171	0.217
Cacna2d1	0.999	0.994	0.994	0.996	0.994	0.99	0.997	0.995	0.993	0.994	0.988	0.974	0.986	0.997	0.988	0.969	0.977	0.96	0.935	0.924	0.91	0.03	0.06	0.059	0.5	0.074	0.093	0.966	0.994	0.987	0.996	0.998	0.996	0.997	0.997	0.993	0.992	0.992	0.994	0.999	0.998	0.996
Clasp1	0.719	0.696	0.727	0.73	0.674	0.597	0.65	0.679	0.699	0.5	0.53	0.537	0.386	0.449	0.457	0.406	0.402	0.359	0.357	0.38	0.358	0.075	0.083	0.079	0.038	0.03	0.032	0.604	0.6	0.59	0.652	0.422	0.646	0.7	0.624	0.638	0.707	0.613	0.631	0.718	0.67	0.643
Clcn1	0.049	0.036	0.038	0.033	0.023	0.031	0.029	0.028	0.033	0.103	0.093	0.128	0.135	0.122	0.073	0.102	0.101	0.11	0.153	0.108	0.134	NA	NA	NA	0	0.893	0.919	0.103	0.123	0.114	0.061	0.048	0.052	0.054	0.069	0.056	0.058	0.06	0.059	0.044	0.046	0.043
Cpeb2	0.428	0.371	0.339	0.225	0.229	0.255	0.254	0.225	0.214	0.736	0.695	0.786	0.755	0.658	0.634	0.268	0.261	0.246	0.387	0.352	0.351	0.157	0.139	0.121	0.854	0.87	0.884	0.251	0.22	0.236	0.631	0.187	0.482	0.48	0.596	0.66	0.617	0.684	0.595	0.318	0.458	0.455
Dctn4	0.026	0.015	0.02	0.021	0.025	0.036	0.022	0.026	0.032	0.036	0.041	0.032	0.028	0.026	0.031	0.026	0.04	0.028	0.024	0.028	0.03	0.022	0.015	0.02	0.261	0.283	0.264	0.021	0.027	0.027	0.038	0.008	0.034	0.029	0.029	0.033	0.023	0.032	0.026	0.02	0.028	0.03
Eya4	0.663	0.699	0.755	0.787	0.772	0.772	0.759	0.776	0.835	0.386	0.308	0.255	0.331	0.431	0.48	0.161	0.209	0.263	0.167	0.202	0.243	0	0	0	0.021	0.043	0.043	0.258	0.281	0.324	0.508	0.59	0.68	0.668	0.635	0.665	0.566	0.485	0.61	0.7	0.75	0.773
Fbxo31	0.829	0.755	0.793	0.749	0.656	0.655	0.747	0.69	0.705	0.704	0.645	0.607	0.734	0.743	0.733	0.665	0.676	0.634	0.678	0.65	0.664	0.179	0.223	0.253	0.6	0.568	0.656	0.703	0.681	0.714	0.775	0.528	0.75	0.822	0.76	0.753	0.814	0.783	0.77	0.806	0.751	0.697
Fn1	0.037	0.052	0.039	0.039	0.055	0.053	0.03	0.052	0.038	0.03	0.035	0.032	0.053	0.076	0.061	0.048	0.054	0.05	0.062	0.074	0.076	0.125	0.135	0.131	0.129	0.146	0.149	0.032	0.044	0.048	0.061	0.074	0.059	0.05	0.078	0.071	0.037	0.112	0.074	0.046	0.072	0.121
Jag2	0.206	0.219	0.251	0.15	0.193	0.216	0.192	0.213	0.211	0.239	0.205	0.253	0.246	0.201	0.215	0.174	0.181	0.185	0.188	0.196	0.179	0.296	0.303	0.278	0.407	0.399	0.363	0.312	0.295	0.313	0.248	0.211	0.215	0.17	0.192	0.241	0.18	0.219	0.21	0.145	0.167	0.209
Kif13a	0.868	0.861	0.865	0.884	0.916	0.862	0.834	0.876	0.894	0.794	0.807	0.789	0.615	0.609	0.546	0.521	0.57	0.615	0.533	0.524	0.548	0.001	0.003	0.001	0.035	0.027	0.034	0.442	0.466	0.511	0.853	0.615	0.895	0.901	0.865	0.862	0.865	0.846	0.815	0.892	0.9	0.882
Ldb3	0.048	0.049	0.035	0.025	0.032	0.069	0.035	0.026	0.016	0.132	0.113	0.139	0.149	0.121	0.099	0.141	0.138	0.151	0.164	0.147	0.145	0.087	0	0.118	0.652	0.745	0.683	0.122	0.093	0.123	0.043	0.037	0.058	0.044	0.065	0.067	0.053	0.095	0.08	0.043	0.048	0.037
Lrrfip2	0.934	0.901	0.893	0.895	0.898	0.833	0.881	0.89	0.892	0.897	0.901	0.911	0.853	0.817	0.894	0.775	0.804	0.785	0.855	0.845	0.807	NA	NA	NA	0.039	0.038	0.044	0.755	0.68	0.781	0.913	0.908	0.926	0.922	0.946	0.935	0.917	0.887	0.926	0.936	0.942	0.916
Map3k4	0.188	0.144	0.123	0.098	0.103	0.113	0.12	0.108	0.101	0.45	0.45	0.471	0.325	0.285	0.29	0.139	0.114	0.119	0.218	0.174	0.165	0.023	0.029	0.031	0.532	0.55	0.51	0.161	0.16	0.156	0.163	0.081	0.143	0.19	0.211	0.195	0.23	0.226	0.195	0.135	0.127	0.124
Mbnl1	0.06	0.054	0.053	0.074	0.056	0.057	0.059	0.064	0.058	0.036	0.04	0.04	0.07	0.056	0.06	0.105	0.094	0.087	0.059	0.068	0.082	0.142	0.194	0.198	0	0.036	0.039	0.124	0.143	0.162	0.068	0.09	0.081	0.061	0.056	0.064	0.074	0.055	0.066	0.047	0.056	0.047
Mbnl2	0.039	0.046	0.021	0.058	0.06	0.058	0.03	0.041	0.031	0.039	0.034	0.02	0.024	0.02	0.022	0.065	0.056	0.053	0.057	0.027	0.027	0.07	0.078	0.057	0.048	0.043	0.035	0.277	0.208	0.205	0.08	0.099	0.06	0.059	0.074	0.07	0.061	0.083	0.063	0.058	0.058	0.054
Mpdz	0.143	0.159	0.159	0.211	0.255	0.233	0.148	0.178	0.188	0.104	0.093	0.102	0.093	0.075	0.076	0.215	0.212	0.209	0.176	0.167	0.174	0.15	0.143	0.166	0.182	0.199	0.182	0.25	0.196	0.192	0.144	0.184	0.181	0.133	0.146	0.125	0.112	0.143	0.153	0.174	0.179	0.156
Neb	0.549	0.564	0.489	0.202	0.288	0.331	0.323	0.342	0.292	0.909	0.893	0.969	0.989	0.966	0.964	0.988	0.982	0.985	0.998	0.992	0.992	1	NA	NA	1	1	1	0.993	0.994	0.993	0.98	0.876	0.864	0.714	0.782	0.855	0.845	0.918	0.866	0.524	0.591	0.62
Nfix	0.236	0.24	0.246	0.24	0.247	0.264	0.219	0.247	0.222	0.337	0.331	0.34	0.358	0.323	0.312	0.446	0.424	0.417	0.402	0.431	0.366	0.632	0.688	0.675	0.417	0.601	0.591	0.473	0.479	0.463	0.358	0.572	0.337	0.269	0.292	0.293	0.274	0.291	0.267	0.248	0.252	0.252
Opa1	0.402	0.42	0.425	0.343	0.371	0.354	0.395	0.42	0.419	0.381	0.382	0.4	0.395	0.421	0.397	0.226	0.219	0.229	0.259	0.268	0.279	0.315	0.319	0.288	0.232	0.265	0.277	0.287	0.3	0.318	0.425	0.423	0.432	0.426	0.438	0.469	0.413	0.414	0.366	0.424	0.445	0.418
Phactr4	0.859	0.875	0.869	0.878	0.914	0.924	0.844	0.903	0.915	0.84	0.831	0.802	0.716	0.699	0.676	0.805	0.811	0.83	0.788	0.769	0.797	0.923	0.914	0.917	0.597	0.494	0.512	0.81	0.813	0.799	0.896	0.859	0.86	0.878	0.882	0.86	0.848	0.84	0.839	0.904	0.884	0.886
Phka1	0.262	0.294	0.343	0.634	0.57	0.599	0.388	0.518	0.553	0.096	0.17	0.068	0.024	0.063	0.062	0.106	0.192	0.163	0.063	0.053	0.139	0.968	1	1	0	0.097	0.067	0.155	0.164	0.153	0.066	0.191	0.199	0.227	0.198	0.147	0.116	0.124	0.14	0.379	0.279	0.315
Ppp1r12b	0.834	0.82	0.85	0.806	0.804	0.729	0.768	0.845	0.876	0.482	0.53	0.478	0.601	0.595	0.632	0.433	0.47	0.511	0.275	0.232	0.363	0.012	0.024	0.018	0.273	0.053	0.046	0.62	0.659	0.679	0.868	0.835	0.89	0.841	0.795	0.805	0.844	0.81	0.83	0.874	0.885	0.87
Ppp3cc	0.48	0.52	0.48	0.802	0.741	0.711	0.648	0.677	0.759	0.649	0.608	0.597	0.521	0.477	0.488	0.533	0.534	0.545	0.51	0.486	0.579	0.01	0.01	0.033	0.025	0.015	0.027	0.55	0.584	0.581	0.67	0.357	0.702	0.759	0.672	0.684	0.755	0.668	0.697	0.783	0.738	0.685
Rapgef1	0.535	0.536	0.533	0.548	0.54	0.49	0.488	0.52	0.49	0.566	0.639	0.646	0.417	0.497	0.523	0.746	0.759	0.743	0.701	0.712	0.722	0.243	0.343	0.396	0.129	0.096	0.106	0.625	0.623	0.628	0.567	0.567	0.565	0.551	0.529	0.517	0.528	0.511	0.523	0.543	0.513	0.516
Ryr1	0.227	0.245	0.231	0.759	0.775	0.711	0.529	0.569	0.664	0.099	0.175	0.067	0.118	0.196	0.228	0.487	0.529	0.475	0.351	0.338	0.391	NA	NA	NA	NA	NA	NA	0.46	0.545	0.488	0.445	0.626	0.642	0.44	0.466	0.392	0.598	0.495	0.532	0.689	0.635	0.578
Slc8a3	0.938	0.937	0.921	0.94	0.945	0.922	0.959	0.95	0.946	0.824	0.886	0.847	0.884	0.952	0.93	0.924	0.912	0.892	0.883	0.885	0.891	0.059	0	0	NA	0.333	0.667	0.889	0.904	0.897	0.906	0.875	0.969	0.933	0.953	0.913	0.926	0.919	0.937	0.947	0.929	0.956
Tnik	0.969	0.959	0.971	0.943	0.973	0.934	0.941	0.97	0.962	0.934	0.953	0.967	0.917	0.925	0.929	0.621	0.744	0.738	0.718	0.687	0.742	0.002	0.002	0	0.357	0.322	0.349	0.879	0.891	0.877	0.952	0.777	0.961	0.968	0.96	0.959	0.962	0.974	0.956	0.947	0.97	0.899
Trappc9	0.82	0.807	0.799	0.774	0.743	0.715	0.781	0.761	0.762	0.71	0.689	0.623	0.525	0.569	0.601	0.405	0.417	0.406	0.468	0.396	0.464	0.003	0.002	0.002	0.335	0.298	0.338	0.427	0.437	0.455	0.658	0.229	0.701	0.816	0.72	0.737	0.822	0.747	0.781	0.814	0.737	0.692
Trim55	0.81	0.911	0.902	0.81	0.905	0.829	0.845	0.899	0.937	0.648	0.775	0.674	0.704	0.812	0.779	0.846	0.789	0.831	0.783	0.892	0.882	NA	NA	0.5	0.351	0.3	0.3	0.87	0.866	0.895	0.901	0.925	0.933	0.928	0.937	0.908	0.846	0.814	0.819	0.947	0.964	0.947
Ttn	0.536	0.337	0.317	0.249	0.184	0.223	0.241	0.218	0.211	0.858	0.771	0.9	0.897	0.787	0.724	0.652	0.642	0.618	0.823	0.737	0.707	1	NA	NA	1	0.998	1	0.889	0.869	0.875	0.729	0.521	0.506	0.546	0.495	0.495	0.722	0.61	0.555	0.407	0.286	0.294
Vps39	0.716	0.732	0.715	0.777	0.764	0.72	0.693	0.722	0.741	0.594	0.635	0.604	0.464	0.468	0.455	0.6	0.601	0.602	0.527	0.453	0.541	0.244	0.23	0.207	0.061	0.043	0.037	0.623	0.701	0.638	0.598	0.306	0.666	0.709	0.662	0.667	0.685	0.677	0.694	0.704	0.751	0.638

## Sheet: adr and mdx
Sample	HO733	HO738	HO739	7260_3	7260_4	7571_1	7571_2	7599_1	7599_2	7599_3	7599_4	7600_1	7284_1
Genotype	adr homozygous	adr homozygous	adr homozygous	mdx hemi	mdx hemi	mdx homozygous	mdx homozygous	mdx hemi	mdx hemi	mdx hemi	mdx hemi	mdx homozygous	mdx homozygous
Age (weeks)	7	6.14286	6.14286	14.1429	14.1429	14.1429	14.1429	10.7143	10.7143	10.7143	10.7143	10.7143	15.5714
Sex	female	male	male	male	male	female	female	male	male	male	male	female	female
Tissue	Quadriceps	Quadriceps	Quadriceps	Quadriceps	Quadriceps	Quadriceps	Quadriceps	Quadriceps	Quadriceps	Quadriceps	Quadriceps	Quadriceps	Quadriceps
Abcc9	0.697	0.734	0.827	0.253	0.108	0.335	0.182	0.354	0.25	0.292	0.148	0.247	0.287
Atp2a1	0.997	0.998	0.997	0.995	0.997	0.988	0.992	0.993	0.989	0.996	0.984	0.991	0.994
Best3	0.258	0.254	0.239	0.411	0.376	0.457	0.401	0.434	0.394	0.407	0.411	0.392	0.413
Bin1	0.971	0.978	0.97	0.976	0.987	0.927	0.974	0.972	0.957	0.979	0.971	0.978	0.976
Brd2	0.166	0.16	0.18	0.145	0.166	0.183	0.172	0.196	0.175	0.178	0.153	0.193	0.174
Cacna2d1	0.98	0.993	0.984	0.982	0.99	0.969	0.984	0.982	0.972	0.987	0.963	0.962	0.988
Clasp1	0.628	0.696	0.591	0.599	0.645	0.487	0.621	0.612	0.509	0.612	0.555	0.605	0.552
Clcn1	0.209	0.231	0.174	0.044	0.037	0.051	0.038	0.052	0.046	0.046	0.033	0.08	0.058
Cpeb2	0.711	0.793	0.662	0.278	0.236	0.412	0.25	0.391	0.329	0.262	0.285	0.335	0.331
Dctn4	0.015	0.015	0.018	0.027	0.035	0.043	0.042	0.046	0.052	0.025	0.042	0.024	0.04
Eya4	0.247	0.287	0.277	0.63	0.665	0.543	0.68	0.552	0.606	0.594	0.585	0.56	0.612
Fbxo31	0.725	0.728	0.69	0.75	0.707	0.673	0.701	0.717	0.714	0.718	0.706	0.746	0.744
Fn1	0.054	0.05	0.053	0.03	0.03	0.036	0.04	0.037	0.054	0.037	0.053	0.051	0.04
Jag2	0.206	0.238	0.246	0.113	0.106	0.161	0.111	0.167	0.137	0.137	0.118	0.247	0.153
Kif13a	0.817	0.862	0.782	0.837	0.883	0.748	0.827	0.819	0.796	0.848	0.849	0.8	0.817
Ldb3	0.074	0.06	0.072	0.029	0.036	0.065	0.032	0.058	0.068	0.046	0.073	0.106	0.05
Lrrfip2	0.915	0.924	0.894	0.895	0.895	0.841	0.86	0.879	0.818	0.876	0.796	0.766	0.883
Map3k4	0.253	0.265	0.305	0.083	0.095	0.15	0.098	0.186	0.154	0.129	0.126	0.216	0.143
Mbnl1	0.036	0.041	0.047	0.057	0.058	0.06	0.065	0.054	0.066	0.061	0.056	0.141	0.056
Mbnl2	0.094	0.099	0.092	0.083	0.089	0.1	0.084	0.119	0.098	0.09	0.104	0.202	0.089
Mpdz	0.118	0.101	0.085	0.202	0.218	0.143	0.16	0.174	0.223	0.208	0.224	0.272	0.164
Neb	0.955	0.988	0.988	0.322	0.226	0.445	0.259	0.37	0.295	0.319	0.288	0.363	0.394
Nfix	0.279	0.263	0.287	0.218	0.214	0.26	0.225	0.253	0.268	0.238	0.269	0.308	0.256
Opa1	0.445	0.484	0.493	0.279	0.256	0.329	0.255	0.338	0.305	0.29	0.275	0.358	0.287
Phactr4	0.832	0.847	0.789	0.832	0.896	0.743	0.822	0.911	0.86	0.807	0.846	0.757	0.876
Phka1	0.083	0.066	0.05	0.342	0.515	0.293	0.451	0.409	0.526	0.455	0.519	0.408	0.396
Ppp1r12b	0.851	0.856	0.794	0.84	0.861	0.692	0.827	0.727	0.793	0.801	0.774	0.731	0.737
Ppp3cc	0.605	0.636	0.515	0.72	0.747	0.575	0.734	0.628	0.704	0.702	0.737	0.626	0.714
Rapgef1	0.569	0.586	0.556	0.636	0.646	0.567	0.634	0.598	0.601	0.634	0.599	0.658	0.604
Ryr1	0.213	0.274	0.146	0.626	0.7	0.418	0.664	0.476	0.623	0.54	0.598	0.515	0.498
Slc8a3	0.884	0.896	0.869	0.904	0.924	0.898	0.894	0.916	0.909	0.906	0.892	0.786	0.912
Tnik	0.96	0.968	0.951	0.931	0.961	0.82	0.902	0.914	0.923	0.95	0.891	0.919	0.96
Trappc9	0.658	0.762	0.688	0.739	0.774	0.69	0.794	0.731	0.706	0.748	0.697	0.738	0.759
Trim55	0.866	0.881	0.855	0.767	0.864	0.66	0.753	0.78	0.714	0.848	0.733	0.681	0.864
Ttn	0.743	0.781	0.802	0.283	0.27	0.338	0.27	0.316	0.286	0.313	0.271	0.482	0.358
Vps39	0.652	0.702	0.631	0.787	0.877	0.652	0.874	0.807	0.736	0.8	0.792	0.746	0.781

## Sheet: Developmental series
Sample	E18_H1	E18_H2	E18_H3	P0_H1	P0_H2	P0_H3	P3_Q1	P3_Q2	P3_Q3	P6_Q1	P6_Q2	P6_Q3	P9_Q1	P9_Q2	P9_Q3	P12_Q1	P12_Q2	P12_Q3	P16_Q1	P16_Q2	P16_Q3	P20_Q1	P20_Q2	P20_Q3	P0_D1	P0_D2	P0_D3	P3_D1	P3_D2	P3_D3	P6_D1	P6_D2	P6_D3	P9_D1	P9_D2	P9_D3	P12_D1	P12_D2	P12_D3	P16_D1	P16_D2	P16_D3	P20_D1	P20_D2	P20_D3
Sex	NA	NA	NA	NA	NA	NA	male	female	female	male	male	female	male	female	female	male	male	female	male	female	female	male	female	female	NA	NA	NA	male	female	female	male	male	female	male	female	female	male	male	female	male	female	female	male	female	female
Tissue	Hindlimb	Hindlimb	Hindlimb	Hindlimb	Hindlimb	Hindlimb	Quadriceps	Quadriceps	Quadriceps	Quadriceps	Quadriceps	Quadriceps	Quadriceps	Quadriceps	Quadriceps	Quadriceps	Quadriceps	Quadriceps	Quadriceps	Quadriceps	Quadriceps	Quadriceps	Quadriceps	Quadriceps	Diaphragm	Diaphragm	Diaphragm	Diaphragm	Diaphragm	Diaphragm	Diaphragm	Diaphragm	Diaphragm	Diaphragm	Diaphragm	Diaphragm	Diaphragm	Diaphragm	Diaphragm	Diaphragm	Diaphragm	Diaphragm	Diaphragm	Diaphragm	Diaphragm
Developmental stage	E18	E18	E18	P0	P0	P0	P3	P3	P3	P6	P6	P6	P9	P9	P9	P12	P12	P12	P16	P16	P16	P20	P20	P20	P0	P0	P0	P3	P3	P3	P6	P6	P6	P9	P9	P9	P12	P12	P12	P16	P16	P16	P20	P20	P20
Abcc9	NA	0.948	0.957	0.712	0.848	0.899	0.758	0.744	0.711	0.601	0.833	0.764	0.608	0.547	0.792	0.226	0.321	0.359	0.302	0.355	0.372	0.148	0.289	0.238	0.589	0.626	0.672	0.675	0.739	0.794	0.815	0.813	0.786	0.797	0.895	0.913	0.824	0.856	0.802	0.741	0.834	0.855	0.834	0.828	0.784
Atp2a1	0.013	0	0.008	0.075	0.058	0.04	0.223	0.232	0.207	0.298	0.444	0.3	0.377	0.409	0.247	0.908	0.893	0.924	0.976	0.983	0.976	0.998	0.997	0.997	0.447	0.465	0.352	0.458	0.466	0.501	0.454	0.512	0.281	0.48	0.364	0.492	0.771	0.795	0.804	0.902	0.91	0.912	0.981	0.974	0.973
Best3	0.116	0.099	0.068	0.247	0.256	0.219	0.17	0.23	0.199	0.235	0.203	0.235	0.133	0.183	0.135	0.408	0.257	0.358	0.372	0.368	0.264	0.292	0.342	0.317	0.132	0.151	0.217	0.157	0.118	0.202	0.208	0.24	0.268	0.197	0.191	0.213	0.209	0.271	0.26	0.263	0.287	0.276	0.318	0.288	0.256
Bin1	0.216	0.203	0.264	0.833	0.816	0.8	0.885	0.893	0.883	0.913	0.933	0.881	0.889	0.905	0.91	0.963	0.947	0.938	0.962	0.956	0.947	0.978	0.971	0.965	0.952	0.946	0.951	0.918	0.899	0.941	0.888	0.925	0.915	0.933	0.942	0.925	0.94	0.934	0.941	0.956	0.945	0.959	0.959	0.968	0.971
Brd2	0.023	0.217	0.215	0.264	0.249	0.219	0.195	0.216	0.159	0.203	0.193	0.182	0.146	0.159	0.161	0.201	0.171	0.178	0.199	0.175	0.186	0.178	0.15	0.143	0.198	0.222	0.214	0.199	0.174	0.2	0.221	0.234	0.199	0.193	0.231	0.215	0.199	0.216	0.206	0.201	0.179	0.196	0.196	0.193	0.18
Cacna2d1	0.003	0.01	0.005	0.481	0.439	0.334	0.65	0.714	0.688	0.751	0.828	0.744	0.834	0.825	0.775	0.957	0.958	0.959	0.973	0.98	0.973	0.99	0.992	0.991	0.835	0.777	0.756	0.84	0.813	0.881	0.881	0.844	0.773	0.887	0.81	0.887	0.941	0.944	0.955	0.957	0.959	0.965	0.984	0.981	0.98
Clasp1	0.069	0.038	0.044	0.089	0.099	0.081	0.219	0.174	0.191	0.219	0.253	0.218	0.284	0.305	0.252	0.46	0.424	0.453	0.545	0.556	0.541	0.675	0.616	0.606	0.298	0.364	0.268	0.212	0.198	0.251	0.199	0.246	0.22	0.244	0.234	0.225	0.229	0.27	0.248	0.255	0.271	0.276	0.361	0.307	0.333
Clcn1	1	1	1	0.374	0.395	0.396	0.19	0.212	0.182	0.173	0.201	0.189	0.12	0.128	0.155	0.077	0.073	0.087	0.058	0.07	0.08	0.041	0.07	0.05	0.171	0.267	0.283	0.295	0.242	0.239	0.2	0.168	0.157	0.213	0.231	0.259	0.186	0.16	0.178	0.183	0.186	0.247	0.155	0.166	0.133
Cpeb2	0.216	0.064	0.142	0.515	0.501	0.499	0.676	0.654	0.633	0.699	0.773	0.642	0.47	0.472	0.607	0.282	0.447	0.253	0.274	0.222	0.238	0.256	0.241	0.238	0.765	0.681	0.762	0.63	0.357	0.762	0.617	0.644	0.686	0.671	0.712	0.699	0.532	0.502	0.62	0.428	0.637	0.626	0.651	0.65	0.677
Dctn4	0.125	0.064	0.075	0.107	0.086	0.093	0.126	0.134	0.14	0.122	0.087	0.104	0.11	0.096	0.117	0.064	0.062	0.066	0.053	0.04	0.046	0.035	0.023	0.032	0.099	0.101	0.126	0.07	0.07	0.093	0.07	0.071	0.111	0.084	0.104	0.087	0.067	0.056	0.067	0.055	0.057	0.053	0.037	0.033	0.042
Eya4	0.114	0.034	0.032	0.042	0.041	0.042	0.125	0.135	0.122	0.128	0.139	0.132	0.146	0.177	0.136	0.402	0.36	0.416	0.544	0.554	0.502	0.636	0.703	0.633	0.099	0.097	0.079	0.127	0.119	0.114	0.111	0.127	0.141	0.104	0.117	0.098	0.159	0.156	0.196	0.257	0.277	0.191	0.258	0.26	0.275
Fbxo31	0	0.033	0	0.21	0.246	0.146	0.314	0.27	0.255	0.277	0.439	0.25	0.322	0.317	0.353	0.535	0.59	0.612	0.674	0.62	0.608	0.685	0.767	0.59	0.416	0.467	0.459	0.337	0.233	0.358	0.4	0.434	0.276	0.429	0.391	0.444	0.481	0.392	0.545	0.464	0.554	0.546	0.668	0.664	0.654
Fn1	0.505	0.505	0.478	0.196	0.177	0.17	0.149	0.16	0.149	0.149	0.128	0.137	0.11	0.112	0.115	0.104	0.097	0.087	0.077	0.077	0.062	0.061	0.06	0.05	0.09	0.211	0.089	0.071	0.052	0.159	0.07	0.066	0.154	0.094	0.152	0.116	0.077	0.081	0.079	0.069	0.066	0.061	0.096	0.041	0.09
Jag2	0.607	0.645	0.566	0.388	0.395	0.384	0.19	0.222	0.178	0.191	0.229	0.19	0.165	0.155	0.157	0.156	0.181	0.184	0.255	0.233	0.217	0.198	0.202	0.221	0.199	0.278	0.234	0.22	0.251	0.239	0.245	0.225	0.193	0.209	0.232	0.233	0.235	0.243	0.258	0.292	0.256	0.258	0.266	0.27	0.24
Kif13a	0	0.002	0.003	0.203	0.197	0.154	0.472	0.44	0.435	0.444	0.467	0.434	0.525	0.537	0.478	0.706	0.643	0.721	0.759	0.782	0.728	0.817	0.792	0.78	0.434	0.437	0.351	0.411	0.39	0.514	0.415	0.423	0.42	0.456	0.433	0.41	0.462	0.483	0.499	0.511	0.552	0.525	0.595	0.641	0.542
Ldb3	1	0.987	1	0.923	0.929	0.927	0.747	0.731	0.725	0.66	0.581	0.64	0.561	0.558	0.591	0.239	0.234	0.202	0.148	0.121	0.123	0.068	0.076	0.069	0.663	0.714	0.791	0.697	0.689	0.648	0.626	0.618	0.663	0.601	0.694	0.634	0.392	0.414	0.369	0.332	0.316	0.303	0.259	0.254	0.248
Lrrfip2	NA	0	0	0.077	0	0.273	0.375	0.29	0.227	0.368	0.5	0.4	0.231	0.2	0.36	0.314	0.433	0.5	0.64	0.63	0.697	0.692	0.7	0.677	0.167	0.167	0.294	0.538	0.778	0.476	0.267	0.462	0.438	0.474	0.2	0.538	0.545	0.44	0.429	0.438	0.615	0.692	0.781	0.692	0.742
Map3k4	0.098	0.091	0.093	0.223	0.233	0.243	0.202	0.229	0.179	0.212	0.257	0.187	0.162	0.172	0.182	0.145	0.144	0.14	0.144	0.139	0.177	0.139	0.119	0.126	0.271	0.353	0.353	0.244	0.161	0.251	0.218	0.26	0.224	0.262	0.266	0.296	0.256	0.269	0.256	0.248	0.259	0.288	0.33	0.295	0.307
Mbnl1	0.398	0.371	0.389	0.149	0.159	0.175	0.11	0.099	0.101	0.109	0.113	0.112	0.083	0.091	0.089	0.073	0.071	0.066	0.071	0.072	0.07	0.06	0.059	0.051	0.112	0.107	0.133	0.13	0.133	0.127	0.105	0.13	0.09	0.092	0.104	0.092	0.077	0.072	0.065	0.079	0.072	0.058	0.068	0.076	0.06
Mbnl2	NA	0.667	0.596	0.439	0.473	0.506	0.178	0.321	0.176	0.178	0.167	0.245	0.212	0.17	0.083	0.149	0.158	0.042	0.059	0.057	0.101	0.049	0.049	0.07	0.171	0.195	0.415	0.233	0.091	0.17	0.22	0.333	0.154	0.107	0.216	0.27	0.097	0.179	0.078	0.071	0.084	0.018	0.08	0.121	0.076
Mpdz	0.041	0.265	0.259	0.466	0.456	0.509	0.457	0.469	0.448	0.434	0.372	0.402	0.398	0.367	0.404	0.293	0.267	0.282	0.21	0.213	0.191	0.16	0.169	0.169	0.359	0.426	0.505	0.387	0.349	0.408	0.357	0.38	0.458	0.339	0.409	0.342	0.252	0.242	0.234	0.175	0.157	0.16	0.126	0.12	0.128
Neb	0.895	0.885	0.909	0.991	0.988	0.988	0.979	0.978	0.969	0.967	0.996	0.963	0.811	0.769	0.917	0.496	0.508	0.456	0.404	0.367	0.391	0.317	0.301	0.305	0.998	0.999	0.998	0.999	0.999	0.998	0.994	0.996	0.968	0.997	0.997	0.997	0.998	0.997	0.997	0.993	0.998	0.99	0.995	0.991	0.997
Nfix	0.716	0.721	0.695	0.59	0.604	0.573	0.495	0.54	0.514	0.507	0.498	0.491	0.395	0.4	0.415	0.346	0.324	0.322	0.318	0.293	0.288	0.253	0.267	0.261	0.44	0.519	0.517	0.485	0.48	0.492	0.509	0.483	0.5	0.474	0.525	0.508	0.41	0.42	0.38	0.42	0.393	0.387	0.367	0.376	0.373
Opa1	0	0.171	0.14	0.174	0.192	0.209	0.129	0.142	0.132	0.155	0.171	0.167	0.161	0.132	0.124	0.234	0.169	0.19	0.255	0.277	0.242	0.318	0.327	0.311	0.209	0.189	0.178	0.171	0.196	0.182	0.199	0.22	0.134	0.166	0.182	0.181	0.203	0.222	0.226	0.274	0.287	0.287	0.322	0.341	0.317
Phactr4	0.481	0.468	0.45	0.632	0.594	0.571	0.443	0.465	0.46	0.573	0.56	0.559	0.491	0.508	0.518	0.72	0.627	0.652	0.791	0.767	0.73	0.815	0.716	0.761	0.546	0.616	0.631	0.563	0.584	0.522	0.606	0.611	0.574	0.547	0.541	0.54	0.58	0.612	0.552	0.649	0.647	0.63	0.646	0.666	0.658
Phka1	0.667	1	1	0.286	0.429	0.222	0	0.167	0.273	0	0	0.2	0	0	0.2	0.538	0.396	0.5	0.581	0.471	0.45	0.547	0.578	0.519	0.067	0.071	0	0	0.25	0.3	0.167	1	0.333	0	0	0	0	1	0	0	0.083	0.053	0.088	0.083	0.053
Ppp1r12b	0	0	0	0.099	0.122	0.062	0.209	0.221	0.199	0.285	0.266	0.229	0.263	0.266	0.248	0.488	0.443	0.539	0.677	0.687	0.616	0.782	0.775	0.747	0.187	0.22	0.213	0.269	0.223	0.298	0.253	0.294	0.281	0.231	0.249	0.265	0.315	0.343	0.391	0.369	0.416	0.383	0.542	0.546	0.526
Ppp3cc	0	0.005	0.006	0.113	0.11	0.075	0.215	0.239	0.229	0.326	0.332	0.189	0.273	0.284	0.274	0.358	0.337	0.408	0.472	0.454	0.512	0.572	0.601	0.56	0.188	0.233	0.202	0.262	0.208	0.329	0.261	0.366	0.283	0.333	0.305	0.302	0.295	0.373	0.311	0.334	0.376	0.399	0.486	0.443	0.448
Rapgef1	0.045	0.02	0.031	0.261	0.25	0.251	0.275	0.269	0.252	0.342	0.319	0.294	0.311	0.324	0.308	0.459	0.425	0.483	0.551	0.573	0.576	0.623	0.59	0.626	0.327	0.375	0.357	0.266	0.241	0.292	0.259	0.272	0.33	0.305	0.333	0.33	0.376	0.383	0.392	0.389	0.404	0.421	0.463	0.457	0.45
Ryr1	0	0	0	0.143	0	0.143	0.143	0.188	0.258	0.167	0.091	0.297	0.438	0.214	0.278	0.348	0.578	0.472	0.468	0.507	0.457	0.448	0.614	0.5	0.118	0.167	0.5	0.5	0.333	0.062	0.25	0.125	0.273	0.087	0.25	0.174	0.2	0.125	0.045	0.091	0.087	0.103	0.085	0.047	0.143
Slc8a3	0	0	0.022	0.609	0.636	0.546	0.761	0.733	0.746	0.794	0.835	0.677	0.803	0.782	0.772	0.88	0.907	0.901	0.92	0.917	0.87	0.949	0.91	0.93	0.747	0.776	0.819	0.759	0.822	0.812	0.75	0.759	0.806	0.847	0.584	0.726	0.815	0.859	0.79	0.832	0.91	0.882	0.901	0.891	0.874
Tnik	0.087	0.021	0.034	0.48	0.447	0.45	0.654	0.666	0.653	0.641	0.827	0.649	0.704	0.733	0.678	0.863	0.819	0.843	0.915	0.918	0.91	0.927	0.916	0.912	0.805	0.786	0.786	0.767	0.722	0.787	0.732	0.763	0.661	0.791	0.812	0.795	0.829	0.867	0.858	0.896	0.901	0.907	0.945	0.942	0.941
Trappc9	0.02	0.001	0.001	0.063	0.062	0.057	0.198	0.208	0.198	0.216	0.233	0.186	0.26	0.306	0.236	0.543	0.494	0.579	0.622	0.674	0.644	0.751	0.731	0.753	0.249	0.226	0.22	0.201	0.164	0.227	0.176	0.16	0.209	0.233	0.208	0.23	0.319	0.305	0.35	0.366	0.404	0.399	0.488	0.487	0.457
Trim55	0	0.044	0.02	0.186	0.133	0.043	0.229	0.221	0.241	0.307	0.232	0.26	0.193	0.238	0.194	0.542	0.418	0.468	0.798	0.811	0.689	0.805	0.844	0.778	0.229	0.314	0.142	0.236	0.158	0.249	0.181	0.222	0.228	0.264	0.232	0.232	0.257	0.339	0.355	0.512	0.555	0.462	0.618	0.688	0.662
Ttn	0.982	0.946	0.969	0.725	0.756	0.74	0.505	0.56	0.477	0.466	0.714	0.48	0.481	0.462	0.487	0.405	0.318	0.349	0.358	0.36	0.317	0.241	0.262	0.226	0.576	0.684	0.704	0.731	0.686	0.772	0.734	0.746	0.523	0.772	0.861	0.836	0.776	0.829	0.769	0.766	0.781	0.802	0.827	0.841	0.819
Vps39	0.127	0.085	0.104	0.15	0.129	0.091	0.283	0.265	0.277	0.295	0.267	0.288	0.354	0.355	0.311	0.541	0.534	0.561	0.647	0.645	0.647	0.703	0.671	0.683	0.239	0.245	0.21	0.228	0.21	0.255	0.231	0.268	0.287	0.295	0.271	0.316	0.343	0.367	0.34	0.321	0.384	0.431	0.471	0.403	0.442

## Sheet: ASO timecourse
Sample	PW205	PW208	PW209	PW210	PW176	PW187	PW193	PW199	PW177	PW188	PW194	PW200	PW183	PW189	PW195	PW207	PW184	PW190	PW196	PW202	PW185	PW191	PW197	PW203	PW186	PW192	PW198	PW204
Genotype	HSALR homozygous	HSALR homozygous	HSALR homozygous	HSALR homozygous	HSALR homozygous	HSALR homozygous	HSALR homozygous	HSALR homozygous	HSALR homozygous	HSALR homozygous	HSALR homozygous	HSALR homozygous	HSALR homozygous	HSALR homozygous	HSALR homozygous	HSALR homozygous	HSALR homozygous	HSALR homozygous	HSALR homozygous	HSALR homozygous	HSALR homozygous	HSALR homozygous	HSALR homozygous	HSALR homozygous	HSALR homozygous	HSALR homozygous	HSALR homozygous	HSALR homozygous
Age (weeks)	12.4286	12.4286	12.4286	12.4286	17.5714	14.2857	14.2857	11	18	14.7143	14.7143	11.4286	15.2857	15.2857	12	12	15.7143	15.7143	12.4286	12.4286	16.2857	16.2857	13	13	17.2857	17.2857	14	14
Sex	female	male	male	male	female	male	male	female	female	male	male	female	female	male	female	male	female	male	female	male	female	male	female	male	female	male	female	male
Treatment	On-target ASO	On-target ASO	On-target ASO	Non-targeting ASO	On-target ASO	On-target ASO	On-target ASO	Non-targeting ASO	On-target ASO	On-target ASO	On-target ASO	Non-targeting ASO	On-target ASO	On-target ASO	On-target ASO	Non-targeting ASO	On-target ASO	On-target ASO	On-target ASO	Non-targeting ASO	On-target ASO	On-target ASO	On-target ASO	Non-targeting ASO	On-target ASO	On-target ASO	On-target ASO	Non-targeting ASO
Days treated	3	3	3	3	7	7	7	7	10	10	10	10	14	14	14	14	17	17	17	17	21	21	21	21	28	28	28	28
Tissue	Quadriceps	Quadriceps	Quadriceps	Quadriceps	Quadriceps	Quadriceps	Quadriceps	Quadriceps	Quadriceps	Quadriceps	Quadriceps	Quadriceps	Quadriceps	Quadriceps	Quadriceps	Quadriceps	Quadriceps	Quadriceps	Quadriceps	Quadriceps	Quadriceps	Quadriceps	Quadriceps	Quadriceps	Quadriceps	Quadriceps	Quadriceps	Quadriceps
Abcc9	0.336	0.378	0.325	0.24	0.129	0.147	0.197	0.226	0.114	0.138	0.11	0.348	0.108	0.047	0.106	0.323	0.121	0.109	0.128	0.308	0.109	0.133	0.167	0.364	0.212	0.091	0.232	0.347
Atp2a1	0.465	0.26	0.327	0.143	0.8	0.768	0.54	0.314	0.956	0.893	0.773	0.217	0.978	0.952	0.959	0.283	0.99	0.905	0.969	0.301	0.997	0.992	0.987	0.176	0.994	0.996	0.995	0.257
Best3	0.277	0.235	0.249	0.141	0.358	0.381	0.383	0.209	0.364	0.407	0.42	0.183	0.298	0.314	0.282	0.198	0.301	0.324	0.295	0.285	0.324	0.404	0.344	0.208	0.308	0.393	0.379	0.233
Bin1	0.918	0.859	0.886	0.754	0.987	0.979	0.946	0.786	0.993	0.985	0.971	0.795	0.989	0.988	0.984	0.773	0.99	0.986	0.986	0.811	0.993	0.993	0.992	0.768	0.991	0.989	0.986	0.787
Brd2	0.173	0.18	0.163	0.186	0.166	0.137	0.171	0.178	0.148	0.165	0.163	0.161	0.156	0.15	0.174	0.174	0.134	0.141	0.145	0.189	0.135	0.15	0.159	0.183	0.17	0.157	0.171	0.189
Cacna2d1	0.898	0.806	0.805	0.681	0.975	0.961	0.919	0.802	0.99	0.98	0.956	0.752	0.996	0.988	0.993	0.704	0.996	0.981	0.993	0.756	0.995	0.992	0.995	0.722	0.996	0.996	0.995	0.727
Clasp1	0.467	0.319	0.366	0.171	0.655	0.59	0.517	0.269	0.69	0.604	0.566	0.243	0.636	0.611	0.575	0.248	0.653	0.647	0.647	0.3	0.782	0.741	0.727	0.217	0.686	0.709	0.742	0.255
Clcn1	0.149	0.251	0.201	0.474	0.054	0.064	0.099	0.25	0.055	0.052	0.071	0.299	0.076	0.07	0.092	0.339	0.042	0.061	0.045	0.261	0.034	0.035	0.055	0.355	0.04	0.037	0.061	0.331
Cpeb2	0.723	0.832	0.823	0.896	0.43	0.557	0.592	0.833	0.413	0.432	0.478	0.868	0.289	0.359	0.307	0.887	0.308	0.399	0.344	0.881	0.296	0.321	0.343	0.903	0.357	0.376	0.349	0.885
Dctn4	0.152	0.326	0.255	0.495	0.062	0.104	0.108	0.375	0.076	0.092	0.119	0.388	0.064	0.074	0.119	0.389	0.082	0.088	0.084	0.344	0.04	0.047	0.041	0.449	0.046	0.046	0.038	0.422
Eya4	0.496	0.43	0.426	0.308	0.715	0.724	0.601	0.441	0.779	0.805	0.752	0.425	0.69	0.683	0.702	0.281	0.796	0.652	0.717	0.339	0.801	0.751	0.678	0.406	0.774	0.726	0.659	0.4
Fbxo31	0.585	0.365	0.443	0.205	0.76	0.761	0.612	0.345	0.803	0.771	0.697	0.271	0.784	0.757	0.743	0.326	0.795	0.725	0.778	0.387	0.829	0.806	0.811	0.251	0.811	0.797	0.795	0.296
Fn1	0.043	0.041	0.035	0.027	0.037	0.033	0.033	0.055	0.044	0.04	0.036	0.031	0.042	0.028	0.038	0.061	0.03	0.026	0.025	0.037	0.026	0.046	0.036	0.037	0.034	0.037	0.048	0.042
Jag2	0.248	0.344	0.283	0.474	0.152	0.172	0.201	0.354	0.16	0.188	0.181	0.362	0.138	0.131	0.134	0.425	0.173	0.164	0.164	0.368	0.113	0.17	0.143	0.424	0.141	0.157	0.133	0.434
Kif13a	0.749	0.65	0.693	0.462	0.931	0.899	0.847	0.577	0.946	0.92	0.902	0.525	0.938	0.941	0.924	0.522	0.884	0.917	0.862	0.548	0.939	0.928	0.914	0.552	0.883	0.902	0.916	0.542
Ldb3	0.405	0.668	0.551	0.838	0.126	0.175	0.311	0.641	0.089	0.151	0.221	0.684	0.169	0.21	0.233	0.741	0.098	0.157	0.138	0.56	0.044	0.057	0.072	0.717	0.063	0.074	0.065	0.717
Lrrfip2	0.583	0.356	0.443	0.161	0.816	0.753	0.651	0.295	0.88	0.787	0.761	0.261	0.787	0.792	0.706	0.259	0.834	0.811	0.793	0.326	0.884	0.93	0.855	0.271	0.888	0.859	0.83	0.296
Map3k4	0.267	0.319	0.286	0.433	0.134	0.153	0.18	0.349	0.135	0.124	0.146	0.349	0.114	0.106	0.134	0.413	0.077	0.108	0.084	0.367	0.097	0.11	0.116	0.362	0.145	0.115	0.149	0.367
Mbnl1	0.195	0.337	0.288	0.512	0.102	0.109	0.169	0.36	0.094	0.102	0.124	0.373	0.104	0.104	0.128	0.415	0.099	0.103	0.111	0.377	0.069	0.079	0.067	0.453	0.084	0.086	0.082	0.423
Mbnl2	0.116	0.177	0.175	0.242	0.092	0.087	0.137	0.113	0.075	0.079	0.093	0.141	0.084	0.12	0.091	0.233	0.077	0.091	0.069	0.159	0.06	0.058	0.088	0.143	0.069	0.106	0.088	0.171
Mpdz	0.388	0.595	0.513	0.76	0.282	0.289	0.41	0.568	0.263	0.278	0.374	0.62	0.379	0.434	0.404	0.596	0.309	0.322	0.336	0.483	0.214	0.209	0.223	0.692	0.215	0.26	0.221	0.62
Neb	0.909	0.957	0.926	0.968	0.673	0.792	0.859	0.961	0.657	0.725	0.76	0.966	0.544	0.578	0.519	0.957	0.495	0.622	0.497	0.96	0.524	0.547	0.535	0.976	0.498	0.541	0.555	0.962
Nfix	0.494	0.635	0.573	0.779	0.327	0.345	0.453	0.624	0.297	0.325	0.379	0.634	0.325	0.343	0.351	0.7	0.265	0.311	0.277	0.62	0.256	0.243	0.271	0.721	0.273	0.285	0.273	0.694
Opa1	0.298	0.193	0.248	0.129	0.301	0.254	0.267	0.207	0.341	0.312	0.276	0.152	0.298	0.252	0.285	0.177	0.283	0.27	0.291	0.258	0.378	0.393	0.372	0.166	0.401	0.331	0.417	0.2
Phactr4	0.71	0.611	0.599	0.4	0.885	0.818	0.81	0.505	0.87	0.875	0.848	0.449	0.859	0.866	0.828	0.513	0.84	0.821	0.84	0.467	0.853	0.874	0.908	0.432	0.847	0.869	0.889	0.472
Phka1	0.097	0.081	0.098	0.068	0.256	0.171	0.145	0.08	0.307	0.28	0.257	0.046	0.4	0.382	0.457	0.08	0.291	0.282	0.289	0.068	0.299	0.299	0.291	0.055	0.311	0.363	0.37	0.073
Ppp1r12b	0.599	0.449	0.457	0.216	0.866	0.783	0.699	0.449	0.884	0.842	0.791	0.287	0.894	0.825	0.868	0.302	0.905	0.828	0.878	0.365	0.91	0.879	0.861	0.33	0.825	0.846	0.836	0.327
Ppp3cc	0.435	0.347	0.372	0.198	0.668	0.673	0.55	0.346	0.729	0.68	0.645	0.306	0.693	0.69	0.719	0.259	0.732	0.679	0.747	0.313	0.757	0.728	0.755	0.285	0.657	0.712	0.729	0.288
Rapgef1	0.284	0.194	0.213	0.097	0.475	0.413	0.341	0.171	0.546	0.443	0.405	0.139	0.487	0.453	0.5	0.132	0.47	0.442	0.465	0.202	0.496	0.47	0.517	0.142	0.484	0.485	0.506	0.146
Ryr1	0.199	0.134	0.148	0.053	0.44	0.444	0.314	0.241	0.635	0.527	0.427	0.164	0.673	0.506	0.699	0.165	0.681	0.547	0.72	0.073	0.64	0.59	0.679	0.094	0.545	0.603	0.724	0.103
Slc8a3	0.827	0.65	0.663	0.416	0.938	0.933	0.881	0.602	0.948	0.958	0.899	0.581	0.961	0.934	0.937	0.484	0.956	0.931	0.938	0.542	0.932	0.967	0.925	0.541	0.95	0.952	0.922	0.59
Tnik	0.825	0.669	0.705	0.387	0.979	0.929	0.878	0.595	0.962	0.965	0.928	0.56	0.954	0.946	0.933	0.526	0.976	0.966	0.968	0.575	0.97	0.951	0.952	0.567	0.934	0.971	0.952	0.537
Trappc9	0.441	0.258	0.321	0.132	0.692	0.665	0.48	0.262	0.803	0.706	0.612	0.231	0.72	0.669	0.703	0.223	0.767	0.678	0.744	0.294	0.789	0.772	0.785	0.194	0.763	0.763	0.798	0.22
Trim55	0.451	0.299	0.312	0.142	0.847	0.691	0.597	0.195	0.905	0.88	0.782	0.179	0.909	0.854	0.852	0.177	0.846	0.767	0.78	0.268	0.912	0.918	0.867	0.204	0.875	0.893	0.859	0.214
Ttn	0.786	0.881	0.818	0.912	0.565	0.511	0.668	0.915	0.537	0.53	0.566	0.882	0.471	0.428	0.477	0.867	0.404	0.41	0.458	0.875	0.426	0.399	0.469	0.926	0.434	0.44	0.457	0.901
Vps39	0.521	0.398	0.455	0.232	0.739	0.685	0.596	0.335	0.751	0.715	0.668	0.302	0.732	0.744	0.707	0.339	0.765	0.734	0.755	0.342	0.797	0.756	0.727	0.302	0.739	0.755	0.736	0.338

## Sheet: ASO single injection
Sample	PW169	PW167	PW170	PW154	PW159	PW158	PW155	PW161	PW164	PW156	PW162	PW165	PW157	PW163	PW168
Genotype	HSALR homozygous	HSALR homozygous	HSALR homozygous	HSALR homozygous	HSALR homozygous	HSALR homozygous	HSALR homozygous	HSALR homozygous	HSALR homozygous	HSALR homozygous	HSALR homozygous	HSALR homozygous	HSALR homozygous	HSALR homozygous	HSALR homozygous
Age (weeks)	22.4286	24.2857	22.4286	24.7143	24.7143	24.7143	24.7143	24.7143	23.7143	24.7143	24.7143	23.7143	24.7143	24.7143	21.8571
Sex	female	male	female	female	male	female	female	male	female	female	male	female	female	male	female
Dosage (mg/kg)	12.5	12.5	12.5	25	25	25	50	50	50	100	100	100	100	100	100
Treatment	On-target ASO	On-target ASO	On-target ASO	On-target ASO	On-target ASO	On-target ASO	On-target ASO	On-target ASO	On-target ASO	On-target ASO	On-target ASO	On-target ASO	Non-targeting ASO	Non-targeting ASO	Non-targeting ASO
Tissue	Quadriceps	Quadriceps	Quadriceps	Quadriceps	Quadriceps	Quadriceps	Quadriceps	Quadriceps	Quadriceps	Quadriceps	Quadriceps	Quadriceps	Quadriceps	Quadriceps	Quadriceps
Abcc9	0.212	0.234	0.233	0.13	0.178	0.123	0.105	0.148	0.067	0.11	0.099	0.177	0.268	0.407	0.263
Atp2a1	0.639	0.422	0.759	0.975	0.751	0.966	0.979	0.944	0.976	0.983	0.952	0.987	0.336	0.179	0.296
Best3	0.268	0.282	0.288	0.352	0.322	0.346	0.324	0.385	0.349	0.31	0.388	0.322	0.172	0.174	0.191
Bin1	0.947	0.904	0.961	0.991	0.968	0.992	0.993	0.986	0.992	0.989	0.99	0.992	0.79	0.774	0.812
Brd2	0.151	0.156	0.181	0.168	0.165	0.153	0.173	0.186	0.163	0.168	0.178	0.172	0.176	0.175	0.174
Cacna2d1	0.927	0.865	0.961	0.992	0.952	0.99	0.994	0.985	0.994	0.997	0.986	0.997	0.833	0.655	0.795
Clasp1	0.495	0.401	0.565	0.713	0.527	0.683	0.678	0.618	0.7	0.645	0.563	0.729	0.314	0.203	0.327
Clcn1	0.113	0.151	0.089	0.071	0.101	0.054	0.074	0.071	0.059	0.065	0.075	0.049	0.254	0.356	0.261
Cpeb2	0.593	0.704	0.496	0.403	0.645	0.433	0.478	0.456	0.411	0.367	0.458	0.463	0.831	0.896	0.843
Dctn4	0.133	0.227	0.08	0.037	0.137	0.064	0.079	0.088	0.055	0.08	0.087	0.037	0.365	0.439	0.361
Eya4	0.473	0.462	0.573	0.677	0.565	0.679	0.611	0.646	0.615	0.714	0.652	0.614	0.422	0.319	0.362
Fbxo31	0.614	0.51	0.715	0.821	0.677	0.818	0.782	0.759	0.79	0.814	0.77	0.799	0.362	0.237	0.338
Fn1	0.032	0.022	0.034	0.06	0.035	0.05	0.041	0.029	0.025	0.044	0.056	0.034	0.045	0.024	0.03
Jag2	0.202	0.24	0.203	0.113	0.172	0.114	0.109	0.11	0.103	0.122	0.142	0.139	0.336	0.423	0.329
Kif13a	0.824	0.731	0.844	0.961	0.881	0.958	0.953	0.937	0.931	0.933	0.947	0.905	0.599	0.464	0.607
Ldb3	0.355	0.475	0.253	0.116	0.301	0.121	0.15	0.178	0.095	0.139	0.196	0.07	0.663	0.798	0.632
Lrrfip2	0.524	0.392	0.68	0.867	0.658	0.811	0.828	0.782	0.875	0.819	0.764	0.89	0.262	0.183	0.299
Map3k4	0.184	0.196	0.179	0.145	0.189	0.152	0.131	0.139	0.149	0.128	0.126	0.15	0.341	0.374	0.362
Mbnl1	0.166	0.228	0.136	0.09	0.16	0.082	0.087	0.098	0.085	0.082	0.118	0.073	0.333	0.428	0.364
Mbnl2	0.136	0.167	0.11	0.092	0.152	0.09	0.098	0.101	0.087	0.096	0.115	0.07	0.121	0.174	0.18
Mpdz	0.435	0.521	0.352	0.278	0.418	0.276	0.314	0.379	0.278	0.308	0.376	0.231	0.639	0.712	0.646
Neb	0.783	0.875	0.731	0.714	0.746	0.603	0.645	0.642	0.662	0.628	0.638	0.623	0.925	0.962	0.948
Nfix	0.423	0.49	0.39	0.291	0.403	0.288	0.296	0.333	0.284	0.314	0.327	0.258	0.618	0.697	0.638
Opa1	0.24	0.168	0.273	0.343	0.29	0.318	0.293	0.312	0.362	0.338	0.289	0.348	0.186	0.173	0.213
Phactr4	0.769	0.625	0.81	0.877	0.767	0.87	0.877	0.863	0.892	0.873	0.867	0.899	0.482	0.41	0.553
Phka1	0.149	0.109	0.199	0.266	0.214	0.247	0.298	0.343	0.285	0.323	0.391	0.213	0.084	0.048	0.081
Ppp1r12b	0.685	0.455	0.754	0.889	0.704	0.851	0.901	0.85	0.879	0.898	0.851	0.827	0.449	0.251	0.405
Ppp3cc	0.562	0.498	0.587	0.734	0.616	0.648	0.72	0.679	0.711	0.77	0.705	0.694	0.394	0.226	0.344
Rapgef1	0.32	0.235	0.398	0.578	0.371	0.491	0.575	0.5	0.584	0.566	0.489	0.515	0.181	0.123	0.191
Ryr1	0.363	0.294	0.329	0.59	0.445	0.446	0.632	0.601	0.486	0.656	0.625	0.511	0.292	0.096	0.171
Slc8a3	0.819	0.757	0.875	0.94	0.847	0.931	0.941	0.927	0.941	0.958	0.921	0.918	0.56	0.514	0.53
Tnik	0.828	0.72	0.913	0.954	0.888	0.956	0.942	0.97	0.952	0.972	0.975	0.937	0.53	0.452	0.572
Trappc9	0.497	0.361	0.548	0.782	0.563	0.75	0.777	0.716	0.775	0.803	0.701	0.758	0.287	0.156	0.275
Trim55	0.428	0.236	0.593	0.936	0.634	0.818	0.862	0.837	0.936	0.948	0.86	0.836	0.223	0.097	0.245
Ttn	0.609	0.679	0.567	0.5	0.511	0.401	0.431	0.468	0.467	0.456	0.419	0.411	0.826	0.893	0.854
Vps39	0.568	0.54	0.606	0.755	0.639	0.746	0.761	0.708	0.773	0.731	0.74	0.712	0.356	0.276	0.372

## Sheet: Reference values for mDSI
	95th percentile PSI in DM1 mice quadriceps	Median PSI in WT mice quadriceps
Abcc9	0.866	0.178
Atp2a1	0.002	0.999
Best3	0.067	0.352
Bin1	0.575	0.987
Brd2	0.193	0.161
Cacna2d1	0.321	0.997
Clasp1	0.038	0.699
Clcn1	0.921	0.031
Cpeb2	0.927	0.225
Dctn4	0.83	0.017
Eya4	0.168	0.776
Fbxo31	0.021	0.772
Fn1	0.383	0.041
Jag2	0.63	0.184
Kif13a	0.278	0.894
Ldb3	0.996	0.029
Lrrfip2	0.042	0.892
Map3k4	0.64	0.102
Mbnl1	0.599	0.061
Mbnl2	0.308	0.068
Mpdz	0.887	0.188
Neb	0.995	0.292
Nfix	0.925	0.245
Opa1	0.119	0.408
Phactr4	0.232	0.912
Phka1	0.033	0.518
Ppp1r12b	0.068	0.847
Ppp3cc	0.097	0.72
Rapgef1	0.034	0.563
Ryr1	0.03	0.629
Slc8a3	0.16	0.95
Tnik	0.221	0.961
Trappc9	0.012	0.773
Trim55	0.085	0.914
Ttn	0.999	0.248
Vps39	0.06	0.729
